# Supplementary material for: Sex- and Female Age-Dependent Differences in Gene Expression in Diffuse Large B-Cell Lymphoma—Possible Estrogen Effects
Source: Cancers (Basel). 2023 Feb 17;15(4):1298. doi: 10.3390/cancers15041298 (PMC9954534; doi:10.3390/cancers15041298)
Supplement: Supplementary file 1 [file cancers-15-01298-s001.zip]

Archive with 11 entries (11 files):
- cancers-2141934-supplementary/Suppl Figures with legends.pdf
- cancers-2141934-supplementary/Suppl. Table S1 primers for RT-qPCR.pdf
- cancers-2141934-supplementary/Suppl. Table S2 Clinical information of the DLBCL cohort.pdf
- cancers-2141934-supplementary/Suppl. Table S3 Differential gene expression females vs males all samples.xls
- cancers-2141934-supplementary/Suppl. Table S4 GCB DLBCL subtype, female vs male hallmark pathway analysis.xlsx
- cancers-2141934-supplementary/Suppl. Table S5 ABC DLBCL subtype, female vs male hallmark pathway analysis.xls
- cancers-2141934-supplementary/Suppl. Table S6 GCB DLBCL subtype, genes differentially in pre- vs postmenopausal females.xlsx
- cancers-2141934-supplementary/Suppl. Table S7 ABC DLBCL  subtype, genes differentially in pre- vs postmenopausal females.xlsx
- cancers-2141934-supplementary/Suppl. Table S8 ABC DLBCL subtype, genes differentially expressed females vs males.xls
- cancers-2141934-supplementary/Suppl. Table S9 GCB DLBCL subtype, genes differentially expressed females vs males.xls
- cancers-2141934-supplementary/Supplementary methods.pdf
