# Supplementary material for: Sex- and Female Age-Dependent Differences in Gene Expression in Diffuse Large B-Cell Lymphoma—Possible Estrogen Effects
Source: Cancers (Basel). 2023 Feb 17;15(4):1298. doi: 10.3390/cancers15041298 (PMC9954534; doi:10.3390/cancers15041298)
Supplement: Supplementary file 1 [file cancers-15-01298-s001.zip › cancers-2141934-supplementary/Suppl. Table S3 Differential gene expression females vs males all samples.xls]

## Sheet: female Vs male results_746 samp
ensembl	baseMean	log2FoldChange	lfcSE	stat	pvalue	padj	symbol	entrez
ENSG00000067646	196.779	-2.4274	0.0978137	-24.8166	5.93669e-136	1.97543e-131	ZFY	7544
ENSG00000099725	162.288	-1.73131	0.0822761	-21.0427	2.66855e-98	4.43981e-94	PRKY	5616
ENSG00000165246	122.33	-2.47111	0.129349	-19.1042	2.33091e-81	1.93903e-77	NLGN4Y	22829
ENSG00000229807	7329.6	3.61534	0.190018	19.0263	1.03331e-80	6.87668e-77	XIST	7503
ENSG00000114374	761.587	-2.82368	0.152402	-18.5279	1.23095e-76	5.85143e-73	USP9Y,TTTY15	828764595
ENSG00000154620	13.0047	-2.13682	0.117787	-18.1414	1.50141e-73	6.24491e-70	TMSB4Y	9087
ENSG00000067048	904.011	-2.84154	0.157811	-18.006	1.74912e-72	6.4669e-69	DDX3Y	8653
ENSG00000012817	701.679	-3.08966	0.173633	-17.7942	7.84119e-71	2.60915e-67	KDM5D	8284
ENSG00000198692	175.241	-2.93878	0.168251	-17.4666	2.57212e-68	7.78067e-65	EIF1AY	9086
ENSG00000183878	685.194	-2.66069	0.158184	-16.8203	1.73366e-63	4.80728e-60	UTY	7404
ENSG00000131002	1542.21	-3.02055	0.184368	-16.3832	2.51943e-60	6.44878e-57	TXLNGY	246126
ENSG00000129824	402.118	-2.69352	0.197828	-13.6155	3.23961e-42	6.34105e-39	RPS4Y1	6192
ENSG00000215580	7.1733	-2.51778	0.190343	-13.2276	6.07911e-40	1.12379e-36	BCORP1	286554
ENSG00000184956	1318.54	-1.66793	0.148627	-11.2223	3.17035e-29	4.79515e-26	MUC6	4588
ENSG00000147050	881.855	0.439437	0.0393404	11.1701	5.71157e-29	8.26315e-26	KDM6A	7403
ENSG00000126012	1874.55	0.394987	0.0404522	9.76429	1.60237e-22	2.22163e-19	KDM5C	8242
ENSG00000005889	1493.25	0.426487	0.0443688	9.61232	7.09347e-22	9.4414e-19	ZFX	7543
ENSG00000184895	1.40813	-2.90481	0.309712	-9.37908	6.65525e-21	8.51744e-18	SRY	6736
ENSG00000146038	21.8991	-1.63946	0.179403	-9.13842	6.33743e-20	7.81029e-17	DCDC2	51473
ENSG00000269332	9.82113	-2.23799	0.249522	-8.96912	2.98892e-19	3.55201e-16	GOLGA2P9	440518
ENSG00000123977	9.12394	-1.99324	0.224472	-8.87967	6.70593e-19	7.69448e-16	DAW1	164781
ENSG00000125999	20.5269	-1.91928	0.224417	-8.5523	1.20657e-17	1.25464e-14	BPIFB1	92747
ENSG00000113600	17.4	-2.16034	0.252896	-8.54242	1.31442e-17	1.32537e-14	C9	735
ENSG00000176728	0.41762	-1.60104	0.190574	-8.40113	4.42185e-17	4.32756e-14	TTTY14	83869
ENSG00000197870	167.664	-1.17198	0.140031	-8.36944	5.7891e-17	5.3509e-14	PRB3	5544
ENSG00000250423	18.3898	-1.58436	0.190698	-8.30819	9.71735e-17	8.73905e-14	KIAA1210	57481
ENSG00000230657	156.993	-1.19589	0.147204	-8.124	4.51051e-16	3.84839e-13	PRB4	5545
ENSG00000101425	20.1341	-1.50919	0.186521	-8.09125	5.90563e-16	4.91275e-13	BPI	671
ENSG00000183607	15.789	-2.84906	0.355262	-8.0196	1.06086e-15	8.60979e-13	GKN2	200504
ENSG00000259974	13.6747	-1.80896	0.229259	-7.89049	3.01013e-15	2.32935e-12	LINC00261	140828
ENSG00000215182	376.329	-2.29915	0.29246	-7.86144	3.79751e-15	2.87186e-12	MUC5AC	4586
ENSG00000233008	22.5852	-1.44339	0.184559	-7.82076	5.25059e-15	3.79812e-12	LOC101927560,LINC01725	1.01928e+17
ENSG00000183943	513.352	0.372992	0.0483775	7.71003	1.2579e-14	8.90564e-12	PRKX	5613
ENSG00000169126	9.92983	-1.24423	0.162871	-7.63935	2.18326e-14	1.48261e-11	ARMC4	55130
ENSG00000206557	23.0527	-1.63023	0.214686	-7.59359	3.11164e-14	2.0708e-11	TRIM71	131405
ENSG00000198765	9.57958	-2.12188	0.281131	-7.54765	4.43173e-14	2.89149e-11	SYCP1	6847
ENSG00000133863	35.1993	-2.15894	0.286225	-7.5428	4.59992e-14	2.94351e-11	TEX15	56154
ENSG00000106541	51.7676	-1.43555	0.192678	-7.45054	9.29584e-14	5.83621e-11	AGR2	10551
ENSG00000188817	7.49696	-1.93696	0.260421	-7.4378	1.02378e-13	6.19389e-11	SNTN	132203
ENSG00000125354	2935.9	0.404082	0.054816	7.3716	1.68587e-13	1.00174e-10	SEPTIN6	23157
ENSG00000164675	8.33804	-1.06061	0.144032	-7.3637	1.78875e-13	1.04422e-10	IQUB	154865
ENSG00000140795	77.7912	-1.18094	0.160526	-7.35668	1.88547e-13	1.08171e-10	MYLK3	91807
ENSG00000092377	15.2196	-0.978427	0.134948	-7.2504	4.15533e-13	2.30447e-10	TBL1Y	90665
ENSG00000149972	26.4587	-2.7212	0.376252	-7.23238	4.74612e-13	2.58897e-10	CNTN5	53942
ENSG00000186487	21.3881	-1.03907	0.144735	-7.17911	7.01651e-13	3.70594e-10	MYT1L	23040
ENSG00000115361	11.6036	-1.56964	0.219545	-7.14952	8.70817e-13	4.52757e-10	ACADL	33
ENSG00000130021	230.784	0.413548	0.0580898	7.11912	1.08619e-12	5.56045e-10	PUDP	8226
ENSG00000169249	240.376	0.307596	0.0435018	7.07088	1.5395e-12	7.76167e-10	ZRSR2	8233
ENSG00000213401	7.19592	-2.61965	0.371232	-7.05663	1.70587e-12	8.40551e-10	MAGEA12	4111
ENSG00000095627	15.3551	-1.20244	0.170421	-7.05567	1.71773e-12	8.40551e-10	TDRD1	56165
ENSG00000139865	19.6602	-1.8368	0.260733	-7.04475	1.85796e-12	8.95994e-10	TTC6	319089
ENSG00000235927	25.4944	-1.20412	0.171566	-7.0184	2.24421e-12	1.0668e-09	NEXN-AS1	374987
ENSG00000180537	19.9777	-1.50484	0.214944	-7.00107	2.54014e-12	1.19047e-09	RNF182	221687
ENSG00000144339	24.9118	-1.50676	0.215963	-6.97691	3.01742e-12	1.39451e-09	TMEFF2	23671
ENSG00000243978	9.23718	-1.8504	0.266332	-6.94771	3.71265e-12	1.69231e-09	RTL9	57529
ENSG00000105963	101.051	-0.957891	0.138177	-6.93237	4.13846e-12	1.86091e-09	ADAP1	11033
ENSG00000077327	14.7885	-1.13819	0.165487	-6.87786	6.0759e-12	2.69567e-09	SPAG6	9576
ENSG00000144406	27.4505	-1.12024	0.163067	-6.86982	6.42848e-12	2.81457e-09	UNC80	285175
ENSG00000151962	8.80417	-2.81688	0.410587	-6.8606	6.85705e-12	2.96323e-09	RBM46	166863
ENSG00000137948	7.96638	-1.12826	0.166804	-6.76402	1.34219e-11	5.65333e-09	BRDT	676
ENSG00000169340	5.32492	-2.18563	0.325105	-6.72286	1.78191e-11	7.41165e-09	PDILT	204474
ENSG00000188580	23.821	-1.19218	0.177457	-6.71814	1.84063e-11	7.56136e-09	NKAIN2	154215
ENSG00000112530	8.47888	-1.57901	0.23569	-6.69949	2.09142e-11	8.38456e-09	PACRG	135138
ENSG00000099715	18.994	-0.720226	0.10769	-6.68795	2.26326e-11	8.85999e-09	PCDH11Y	83259
ENSG00000223522	2.99745	0.244364	0.0368597	6.62956	3.36678e-11	1.30267e-08	LOC100505716	100505716
ENSG00000198034	2929.63	0.403054	0.0609057	6.61768	3.64891e-11	1.3956e-08	RPS4X	6191
ENSG00000172461	11.7756	-1.80389	0.27339	-6.59823	4.16096e-11	1.57336e-08	FUT9	10690
ENSG00000121335	154.601	-1.053	0.159856	-6.58719	4.48226e-11	1.67581e-08	PRB2	653247
ENSG00000109193	4.91601	-1.57403	0.240278	-6.55085	5.721e-11	2.11518e-08	SULT1E1	6783
ENSG00000082556	8.60351	-1.28884	0.197524	-6.52495	6.80238e-11	2.46032e-08	OPRK1	4986
ENSG00000177453	16.3282	-0.916458	0.140491	-6.52327	6.87909e-11	2.46131e-08	NIM1K	167359
ENSG00000143520	164.939	1.11741	0.171809	6.5038	7.83152e-11	2.77228e-08	FLG2	388698
ENSG00000127325	41.6317	-1.4898	0.229583	-6.48917	8.63113e-11	3.02317e-08	BEST3	144453
ENSG00000270641	50.7746	-0.875223	0.135398	-6.46408	1.01916e-10	3.53257e-08	TSIX	9383
ENSG00000162753	11.1128	-1.3091	0.204777	-6.3928	1.62873e-10	5.47435e-08	SLC9C2	284525
ENSG00000228021	75.1634	-1.38066	0.216079	-6.38959	1.66336e-10	5.53482e-08	LOC283038	283038
ENSG00000147206	12.3276	-1.27694	0.201979	-6.32214	2.57964e-10	8.41546e-08	NXF3	56000
ENSG00000188133	8.00002	-1.4366	0.228074	-6.29884	2.99884e-10	9.59484e-08	TMEM215	401498
ENSG00000224259	44.6441	-1.43783	0.228967	-6.27965	3.39338e-10	1.06523e-07	LINC01133	100505633
ENSG00000135917	24.6902	1.02553	0.163687	6.26518	3.724e-10	1.15809e-07	SLC19A3	80704
ENSG00000159289	12.9606	-1.2285	0.196717	-6.24501	4.23764e-10	1.30562e-07	GOLGA6A	342096
ENSG00000180138	6.16814	-0.800277	0.129163	-6.19585	5.79725e-10	1.74397e-07	CSNK1A1L	122011
ENSG00000155833	3.64711	-0.865236	0.139709	-6.19313	5.89827e-10	1.74397e-07	CYLC2	1539
ENSG00000196475	2.0643	-2.36094	0.381298	-6.19184	5.94655e-10	1.74397e-07	GK2	2712
ENSG00000215301	4561.96	0.278828	0.0450329	6.19164	5.95418e-10	1.74397e-07	DDX3X	1654
ENSG00000156096	6.66637	-1.25471	0.202663	-6.19109	5.97482e-10	1.74397e-07	UGT2B4	7363
ENSG00000244617	24.5462	0.855413	0.138294	6.18547	6.19171e-10	1.79156e-07	ASPRV1	151516
ENSG00000164690	12.6317	-1.36295	0.221845	-6.14369	8.06242e-10	2.31273e-07	SHH	6469
ENSG00000166069	9.09411	-2.05988	0.335884	-6.13269	8.64048e-10	2.45737e-07	TMCO5A	145942
ENSG00000170959	17.0826	-0.922557	0.152081	-6.06622	1.30953e-09	3.69275e-07	DCDC1	341019
ENSG00000164393	89.3821	-1.10896	0.183058	-6.05797	1.37852e-09	3.82436e-07	ADGRF2	222611
ENSG00000066032	25.7325	-1.60172	0.26442	-6.05749	1.38265e-09	3.82436e-07	CTNNA2	1496
ENSG00000250303	76.44	-1.12506	0.185758	-6.05656	1.39067e-09	3.82436e-07	LINC02762	283140
ENSG00000066405	38.8914	-0.805423	0.13382	-6.01872	1.75797e-09	4.75582e-07	CLDN18	51208
ENSG00000042813	2.82309	-1.2731	0.211744	-6.01243	1.82767e-09	4.9045e-07	ZPBP	11055
ENSG00000241360	40.4568	-0.833692	0.138823	-6.00542	1.90837e-09	5.08009e-07	PDXP	57026
ENSG00000176769	16.4556	-1.39277	0.232218	-5.9977	2.00133e-09	5.28526e-07	TCERG1L	256536
ENSG00000134365	4.06181	-2.03637	0.339979	-5.98968	2.10253e-09	5.46576e-07	CFHR4	10877
ENSG00000183346	11.0093	-1.19522	0.200674	-5.95606	2.58395e-09	6.66518e-07	CABCOCO1	219621
ENSG00000230461	1.84188	0.309431	0.0522791	5.91883	3.24249e-09	8.23618e-07	PROX1-AS1	100505832
ENSG00000114487	7.09415	-2.08563	0.353219	-5.90465	3.53392e-09	8.84143e-07	MORC1	27136
ENSG00000123572	42.9173	-1.34385	0.228497	-5.88125	4.07169e-09	1.01109e-06	NRK	203447
ENSG00000181378	15.4245	-1.83813	0.31331	-5.86681	4.4426e-09	1.09502e-06	CFAP65	255101
ENSG00000102174	150.334	0.881047	0.150316	5.8613	4.59257e-09	1.12319e-06	PHEX	5251
ENSG00000164796	26.5304	-1.35267	0.230825	-5.86015	4.62442e-09	1.12319e-06	CSMD3	114788
ENSG00000179133	4.30991	-1.14683	0.197162	-5.81669	6.00257e-09	1.44169e-06	C10orf67	256815
ENSG00000229859	19.5102	-1.46731	0.252283	-5.81614	6.02237e-09	1.44169e-06	PGA3	643834
ENSG00000176566	12.8728	-2.24222	0.386647	-5.79913	6.66595e-09	1.58435e-06	DCAF4L2	138009
ENSG00000155761	25.847	-0.867196	0.149659	-5.79449	6.85292e-09	1.60244e-06	SPAG17	200162
ENSG00000188338	9.00466	-1.48657	0.256571	-5.79399	6.87331e-09	1.60244e-06	SLC38A3	10991
ENSG00000231172	3.0271	0.22988	0.0397052	5.78967	7.05252e-09	1.62967e-06	LOC101927884	101927884
ENSG00000159625	10.124	-1.29876	0.22646	-5.73503	9.74933e-09	2.22554e-06	DRC7	84229
ENSG00000167748	35.8123	0.859143	0.149843	5.7336	9.83182e-09	2.22554e-06	KLK1	3816
ENSG00000184313	55.8971	-0.929359	0.162323	-5.72535	1.03219e-08	2.32069e-06	MROH7	374977
ENSG00000046651	532.495	0.236993	0.0414156	5.72232	1.05077e-08	2.34659e-06	OFD1	8481
ENSG00000001630	27.4648	-0.580791	0.101916	-5.69872	1.2071e-08	2.67776e-06	CYP51A1	1595
ENSG00000137561	6.41486	-1.5915	0.279336	-5.69744	1.21621e-08	2.68009e-06	TTPA	7274
ENSG00000163554	50.3517	-1.0867	0.190959	-5.69073	1.26498e-08	2.76923e-06	SPTA1	6708
ENSG00000168928	12.1136	-1.36035	0.239516	-5.6796	1.3501e-08	2.89837e-06	CTRB2	440387
ENSG00000102871	212.888	-0.549784	0.0971287	-5.66037	1.51046e-08	3.20131e-06	TRADD	8717
ENSG00000136872	25.0689	-0.942532	0.166841	-5.64929	1.61109e-08	3.39298e-06	ALDOB	229
ENSG00000012223	125.841	-1.08832	0.192856	-5.64316	1.66957e-08	3.49401e-06	LTF	4057
ENSG00000181126	98.3115	-1.06929	0.189799	-5.63384	1.76245e-08	3.62009e-06	HLA-V	352962
ENSG00000132554	17.105	-0.895483	0.159531	-5.61322	1.98592e-08	4.00493e-06	RGS22	26166
ENSG00000096088	41.6574	-1.23826	0.221744	-5.58418	2.34806e-08	4.67855e-06	PGC	5225
ENSG00000143355	20.3039	-1.49864	0.270834	-5.53341	3.14072e-08	6.1475e-06	LHX9	56956
ENSG00000198099	12.9688	-0.749932	0.135881	-5.51902	3.40892e-08	6.63343e-06	ADH4	127
ENSG00000205835	11.3145	-2.74981	0.500778	-5.49107	3.99516e-08	7.68433e-06	GMNC	647309
ENSG00000124678	5.36644	-1.35487	0.247841	-5.46669	4.58507e-08	8.71818e-06	TCP11	6954
ENSG00000152936	5.66016	-0.861338	0.158505	-5.43415	5.50588e-08	1.04096e-05	LMNTD1	160492
ENSG00000116882	5.13429	-1.05524	0.194266	-5.43192	5.5751e-08	1.04809e-05	HAO2	51179
ENSG00000009765	25.1669	-0.824493	0.151928	-5.42688	5.73475e-08	1.07204e-05	IYD	389434
ENSG00000130294	35.1087	-1.20265	0.221932	-5.41901	5.99312e-08	1.11408e-05	KIF1A	547
ENSG00000006047	12.7128	-1.24549	0.23038	-5.40626	6.43531e-08	1.18964e-05	YBX2	51087
ENSG00000165702	8.00529	-1.11552	0.20662	-5.3989	6.70509e-08	1.23266e-05	GFI1B	8328
ENSG00000159251	27.4757	-0.991775	0.183928	-5.39218	6.96085e-08	1.27004e-05	ACTC1	70
ENSG00000168619	8.51742	-3.01609	0.560202	-5.38394	7.28723e-08	1.31193e-05	ADAM18	8749
ENSG00000260388	15.8642	-0.904478	0.168016	-5.38329	7.31348e-08	1.31193e-05	LINC00562	100861549
ENSG00000118492	10.245	-1.26532	0.235067	-5.3828	7.33342e-08	1.31193e-05	ADGB	79747
ENSG00000240563	37.0921	-0.844072	0.156868	-5.38078	7.41651e-08	1.3197e-05	L1TD1	54596
ENSG00000185610	8.485	-1.80958	0.336699	-5.37447	7.68078e-08	1.35946e-05	DBX2	440097
ENSG00000133640	13.0121	-0.850663	0.158571	-5.36457	8.11414e-08	1.42104e-05	LRRIQ1	84125
ENSG00000185904	0.885692	0.361098	0.0674245	5.35559	8.52772e-08	1.48565e-05	LINC00839	84856
ENSG00000016490	12.4525	-2.09701	0.392088	-5.34831	8.87812e-08	1.53864e-05	CLCA1	1179
ENSG00000141096	12.4647	-0.928399	0.174003	-5.33555	9.52574e-08	1.63386e-05	DPEP3	64180
ENSG00000173674	243.145	0.345645	0.0648218	5.33223	9.70116e-08	1.64993e-05	EIF1AX	1964
ENSG00000171759	37.2566	-1.09425	0.205227	-5.33191	9.71857e-08	1.64993e-05	PAH	5053
ENSG00000169064	7.0013	-1.84478	0.346562	-5.32309	1.02019e-07	1.72319e-05	ZBBX	79740
ENSG00000183747	14.705	-1.04262	0.196209	-5.31379	1.07366e-07	1.78801e-05	ACSM2A	123876
ENSG00000125848	31.8284	-0.914916	0.172183	-5.31362	1.07469e-07	1.78801e-05	FLRT3	23767
ENSG00000136488	5.37487	-1.65056	0.310694	-5.3125	1.0813e-07	1.79005e-05	CSH1	1442
ENSG00000175497	17.0348	-1.42037	0.268194	-5.29607	1.18319e-07	1.93944e-05	DPP10	57628
ENSG00000101892	8.92362	-0.859474	0.162396	-5.29245	1.20687e-07	1.96856e-05	ATP1B4	23439
ENSG00000104760	6.06506	-2.07552	0.393	-5.28122	1.28328e-07	2.08298e-05	FGL1	2267
ENSG00000118245	5.8482	-2.39761	0.454117	-5.27973	1.29375e-07	2.08979e-05	TNP1	7141
ENSG00000150628	5.43389	-0.874981	0.167082	-5.23683	1.63357e-07	2.62595e-05	SPATA4	132851
ENSG00000172995	40.9795	-1.42962	0.273322	-5.23056	1.69002e-07	2.69859e-05	ARPP21	10777
ENSG00000149305	9.29466	0.957237	0.183071	5.22878	1.70632e-07	2.69859e-05	HTR3B	9177
ENSG00000107262	663.965	-0.520359	0.0995282	-5.22825	1.7112e-07	2.69859e-05	BAG1	573
ENSG00000211578	6.67133	0.491503	0.0941692	5.21936	1.79543e-07	2.81806e-05	MIR766	768218
ENSG00000187123	18.8788	-1.21732	0.233346	-5.21679	1.82047e-07	2.84396e-05	LYPD6	130574
ENSG00000188488	13.3903	-1.20865	0.231725	-5.21587	1.82954e-07	2.84476e-05	SERPINA5	5104
ENSG00000121446	10.6164	-0.827544	0.158723	-5.21376	1.85046e-07	2.86391e-05	RGSL1	353299
ENSG00000136938	2034.51	-0.494099	0.0953099	-5.18413	2.17027e-07	3.32791e-05	ANP32B	10541
ENSG00000197172	9.59495	-2.36799	0.456994	-5.18167	2.19912e-07	3.35668e-05	MAGEA6	4105
ENSG00000220161	101.849	-0.717051	0.138437	-5.17963	2.22332e-07	3.36277e-05	LINC02076	400579
ENSG00000170777	9.52419	-1.59475	0.307993	-5.17787	2.24439e-07	3.37927e-05	TPD52L3	89882
ENSG00000198963	35.2405	-0.810998	0.156767	-5.17326	2.30039e-07	3.43254e-05	RORB	6096
ENSG00000125409	6.84812	-1.01249	0.195853	-5.16964	2.3455e-07	3.48422e-05	TEKT3	64518
ENSG00000007001	11.7306	-0.959433	0.185684	-5.16701	2.37874e-07	3.51789e-05	UPP2	151531
ENSG00000173838	5.25941	-1.30416	0.252694	-5.16101	2.45616e-07	3.57988e-05	MARCHF10	162333
ENSG00000039139	47.992	-0.92594	0.179971	-5.14494	2.67599e-07	3.84305e-05	DNAH5	1767
ENSG00000117472	19.3998	-0.807136	0.156887	-5.1447	2.67946e-07	3.84305e-05	TSPAN1	10103
ENSG00000205922	23.6734	-0.911264	0.177302	-5.13962	2.75293e-07	3.91469e-05	ONECUT3	390874
ENSG00000183715	18.5484	-0.938732	0.183028	-5.1289	2.91442e-07	4.12669e-05	OPCML	4978
ENSG00000254656	28.6283	0.930992	0.181692	5.12401	2.99106e-07	4.21727e-05	RTL1	388015
ENSG00000137473	3.44988	-1.958	0.383526	-5.10526	3.30339e-07	4.6185e-05	TTC29	83894
ENSG00000171126	10.4349	-1.25618	0.246193	-5.10242	3.35342e-07	4.66884e-05	KCNG3	170850
ENSG00000109832	5.69818	-0.859851	0.16867	-5.09782	3.43578e-07	4.76357e-05	DDX25	29118
ENSG00000228824	2.54454	0.258755	0.0508185	5.09174	3.54797e-07	4.8987e-05	MIR4500HG	642345
ENSG00000154654	46.3506	-0.820259	0.161336	-5.08417	3.69233e-07	5.07696e-05	NCAM2	4685
ENSG00000118777	41.7424	-0.658451	0.129783	-5.07348	3.90606e-07	5.34873e-05	ABCG2	9429
ENSG00000186732	3.91799	-1.3823	0.272692	-5.06908	3.9975e-07	5.4515e-05	MPPED1	758
ENSG00000196188	46.0422	-1.3063	0.257827	-5.0666	4.04993e-07	5.49397e-05	CTSE	1510
ENSG00000169903	6.10365	-1.31345	0.259319	-5.06502	4.08362e-07	5.50132e-05	TM4SF4	7104
ENSG00000159335	1490.97	-0.672083	0.132768	-5.06208	4.14699e-07	5.56416e-05	PTMS	5763
ENSG00000112319	47.7953	-0.932454	0.184272	-5.06021	4.1879e-07	5.59648e-05	EYA4	2070
ENSG00000159450	42.0186	-0.860075	0.170406	-5.04721	4.48307e-07	5.9432e-05	TCHH	7062
ENSG00000168454	28.1348	-0.889841	0.176924	-5.0295	4.9176e-07	6.44225e-05	TXNDC2	84203
ENSG00000150394	37.7826	-0.856496	0.170799	-5.01465	5.31291e-07	6.93283e-05	CDH8	1006
ENSG00000171495	12.4809	-1.37494	0.275569	-4.98947	6.05437e-07	7.83887e-05	MROH2B	133558
ENSG00000155754	25.2758	-0.661154	0.132987	-4.97158	6.64103e-07	8.49924e-05	C2CD6	151254
ENSG00000102678	17.5564	-0.937201	0.1886	-4.96925	6.72138e-07	8.56911e-05	FGF9	2254
ENSG00000103723	30.7376	-0.723878	0.1457	-4.96829	6.7546e-07	8.57861e-05	AP3B2	8120
ENSG00000092054	35.4283	1.23396	0.248827	4.95913	7.08098e-07	8.95892e-05	MYH7	4625
ENSG00000188039	24.7198	-0.669166	0.135032	-4.95561	7.21019e-07	9.08784e-05	NWD1	284434
ENSG00000144481	9.44218	-0.932413	0.188248	-4.95312	7.30329e-07	9.17046e-05	TRPM8	79054
ENSG00000243710	19.3419	-0.860615	0.173955	-4.94734	7.52329e-07	9.34096e-05	CFAP57	149465
ENSG00000140015	8.66946	-0.980077	0.198512	-4.93712	7.92854e-07	9.77119e-05	KCNH5	27133
ENSG00000153820	17.0411	-2.20817	0.447627	-4.93305	8.09574e-07	9.94043e-05	SPHKAP	80309
ENSG00000042781	57.8719	-0.642003	0.130489	-4.91997	8.65587e-07	0.000105891	USH2A	7399
ENSG00000187537	138.343	0.657553	0.133717	4.91749	8.76595e-07	0.000106845	POTEG	404785
ENSG00000265584	1.27931	-0.305788	0.0621955	-4.91655	8.80823e-07	0.000106969	MIR3978	100616491
ENSG00000029993	101.745	-0.413239	0.0841521	-4.91062	9.07904e-07	0.000109458	HMGB3	3149
ENSG00000109927	37.4102	-0.508104	0.103611	-4.90395	9.39287e-07	0.000112833	TECTA	7007
ENSG00000164161	79.8893	-0.647893	0.132396	-4.89361	9.90026e-07	0.000118454	HHIP	64399
ENSG00000171016	411.136	-0.695429	0.142658	-4.87479	1.08927e-06	0.000128987	PYGO1	26108
ENSG00000148702	6.49432	-2.04869	0.421109	-4.86499	1.14462e-06	0.000135061	HABP2	3026
ENSG00000206142	14.3426	-0.875567	0.180315	-4.85577	1.19918e-06	0.000140009	FAM230H	100996335
ENSG00000185303	5.80809	-1.61122	0.331903	-4.85448	1.20701e-06	0.00014043	SFTPA2	729238
ENSG00000167676	275.094	0.550263	0.11351	4.84772	1.24891e-06	0.000144296	PLIN4	729359
ENSG00000260231	58.2811	-0.909618	0.187681	-4.84661	1.25586e-06	0.000144598	KDM7A-DT	100134229
ENSG00000198739	28.9422	0.927773	0.191581	4.84271	1.28082e-06	0.000146963	LRRTM3	347731
ENSG00000203780	16.9628	-0.689619	0.142998	-4.82257	1.41721e-06	0.000160948	FANK1	92565
ENSG00000185038	28.0613	-0.904561	0.187722	-4.81863	1.44547e-06	0.000163599	MROH2A	339766
ENSG00000229183	13.3616	-1.57166	0.326624	-4.81185	1.49541e-06	0.000168677	PGA4	643847
ENSG00000101981	8.70431	-1.79196	0.372485	-4.81082	1.5031e-06	0.000168971	F9	2158
ENSG00000121653	69.624	-0.695292	0.144578	-4.80913	1.51591e-06	0.000169268	MAPK8IP1	9479
ENSG00000164749	31.6775	-0.972927	0.202397	-4.80702	1.53194e-06	0.000170485	HNF4G	3174
ENSG00000142609	30.3954	-0.597537	0.124428	-4.80228	1.56871e-06	0.000173361	CFAP74	85452
ENSG00000157330	4.81423	-0.611808	0.12743	-4.80114	1.57763e-06	0.000173361	C1orf158	93190
ENSG00000186777	37.2809	-0.649381	0.135318	-4.79891	1.59534e-06	0.000174049	ZNF732	654254
ENSG00000105141	9.04796	1.20703	0.252075	4.78838	1.68132e-06	0.000182829	CASP14	23581
ENSG00000116014	16.4654	0.819304	0.171199	4.78568	1.70408e-06	0.000183541	KISS1R	84634
ENSG00000161649	14.2711	-0.742756	0.155253	-4.78415	1.71711e-06	0.000184032	CD300LG	146894
ENSG00000138400	13.478	-0.659102	0.137778	-4.78381	1.72003e-06	0.000184032	MDH1B	130752
ENSG00000106211	623.196	0.407583	0.0852594	4.78051	1.7485e-06	0.000186479	HSPB1	3315
ENSG00000083067	22.5945	-0.687887	0.144004	-4.77685	1.78065e-06	0.000188963	TRPM3	80036
ENSG00000005981	8.91811	-1.12949	0.236479	-4.77627	1.78579e-06	0.000188963	ASB4	51666
ENSG00000185250	10.8314	-0.449654	0.0941501	-4.77592	1.78883e-06	0.000188963	PPIL6	285755
ENSG00000006756	69.1349	0.404762	0.0849718	4.76348	1.9028e-06	0.000199734	ARSD	414
ENSG00000123144	962.647	-0.350708	0.0736812	-4.7598	1.93784e-06	0.000202772	TRIR	79002
ENSG00000140057	23.3064	-0.551951	0.116118	-4.75336	2.00067e-06	0.00020869	AK7	122481
ENSG00000154479	12.6734	-0.574853	0.121019	-4.75009	2.03323e-06	0.000211425	CCDC173	129881
ENSG00000132164	10.4103	-0.845389	0.178042	-4.74827	2.05169e-06	0.000212679	SLC6A11	6538
ENSG00000158553	4.5957	-2.1015	0.442972	-4.74411	2.0943e-06	0.000216422	POM121L2	94026
ENSG00000176601	22.9781	-0.649666	0.137125	-4.73777	2.16081e-06	0.000222604	MAP3K19	80122
ENSG00000142621	77.4827	-0.55752	0.117797	-4.7329	2.21335e-06	0.000226613	FHAD1	114827
ENSG00000187492	13.8438	-0.628215	0.132861	-4.72836	2.26339e-06	0.000231025	CDHR4	389118
ENSG00000105329	1836.05	-0.450347	0.0955206	-4.71466	2.42114e-06	0.000246372	TGFB1	7040
ENSG00000162571	7.40803	-0.916445	0.194802	-4.7045	2.54488e-06	0.000257584	TTLL10	254173
ENSG00000167858	3.88568	-1.98397	0.421732	-4.70435	2.54681e-06	0.000257584	TEKT1	83659
ENSG00000175416	367.918	-0.432715	0.092052	-4.70077	2.59184e-06	0.000261344	CLTB	1212
ENSG00000214929	10.3078	-2.38826	0.508854	-4.69341	2.68694e-06	0.00026693	SPATA31D1	389763
ENSG00000172650	1.00886	0.296137	0.0630968	4.69337	2.68735e-06	0.00026693	AGAP5	729092
ENSG00000165105	72.6691	-0.794752	0.169579	-4.68661	2.77767e-06	0.00027508	RASEF	158158
ENSG00000205777	3.75509	-2.39226	0.510588	-4.6853	2.79547e-06	0.000276021	GAGE1	2543
ENSG00000183690	9.82734	-0.88502	0.189081	-4.68063	2.85989e-06	0.000280716	EFHC2	80258
ENSG00000168883	484.426	-0.30643	0.0655326	-4.67599	2.92543e-06	0.000286257	USP39	10713
ENSG00000154975	3.81386	-1.6828	0.360222	-4.67157	2.98904e-06	0.000289971	CA10	56934
ENSG00000133488	7.46747	-0.63959	0.136929	-4.67096	2.99792e-06	0.000289988	SEC14L4	284904
ENSG00000160188	12.3533	-0.714602	0.153058	-4.66883	3.02921e-06	0.000291893	RSPH1	89765
ENSG00000197191	16.474	0.674208	0.144431	4.66802	3.04114e-06	0.000291893	CYSRT1	375791
ENSG00000157060	14.9836	-0.959692	0.205597	-4.66783	3.04393e-06	0.000291893	SHCBP1L	81626
ENSG00000106013	9.92683	-0.760438	0.163017	-4.66478	3.08945e-06	0.000295406	ANKRD7	56311
ENSG00000164199	58.5825	-0.829073	0.177812	-4.66263	3.12186e-06	0.00029765	ADGRV1	84059
ENSG00000122824	118.612	-0.690925	0.148276	-4.65973	3.16617e-06	0.000301013	NUDT10	170685
ENSG00000144407	18.2276	-0.888442	0.190696	-4.65895	3.17828e-06	0.000301303	PTH2R	5746
ENSG00000178568	69.4936	-1.01411	0.218212	-4.64734	3.3625e-06	0.000316065	ERBB4	2066
ENSG00000128714	5.17227	-1.57545	0.339336	-4.64273	3.43843e-06	0.000322292	HOXD13	3239
ENSG00000222036	197.407	0.586121	0.126382	4.63771	3.52291e-06	0.000328857	POTEM	641455
ENSG00000100012	7.63701	-0.878973	0.18954	-4.6374	3.52823e-06	0.000328857	SEC14L3	266629
ENSG00000206043	5.99781	-1.81316	0.391113	-4.6359	3.55392e-06	0.000330326	C18orf63	644041
ENSG00000126467	21.5093	-0.734593	0.158509	-4.63439	3.57999e-06	0.000331822	TSKS	60385
ENSG00000213218	4.23209	-1.22665	0.264825	-4.63191	3.62301e-06	0.000334877	CSH2	1443
ENSG00000241476	2.8625	-1.23653	0.267574	-4.62125	3.81435e-06	0.000351585	SSX2	6757
ENSG00000122548	13.5193	-0.794062	0.172001	-4.61661	3.90059e-06	0.000358542	KIAA0087	9808
ENSG00000164972	7.98875	-0.510468	0.110614	-4.61486	3.93361e-06	0.000360581	C9orf24	84688
ENSG00000171560	20.2297	-1.81618	0.393678	-4.61336	3.96208e-06	0.000361201	FGA	2243
ENSG00000113905	9.32239	-0.802175	0.174072	-4.6083	4.05966e-06	0.000368331	HRG	3273
ENSG00000163576	9.66364	-0.591241	0.128303	-4.60816	4.06243e-06	0.000368331	EFHB	151651
ENSG00000130522	2265.59	-0.436627	0.0947748	-4.607	4.08521e-06	0.000368877	JUND	3727
ENSG00000261272	32.4091	-1.52211	0.331332	-4.59391	4.35024e-06	0.000391196	MUC22	100507679
ENSG00000106304	3.45539	-2.83496	0.617556	-4.59061	4.41953e-06	0.000394262	SPAM1	6677
ENSG00000204414	2.1695	-1.1569	0.252177	-4.58765	4.48269e-06	0.000398827	CSHL1	1444
ENSG00000196368	39.6634	-0.600424	0.131003	-4.58327	4.5775e-06	0.000406177	NUDT11	55190
ENSG00000164418	19.7305	-0.806488	0.176216	-4.57671	4.72341e-06	0.000418009	GRIK2	2898
ENSG00000197181	23.5174	-0.511278	0.111788	-4.57363	4.79337e-06	0.000423075	PIWIL2	55124
ENSG00000234906	26.4027	-0.725294	0.158617	-4.5726	4.81706e-06	0.000424041	APOC2	344
ENSG00000158516	3.44369	-2.00906	0.441156	-4.55408	5.2616e-06	0.000458617	CPA2	1358
ENSG00000189377	24.14	-0.591287	0.129841	-4.55394	5.26496e-06	0.000458617	CXCL17	284340
ENSG00000197461	241.482	0.418038	0.0918357	4.55202	5.31331e-06	0.00046162	PDGFA	5154
ENSG00000127554	91.1282	-0.388607	0.0854871	-4.5458	5.4728e-06	0.000471781	GFER	2671
ENSG00000125207	10.2048	-0.648317	0.14265	-4.54482	5.49826e-06	0.000472129	PIWIL1	9271
ENSG00000171195	21.6813	-1.87589	0.412779	-4.54455	5.50522e-06	0.000472129	MUC7	4589
ENSG00000246731	0.43719	0.369635	0.0813984	4.54106	5.5972e-06	0.000478783	MGC16275	85001
ENSG00000166206	21.1045	-0.886041	0.195214	-4.53881	5.65725e-06	0.00048268	GABRB3	2562
ENSG00000166415	32.7037	-1.19912	0.264309	-4.53682	5.71088e-06	0.000486009	WDR72	256764
ENSG00000182111	12.7608	-0.62116	0.137052	-4.53231	5.8343e-06	0.000495246	ZNF716	441234
ENSG00000221817	35.4374	-0.415074	0.0918299	-4.52003	6.1831e-06	0.00052219	PPP3CB-AS1	101929145
ENSG00000254901	110.682	-0.490023	0.108459	-4.51807	6.24065e-06	0.000525716	BORCS8	729991
ENSG00000251655	155.38	-0.67085	0.1485	-4.51752	6.25685e-06	0.000525749	PRB1	5542
ENSG00000181072	21.8423	-1.68213	0.372872	-4.51129	6.44357e-06	0.000538718	CHRM2	1129
ENSG00000106302	6.04315	-0.778047	0.1735	-4.48443	7.311e-06	0.000608184	HYAL4	23553
ENSG00000158113	11.2151	-0.728009	0.162404	-4.48269	7.37075e-06	0.000609087	LRRC43	254050
ENSG00000165632	532.438	-0.288193	0.0642927	-4.48252	7.37677e-06	0.000609087	TAF3	83860
ENSG00000260279	1.51644	0.240535	0.0537181	4.47773	7.54417e-06	0.000621367	LOC105371414	105371414
ENSG00000204006	3.442	-1.59366	0.356295	-4.47285	7.71833e-06	0.00063258	C1orf185	284546
ENSG00000159339	12.8859	-0.74107	0.165712	-4.47205	7.74736e-06	0.000632705	PADI4	23569
ENSG00000110492	153.08	0.422326	0.0944429	4.47176	7.75789e-06	0.000632705	MDK	4192
ENSG00000123999	4.57054	-1.2154	0.272168	-4.46562	7.98364e-06	0.00064794	INHA	3623
ENSG00000215018	26.1839	-0.618868	0.138694	-4.46211	8.11557e-06	0.000657046	COL28A1	340267
ENSG00000188162	28.9182	-1.07897	0.241868	-4.46099	8.15807e-06	0.000658883	OTOG	340990
ENSG00000143469	10.0326	-1.4005	0.314166	-4.45783	8.27945e-06	0.000667067	SYT14	255928
ENSG00000206113	4.68176	-1.11597	0.250371	-4.45726	8.30152e-06	0.00066723	CFAP99	402160
ENSG00000205301	4.05438	-2.38201	0.534647	-4.4553	8.37762e-06	0.000671724	MGAT4D	152586
ENSG00000073792	69.7377	-0.575402	0.129229	-4.45259	8.48426e-06	0.000678639	IGF2BP2	10644
ENSG00000100811	1588.47	-0.161318	0.0362719	-4.44747	8.68895e-06	0.000693345	YY1	7528
ENSG00000152076	19.5848	-0.530162	0.119461	-4.43797	9.08122e-06	0.000717504	CCDC74B	91409
ENSG00000269964	10.1454	-1.39311	0.314011	-4.4365	9.14338e-06	0.000717504	MEI4	101928601
ENSG00000187021	7.98659	-0.700064	0.157807	-4.4362	9.15617e-06	0.000717504	PNLIPRP1	5407
ENSG00000196507	224.284	-0.362603	0.0817461	-4.43573	9.17626e-06	0.000717504	TCEAL3	85012
ENSG00000155719	15.7569	-0.473011	0.106644	-4.43542	9.18909e-06	0.000717504	OTOA	146183
ENSG00000106648	3.48047	-0.683828	0.15419	-4.43498	9.2079e-06	0.000717504	GALNTL5	168391
ENSG00000257335	64.7644	-0.81495	0.183825	-4.43329	9.28048e-06	0.000719832	MGAM	8972
ENSG00000112812	44.5405	0.60998	0.137636	4.43182	9.34389e-06	0.000723065	PRSS16	10279
ENSG00000153132	23.4909	-0.715968	0.162033	-4.41864	9.93222e-06	0.000765034	CLGN	1047
ENSG00000203499	12.3655	-0.592063	0.134059	-4.41643	1.00343e-05	0.000770171	FAM83H-AS1	100128338
ENSG00000218823	13.2278	-0.746471	0.169191	-4.412	1.02419e-05	0.000783447	PAPOLB	56903
ENSG00000124610	31.681	-0.578528	0.131499	-4.3995	1.08501e-05	0.000828067	H1-1	3024
ENSG00000104237	7.54112	-1.22036	0.277505	-4.39762	1.09447e-05	0.000833374	RP1,LOC107984125	6101107984125
ENSG00000196459	212.808	0.25102	0.0571255	4.39419	1.11184e-05	0.000844669	TRAPPC2	6399
ENSG00000162595	13.765	-0.750301	0.170882	-4.39076	1.12957e-05	0.00085497	DIRAS3	9077
ENSG00000104755	6.33857	-2.48765	0.566642	-4.39016	1.1327e-05	0.00085497	ADAM2	2515
ENSG00000196781	206.479	-0.50137	0.114205	-4.39008	1.13311e-05	0.00085497	TLE1	7088
ENSG00000214309	22.2861	-0.456947	0.104134	-4.38805	1.14369e-05	0.000861002	MBLAC1	255374
ENSG00000144485	16.5828	-0.625157	0.142552	-4.38548	1.1573e-05	0.000868068	HES6	55502
ENSG00000214617	34.8996	-0.69387	0.158227	-4.38529	1.15829e-05	0.000868068	SLC6A10P	386757
ENSG00000260456	13.4321	-0.428439	0.0979338	-4.37478	1.21553e-05	0.000908914	C16orf95	100506581
ENSG00000139915	1.72953	-0.93368	0.213464	-4.37394	1.22023e-05	0.000910381	MDGA2	161357
ENSG00000070886	7.06001	-1.31089	0.299898	-4.37114	1.236e-05	0.000915988	EPHA8	2046
ENSG00000206838	82.7224	0.464584	0.106518	4.36154	1.29147e-05	0.000952855	SNORA5A	654319
ENSG00000086712	905.91	0.261973	0.0600889	4.35976	1.30202e-05	0.000953524	TXLNG	55787
ENSG00000050030	26.873	-0.735881	0.168789	-4.35976	1.30203e-05	0.000953524	NEXMIF	340533
ENSG00000166596	4.58562	-0.928868	0.21307	-4.35946	1.30384e-05	0.000953524	CFAP52	146845
ENSG00000111786	562.519	-0.29727	0.0682755	-4.35398	1.33686e-05	0.000973847	SRSF9	8683
ENSG00000130540	2.74258	-1.46235	0.335873	-4.35388	1.33749e-05	0.000973847	SULT4A1	25830
ENSG00000162174	25.8231	-0.421752	0.0969218	-4.35147	1.35228e-05	0.00098247	ASRGL1	80150
ENSG00000089101	16.1732	-0.886171	0.203739	-4.34955	1.36418e-05	0.000988956	CFAP61	26074
ENSG00000172939	1021.04	-0.200376	0.0460908	-4.34741	1.37755e-05	0.000996479	OXSR1	9943
ENSG00000105701	723.282	-0.334193	0.0769287	-4.34419	1.39789e-05	0.001009	FKBP8	23770
ENSG00000021488	13.2405	-0.656648	0.151202	-4.34287	1.40636e-05	0.00101292	SLC7A9	11136
ENSG00000175820	14.8704	-0.725272	0.167093	-4.34054	1.42133e-05	0.00102148	CCDC168	643677
ENSG00000155875	6.07514	-0.94106	0.216979	-4.33711	1.44368e-05	0.00103531	SAXO1	158297
ENSG00000253250	20.6118	-0.557228	0.128613	-4.33259	1.47362e-05	0.00105225	C8orf88	100127983
ENSG00000226887	8.32185	-0.67404	0.155652	-4.33042	1.48824e-05	0.00106031	ERVMER34-1	100288413
ENSG00000146276	5.92924	-0.99389	0.229537	-4.32997	1.49128e-05	0.00106031	GABRR1	2569
ENSG00000154438	3.84748	-1.29827	0.300164	-4.32519	1.52397e-05	0.00107665	ASZ1	136991
ENSG00000152763	79.6273	-0.404894	0.0937066	-4.32087	1.55414e-05	0.00109564	WDR78	79819
ENSG00000171931	41.1493	-0.563594	0.130563	-4.31665	1.58416e-05	0.00111352	FBXW10	10517
ENSG00000165309	13.2796	-1.14514	0.265303	-4.31636	1.5862e-05	0.00111352	ARMC3	219681
ENSG00000147155	82.9216	-0.282435	0.0655099	-4.31133	1.62277e-05	0.0011344	EBP	10682
ENSG00000236423	3.29395	0.183036	0.0424864	4.3081	1.64665e-05	0.00114869	LINC01134	100133612
ENSG00000196353	12.5423	-0.884997	0.205466	-4.30726	1.65291e-05	0.00115064	CPNE4	131034
ENSG00000172428	62.6005	-0.278629	0.0647264	-4.30473	1.67192e-05	0.00116145	COPS9	150678
ENSG00000156042	125.082	-0.482767	0.112175	-4.30368	1.67981e-05	0.0011645	CFAP70	118491
ENSG00000245526	6.08737	-0.636525	0.14805	-4.29938	1.71279e-05	0.00118489	LINC00461	645323
ENSG00000169402	18.9992	-0.493294	0.114929	-4.29216	1.76942e-05	0.00121647	RSPH10B2	728194
ENSG00000162641	7.21511	-0.706455	0.164724	-4.28872	1.79707e-05	0.00122787	AKNAD1	254268
ENSG00000228075	11.4042	-0.956708	0.223115	-4.28796	1.80321e-05	0.00122955	BOD1L2	284257
ENSG00000166292	24.7486	-0.675844	0.157696	-4.28575	1.82127e-05	0.00123932	TMEM100	55273
ENSG00000006757	94.3128	0.311789	0.0728479	4.27999	1.869e-05	0.00126662	PNPLA4	8228
ENSG00000122970	208.795	-0.373782	0.0873717	-4.27806	1.88526e-05	0.00127504	IFT81	28981
ENSG00000182168	91.8576	-0.526633	0.123154	-4.2762	1.90106e-05	0.00128312	UNC5C	8633
ENSG00000057294	62.3262	-0.62514	0.146307	-4.27279	1.93038e-05	0.00129861	PKP2	5318
ENSG00000150656	26.4375	-0.60654	0.14199	-4.27172	1.9397e-05	0.00130067	CNDP1	84735
ENSG00000206159	3.77608	-0.669939	0.157058	-4.26555	1.99406e-05	0.00132971	GYG2P1	352887
ENSG00000165816	16.8375	-0.60946	0.142922	-4.26429	2.00537e-05	0.00133457	VWA2	340706
ENSG00000163075	17.8591	-0.643338	0.150978	-4.26114	2.03389e-05	0.00135085	CFAP221	200373
ENSG00000118276	182.276	-0.541832	0.127203	-4.25957	2.04818e-05	0.00135763	B4GALT6	9331
ENSG00000198155	84.1593	-0.471967	0.11083	-4.25847	2.05829e-05	0.00136162	ZNF876P	642280
ENSG00000115138	17.1443	-0.619043	0.145445	-4.25621	2.0792e-05	0.00137273	POMC	5443
ENSG00000198650	15.9627	-0.660541	0.15524	-4.25498	2.0907e-05	0.00137758	TAT	6898
ENSG00000175664	5.04509	-2.30935	0.543006	-4.2529	2.11017e-05	0.00138683	TEX26	122046
ENSG00000110786	10.0272	-0.762752	0.179362	-4.2526	2.11307e-05	0.00138683	PTPN5	84867
ENSG00000072501	3010.69	0.188148	0.0442657	4.25042	2.13366e-05	0.00139482	SMC1A	8243
ENSG00000092445	29.4887	-0.436973	0.102817	-4.25	2.13768e-05	0.00139482	TYRO3	7301
ENSG00000080823	48.5898	-0.363204	0.0855555	-4.24524	2.18357e-05	0.00142189	MOK	5891
ENSG00000144730	54.5232	-0.524241	0.123509	-4.24456	2.19021e-05	0.00142343	IL17RD	54756
ENSG00000172867	7.33114	0.978395	0.230681	4.24133	2.222e-05	0.00144127	KRT2	3849
ENSG00000142661	29.5511	-0.746861	0.176158	-4.23973	2.23789e-05	0.00144746	MYOM3	127294
ENSG00000101331	15.2086	0.435331	0.102685	4.23949	2.24025e-05	0.00144746	CCM2L	140706
ENSG00000136750	34.4425	-0.896978	0.211637	-4.23829	2.25233e-05	0.0014512	GAD2	2572
ENSG00000095777	81.6718	-0.860579	0.20306	-4.23804	2.25476e-05	0.0014512	MYO3A	53904
ENSG00000072506	194.879	-0.258166	0.0609234	-4.23756	2.25967e-05	0.00145155	HSD17B10	3028
ENSG00000128655	21.5942	-0.655414	0.154695	-4.23682	2.26708e-05	0.00145351	PDE11A	50940
ENSG00000188010	30.6593	-0.381082	0.0901213	-4.22854	2.35211e-05	0.00150512	MORN2	729967
ENSG00000185448	3.57849	-1.8115	0.428473	-4.22781	2.35977e-05	0.00150713	FAM47A	158724
ENSG00000248671	3.80679	0.163186	0.0386267	4.22468	2.39279e-05	0.00152529	ALG1L9P	285407
ENSG00000182985	608.334	-0.425561	0.100993	-4.21375	2.51164e-05	0.00159494	CADM1	23705
ENSG00000243955	9.12319	-1.95047	0.463069	-4.21206	2.53054e-05	0.00160388	GSTA1	2938
ENSG00000170412	33.546	-0.603538	0.143401	-4.20874	2.56798e-05	0.00161944	GPRC5C	55890
ENSG00000182512	206.165	-0.218506	0.051919	-4.20859	2.56969e-05	0.00161944	GLRX5	51218
ENSG00000111057	12.2037	-0.750046	0.178246	-4.20793	2.5772e-05	0.0016211	KRT18	3875
ENSG00000188582	5.60983	-1.7596	0.418551	-4.20402	2.62211e-05	0.00164624	PAQR9	344838
ENSG00000130741	1751.85	0.215158	0.0511975	4.20252	2.6396e-05	0.00165099	EIF2S3	1968
ENSG00000150773	10.3622	-0.418192	0.0995883	-4.19921	2.67852e-05	0.00166724	PIH1D2	120379
ENSG00000106536	19.0998	-0.832737	0.198312	-4.19912	2.67959e-05	0.00166724	POU6F2	11281
ENSG00000177732	401.737	-0.39819	0.0948291	-4.19903	2.68061e-05	0.00166724	SOX12	6666
ENSG00000151005	9.05804	-0.741326	0.176718	-4.19496	2.72916e-05	0.00169427	TKTL2	84076
ENSG00000171509	14.0218	-0.828621	0.197552	-4.19445	2.73534e-05	0.00169494	RXFP1	59350
ENSG00000196335	18.531	-0.47271	0.112848	-4.18893	2.80278e-05	0.0017335	STK31	56164
ENSG00000100124	92.9433	-0.250724	0.0599643	-4.18122	2.89954e-05	0.00178011	ANKRD54	129138
ENSG00000218819	53.6573	1.0359	0.247882	4.179	2.92789e-05	0.00179421	TDRD15	100129278
ENSG00000129910	11.3438	0.685453	0.164191	4.17472	2.98354e-05	0.00182495	CDH15	1013
ENSG00000182256	4.01068	-1.21287	0.290581	-4.17393	2.99391e-05	0.00182793	GABRG3	2567
ENSG00000111432	16.5401	0.620991	0.148967	4.16864	3.06425e-05	0.00186745	FZD10	11211
ENSG00000120669	2.90833	-1.51001	0.362374	-4.167	3.08634e-05	0.00187082	SOHLH2	54937
ENSG00000142494	67.7644	-0.455796	0.10939	-4.16673	3.09005e-05	0.00187082	SLC47A1	55244
ENSG00000183305	6.49569	-1.34853	0.323649	-4.16664	3.09118e-05	0.00187082	MAGEA2B	266740
ENSG00000204694	2.63182	-1.34302	0.32234	-4.16647	3.09358e-05	0.00187082	OR11A1	26531
ENSG00000165716	30.308	0.390751	0.0937919	4.16615	3.09788e-05	0.00187082	DIPK1B	138311
ENSG00000172399	14.5214	-0.725158	0.174096	-4.16526	3.10992e-05	0.00187468	MYOZ2	51778
ENSG00000145491	7.22005	-0.745293	0.178986	-4.16398	3.12742e-05	0.00188182	ROPN1L	83853
ENSG00000144908	40.5852	-0.706941	0.169814	-4.16304	3.14037e-05	0.0018862	ALDH1L1	10840
ENSG00000258484	18.3678	-0.355485	0.0854318	-4.16104	3.16802e-05	0.00189902	SPESP1	246777
ENSG00000162598	4.65458	-2.0967	0.503983	-4.16025	3.17894e-05	0.00189902	C1orf87	127795
ENSG00000166930	3.31004	-0.787123	0.189201	-4.16024	3.17917e-05	0.00189902	MS4A5	64232
ENSG00000204065	17.0285	-0.493402	0.11861	-4.15985	3.18454e-05	0.00189902	TCEAL5	340543
ENSG00000169239	170.469	0.241694	0.0581091	4.15931	3.19204e-05	0.00190009	CA5B	11238
ENSG00000198883	28.8432	-0.70543	0.170093	-4.14731	3.36397e-05	0.00199175	PNMA5	114824
ENSG00000162782	7.18045	-1.44317	0.348146	-4.14529	3.39388e-05	0.00200567	TDRD5	163589
ENSG00000104852	2789.5	-0.281229	0.0678492	-4.14491	3.39954e-05	0.00200567	SNRNP70	6625
ENSG00000113722	13.8271	0.658574	0.158933	4.14372	3.41713e-05	0.00201248	CDX1	1044
ENSG00000183840	6.19797	-0.956457	0.230912	-4.14209	3.4415e-05	0.00202325	GPR39	2863
ENSG00000214575	19.5702	-0.603376	0.145849	-4.137	3.51883e-05	0.00206506	CPEB1	64506
ENSG00000007047	488.647	-0.282517	0.0683407	-4.13396	3.56573e-05	0.0020889	MARK4	57787
ENSG00000131080	46.7724	0.546957	0.132384	4.13158	3.60277e-05	0.00210689	EDA2R	60401
ENSG00000227165	3.38452	0.166219	0.0402755	4.12705	3.67453e-05	0.00214509	WDR11-AS1	283089
ENSG00000236699	30.8186	-0.679056	0.164764	-4.1214	3.76576e-05	0.00219449	ARHGEF38	54848
ENSG00000139549	6.73141	-0.70299	0.170839	-4.11492	3.87311e-05	0.00224526	DHH	50846
ENSG00000103375	1.71472	1.09135	0.265517	4.11027	3.95193e-05	0.00228696	AQP8	343
ENSG00000130748	45.6785	-0.380903	0.0927652	-4.1061	4.02403e-05	0.00232052	TMEM160	54958
ENSG00000102241	558.671	-0.235107	0.0572634	-4.1057	4.03084e-05	0.00232052	HTATSF1	27336
ENSG00000171243	9.04254	-1.12232	0.273394	-4.10514	4.0407e-05	0.00232218	SOSTDC1	25928
ENSG00000137090	9.94629	-1.13103	0.275648	-4.10316	4.07543e-05	0.0023381	DMRT1	1761
ENSG00000107518	94.9137	-0.603805	0.147189	-4.10223	4.09189e-05	0.00234295	ATRNL1	26033
ENSG00000259456	0.876175	0.288993	0.0704536	4.10189	4.09796e-05	0.00234295	ADNP-AS1	101927631
ENSG00000155897	8.73145	-1.87295	0.456782	-4.10032	4.12585e-05	0.00235478	ADCY8	114
ENSG00000076344	27.6952	0.530514	0.129396	4.09993	4.1328e-05	0.00235478	RGS11	8786
ENSG00000073670	32.1602	0.47647	0.116227	4.09949	4.14068e-05	0.00235523	ADAM11	4185
ENSG00000183527	182.915	-0.252899	0.0617472	-4.09571	4.20878e-05	0.00238257	PSMG1	8624
ENSG00000196482	47.4839	-0.755265	0.184408	-4.09563	4.21022e-05	0.00238257	ESRRG	2104
ENSG00000177733	1573.29	-0.177784	0.0434518	-4.09153	4.28539e-05	0.00242099	HNRNPA0	10949
ENSG00000232399	8.99959	-1.03315	0.252687	-4.08866	4.33871e-05	0.00244696	USP17L13	100287238
ENSG00000152192	53.2364	-0.748487	0.183125	-4.0873	4.36418e-05	0.00245498	POU4F1	5457
ENSG00000115423	74.7471	-0.535876	0.131114	-4.08712	4.36768e-05	0.00245498	DNAH6	1768
ENSG00000099960	4.72058	-0.889287	0.217607	-4.08666	4.37634e-05	0.00245543	SLC7A4	6545
ENSG00000141255	4.77984	-0.992973	0.243001	-4.08629	4.38326e-05	0.00245543	SPATA22	84690
ENSG00000172468	0.616497	-1.69604	0.415242	-4.08447	4.41781e-05	0.00247063	HSFY1,HSFY2	86614159119
ENSG00000185681	0.924724	-1.82961	0.448956	-4.07525	4.59641e-05	0.0025619	MORN5	254956
ENSG00000175756	242.37	-0.296678	0.0728789	-4.07084	4.68446e-05	0.00260661	AURKAIP1	54998
ENSG00000100181	26.0518	0.358074	0.0879848	4.06972	4.70695e-05	0.00261475	TPTEP1,LOC112268292	387590112268292
ENSG00000215217	3.8389	-1.44948	0.356328	-4.06781	4.74561e-05	0.00263184	C5orf49	134121
ENSG00000105392	17.8889	-0.464344	0.114181	-4.06673	4.7677e-05	0.00263969	CRX	1406
ENSG00000221843	41.2362	-0.383673	0.0943661	-4.0658	4.78688e-05	0.0026459	C2orf16	84226
ENSG00000148408	48.1628	0.876045	0.215545	4.06433	4.81704e-05	0.00265543	CACNA1B	774
ENSG00000163749	14.861	-0.535158	0.131723	-4.06277	4.84948e-05	0.00266721	CCDC158	339965
ENSG00000198797	5.98496	-1.42696	0.351339	-4.06149	4.87604e-05	0.00267474	BRINP2	57795
ENSG00000162959	93.4173	-0.289707	0.071333	-4.06134	4.87924e-05	0.00267474	MEMO1	51072
ENSG00000140478	5.68429	-0.950332	0.234073	-4.05999	4.90757e-05	0.00268082	GOLGA6D	653643
ENSG00000102387	9.03259	-0.642843	0.158466	-4.05667	4.97782e-05	0.00269718	TAF7L	54457
ENSG00000169297	2.50893	-2.01895	0.497729	-4.05633	4.98503e-05	0.00269718	NR0B1	190
ENSG00000170264	104.038	-0.330454	0.0817206	-4.04371	5.26129e-05	0.00283284	FAM161A	84140
ENSG00000115255	25.2272	-0.621699	0.153785	-4.04265	5.28496e-05	0.00284099	REEP6	92840
ENSG00000171595	5.22391	-0.959361	0.237846	-4.03353	5.49444e-05	0.00294363	DNAI2	64446
ENSG00000125931	3.25606	-0.952294	0.236114	-4.03319	5.50245e-05	0.00294363	CITED1	4435
ENSG00000168589	4.44314	-0.589372	0.146212	-4.03093	5.55556e-05	0.00296252	DYNLRB2	83657
ENSG00000170748	17.6314	-0.774935	0.192348	-4.02881	5.606e-05	0.00298037	RBMXL2	27288
ENSG00000150893	53.5223	-1.02639	0.254815	-4.02796	5.62632e-05	0.0029859	FREM2	341640
ENSG00000003096	29.2027	-0.606017	0.150491	-4.02692	5.65114e-05	0.00298954	KLHL13	90293
ENSG00000183775	23.2797	-0.695328	0.172756	-4.02491	5.6998e-05	0.00301049	KCTD16	57528
ENSG00000175550	437.47	-0.244115	0.0606699	-4.02367	5.7299e-05	0.00302159	DRAP1	10589
ENSG00000178235	4.96868	-1.03673	0.257992	-4.01846	5.85789e-05	0.00307933	SLITRK1	114798
ENSG00000240747	12.7341	-0.939578	0.233881	-4.01733	5.88606e-05	0.00308926	KRBOX1	100506243
ENSG00000214855	15.7444	-0.432688	0.107743	-4.01593	5.92125e-05	0.00310283	APOC1P1	342
ENSG00000198948	52.1524	-0.525499	0.130889	-4.01486	5.9482e-05	0.00311205	MFAP3L	9848
ENSG00000112041	6.79089	-0.840673	0.209486	-4.01303	5.99443e-05	0.00312564	TULP1	7287
ENSG00000175768	63.9946	-0.438725	0.109334	-4.01272	6.00236e-05	0.00312564	TOMM5	401505
ENSG00000123689	81.3381	0.526854	0.131413	4.00914	6.0941e-05	0.00316846	G0S2	50486
ENSG00000176635	6.14267	-1.27201	0.317324	-4.00855	6.10934e-05	0.00317001	HORMAD2	150280
ENSG00000205542	4131.53	-0.267261	0.0666771	-4.00828	6.11614e-05	0.00317001	TMSB4X	7114
ENSG00000169397	4.54231	-1.21734	0.303925	-4.00538	6.19187e-05	0.00320427	RNASE3	6037
ENSG00000179914	5.1482	-0.78613	0.19632	-4.00432	6.21964e-05	0.00320639	ITLN1	55600
ENSG00000152591	5.43362	-1.1914	0.297538	-4.00419	6.22303e-05	0.00320639	DSPP	1834
ENSG00000184735	19.4091	-0.838957	0.209551	-4.00359	6.23874e-05	0.00320639	DDX53	168400
ENSG00000197748	20.7162	-0.606518	0.151496	-4.00352	6.24062e-05	0.00320639	CFAP43	80217
ENSG00000166049	1.84498	-2.57209	0.642528	-4.00308	6.25228e-05	0.00320639	PASD1	139135
ENSG00000173267	14.7992	0.478109	0.119462	4.00218	6.27613e-05	0.00320639	SNCG	6623
ENSG00000136881	12.1407	-0.964364	0.240967	-4.00205	6.27949e-05	0.00320639	BAAT	570
ENSG00000186910	5.45308	-1.14571	0.286289	-4.00193	6.28269e-05	0.00320639	SERPINA11	256394
ENSG00000119283	25.084	-0.578748	0.144683	-4.00012	6.33096e-05	0.00322607	TRIM67	440730
ENSG00000230062	1.53679	-1.06826	0.267165	-3.9985	6.37458e-05	0.00324334	ANKRD66	100287718
ENSG00000169083	99.0582	-0.529439	0.132422	-3.99811	6.38516e-05	0.00324376	AR	367
ENSG00000205359	6.95071	-1.86539	0.470017	-3.96877	7.22452e-05	0.00363136	SLCO6A1	133482
ENSG00000248385	3.38219	-0.911451	0.22978	-3.96662	7.28977e-05	0.00365139	TARM1	441864
ENSG00000173264	240.182	-0.251299	0.0633774	-3.96512	7.33583e-05	0.00366516	GPR137	56834
ENSG00000007968	199.163	-0.303757	0.0766461	-3.96312	7.39776e-05	0.00368517	E2F2	1870
ENSG00000147378	3.02635	-1.39052	0.350886	-3.96288	7.40525e-05	0.00368517	FATE1	89885
ENSG00000008086	82.3508	-0.31715	0.0800329	-3.96275	7.40909e-05	0.00368517	CDKL5	6792
ENSG00000072041	23.3673	-1.11902	0.282445	-3.96192	7.43504e-05	0.00369255	SLC6A15	55117
ENSG00000135409	2.85106	-1.14507	0.289135	-3.96034	7.48431e-05	0.00371148	AMHR2	269
ENSG00000186496	37.7189	-0.374701	0.0946353	-3.95943	7.51301e-05	0.00372017	ZNF396	252884
ENSG00000124237	2.056	-2.38394	0.602432	-3.9572	7.58345e-05	0.00374643	C20orf85	128602
ENSG00000165698	27.733	-0.329735	0.0833288	-3.95704	7.58856e-05	0.00374643	SPACA9	11092
ENSG00000243137	8.88841	-1.2231	0.309164	-3.95616	7.61639e-05	0.00375298	PSG4	5672
ENSG00000188153	104.536	-0.646943	0.163643	-3.95337	7.70569e-05	0.0037874	COL4A5	1287
ENSG00000204536	213.183	-0.308212	0.0779761	-3.95265	7.72903e-05	0.00379327	CCHCR1	54535
ENSG00000124449	3.62118	-1.19172	0.301642	-3.95077	7.7901e-05	0.00381761	IRGC	56269
ENSG00000205129	9.80874	-0.539591	0.136719	-3.9467	7.92348e-05	0.00387157	C4orf47	441054
ENSG00000152578	37.6442	-0.589272	0.149396	-3.94438	8.00082e-05	0.00388653	GRIA4	2893
ENSG00000171234	7.38609	-1.35334	0.343251	-3.94273	8.05607e-05	0.00390224	UGT2B7	7364
ENSG00000154678	64.9025	-0.491752	0.124736	-3.94236	8.06834e-05	0.00390224	PDE1C	5137
ENSG00000170775	5.94367	-1.1074	0.280991	-3.94106	8.11219e-05	0.00391775	GPR37	2861
ENSG00000165970	41.9842	-1.17823	0.298993	-3.94066	8.12561e-05	0.00391855	SLC6A5	9152
ENSG00000177910	12.3254	-1.00462	0.254964	-3.94024	8.14002e-05	0.00391981	SPATA31C2	645961
ENSG00000113396	4.59943	-1.26554	0.321257	-3.93935	8.17021e-05	0.00392867	SLC27A6	28965
ENSG00000061656	86.153	-0.396958	0.100783	-3.93874	8.19118e-05	0.00393021	SPAG4	6676
ENSG00000251869	6.64668	-0.537738	0.136543	-3.93822	8.20886e-05	0.00393021	SCARNA23	677773
ENSG00000198788	97.4301	-1.05937	0.269098	-3.93676	8.25882e-05	0.00394845	MUC2	4583
ENSG00000176532	9.47289	-0.959779	0.243836	-3.93617	8.27914e-05	0.00394989	PRR15	222171
ENSG00000196793	51.0336	0.43561	0.110686	3.93554	8.30096e-05	0.00395156	ZNF239	8187
ENSG00000102010	19.159	0.639562	0.162805	3.9284	8.55145e-05	0.00404765	BMX	660
ENSG00000118785	427.059	0.627567	0.159799	3.92722	8.59323e-05	0.00405987	SPP1	6696
ENSG00000132837	14.5736	-0.626207	0.159462	-3.92699	8.60169e-05	0.00405987	DMGDH	29958
ENSG00000091513	29.4482	-0.640118	0.163045	-3.92602	8.6362e-05	0.00407039	TF	7018
ENSG00000181588	144.706	-0.400443	0.102006	-3.92568	8.64843e-05	0.00407039	MEX3D	399664
ENSG00000141294	32.5053	-0.294263	0.0750095	-3.92301	8.74493e-05	0.0041042	LRRC46	90506
ENSG00000111319	64.355	-0.730523	0.186324	-3.92071	8.82902e-05	0.00413201	SCNN1A	6337
ENSG00000215186	7.99304	-0.831113	0.212056	-3.91932	8.88006e-05	0.00414611	GOLGA6B	55889
ENSG00000117983	350.812	-0.565655	0.144329	-3.91921	8.88407e-05	0.00414611	MUC5B	727897
ENSG00000144644	18.2351	-0.499953	0.12762	-3.91753	8.9462e-05	0.00416613	GADL1	339896
ENSG00000185056	5.7116	-0.986142	0.251936	-3.91426	9.06815e-05	0.00420841	C5orf47	133491
ENSG00000185813	156.123	-0.247778	0.06335	-3.91125	9.18193e-05	0.00425527	PCYT2	5833
ENSG00000167332	13.9011	-0.623555	0.159516	-3.90905	9.26617e-05	0.00428834	OR51E2	81285
ENSG00000170703	11.5284	-0.873688	0.223528	-3.90863	9.28192e-05	0.00428967	TTLL6	284076
ENSG00000177757	0.503204	0.303357	0.077642	3.90712	9.34029e-05	0.00429873	FAM87B	400728
ENSG00000168702	88.4591	-0.834299	0.213555	-3.90673	9.35553e-05	0.0042998	LRP1B	53353
ENSG00000172922	311.455	-0.303828	0.0777794	-3.90627	9.37311e-05	0.00430193	RNASEH2C	84153
ENSG00000046647	95.8566	0.185629	0.0475664	3.90252	9.51967e-05	0.00436318	GEMIN8	54960
ENSG00000147465	20.9002	-0.356006	0.091271	-3.90054	9.59793e-05	0.004393	STAR	6770
ENSG00000215113	3.63626	-1.4573	0.373875	-3.89781	9.70647e-05	0.00443049	CXorf49B	100132994
ENSG00000181143	4095.02	0.808548	0.207491	3.89678	9.74788e-05	0.0044433	MUC16	94025
ENSG00000125652	47.3073	-0.313333	0.080422	-3.89612	9.77467e-05	0.00444942	ALKBH7	84266
ENSG00000101846	535.022	0.315747	0.08113	3.89187	9.94753e-05	0.00450959	STS	412
ENSG00000139874	9.77289	-1.09224	0.280775	-3.8901	0.000100202	0.00453634	SSTR1	6751
ENSG00000187583	20.6077	0.530087	0.136456	3.88466	0.000102473	0.00463285	PLEKHN1	84069
ENSG00000185559	53.4991	-0.907599	0.233785	-3.88219	0.00010352	0.00467386	DLK1	8788
ENSG00000186788	6.24582	-2.42914	0.626776	-3.87562	0.000106356	0.00478989	SPATA31D3	389762
ENSG00000138109	18.4769	-1.03025	0.265833	-3.87556	0.000106378	0.00478989	CYP2C9	1559
ENSG00000166220	4.44774	-0.812667	0.20989	-3.87188	0.000107999	0.00485633	TBATA	219793
ENSG00000162814	18.38	-0.603741	0.156039	-3.86916	0.000109212	0.00489763	SPATA17	128153
ENSG00000104731	528.497	-0.266554	0.0689123	-3.86801	0.000109727	0.00491407	KLHDC4	54758
ENSG00000117013	30.5861	0.476493	0.123224	3.8669	0.000110229	0.00492545	KCNQ4	9132
ENSG00000163424	5.33788	-0.686825	0.177622	-3.86679	0.000110277	0.00492545	TEX55	152405
ENSG00000122735	10.0795	-1.11551	0.288583	-3.86548	0.00011087	0.00494532	DNAI1	27019
ENSG00000176887	100.8	-0.719848	0.186255	-3.86486	0.000111154	0.00495132	SOX11	6664
ENSG00000103599	53.9123	-0.352888	0.0913253	-3.86407	0.000111511	0.00496062	IQCH	64799
ENSG00000204815	13.8839	-0.469923	0.12164	-3.86323	0.0001119	0.00497124	TTC25	83538
ENSG00000203876	6.84557	-0.434534	0.112624	-3.85828	0.00011419	0.00506622	ADD3-AS1	100505933
ENSG00000147381	10.9865	-1.69903	0.440593	-3.85624	0.000115147	0.00510187	MAGEA4	4103
ENSG00000115286	202.916	-0.29727	0.077109	-3.85519	0.000115641	0.00511055	NDUFS7	374291
ENSG00000182264	10.1033	-0.485484	0.126007	-3.85284	0.000116757	0.00514581	IZUMO1	284359
ENSG00000245975	1.22948	0.240478	0.0624419	3.85122	0.000117531	0.00517309	LOC101928725	101928725
ENSG00000145192	5.17848	-1.65187	0.429229	-3.84845	0.000118867	0.00522496	AHSG	197
ENSG00000219073	7.54779	-1.10318	0.286772	-3.8469	0.000119623	0.00525124	CELA3B	23436
ENSG00000121577	42.29	0.265188	0.0690255	3.84189	0.000122089	0.0053475	POPDC2	64091
ENSG00000258301	3.16355	0.160723	0.0418499	3.84047	0.000122797	0.0053623	VASH1-AS1	100506603
ENSG00000119335	893.758	-0.283475	0.0739745	-3.83207	0.000127071	0.00553544	SET	6418
ENSG00000140350	1549.88	-0.295606	0.077141	-3.83202	0.000127095	0.00553544	ANP32A	8125
ENSG00000184949	24.1989	-0.307322	0.08028	-3.82812	0.000129124	0.00560916	FAM227A	646851
ENSG00000170950	2.57903	-1.13445	0.296494	-3.82622	0.000130124	0.00564521	PGK2	5232
ENSG00000154864	232.54	0.509282	0.133173	3.82422	0.000131188	0.00567026	PIEZO2	63895
ENSG00000198445	5.3139	-0.74806	0.195614	-3.82417	0.000131213	0.00567026	CCT8L2	150160
ENSG00000163012	1.72479	-1.43426	0.375821	-3.81633	0.00013545	0.00580811	ZSWIM2	151112
ENSG00000105792	46.1056	-0.456128	0.119605	-3.81362	0.000136945	0.00586023	CFAP69	79846
ENSG00000111052	226.548	-0.453592	0.118944	-3.81349	0.000137018	0.00586023	LIN7A	8825
ENSG00000178965	44.6486	-0.788066	0.206711	-3.8124	0.000137624	0.00587862	ERICH3	127254
ENSG00000132693	5.39925	-1.63616	0.429376	-3.81056	0.000138654	0.005915	CRP	1401
ENSG00000122122	1138.63	0.203957	0.0535346	3.80983	0.000139064	0.0059249	SASH3	54440
ENSG00000116675	138.326	-0.514415	0.135149	-3.80629	0.000141065	0.00598718	DNAJC6	9829
ENSG00000145794	40.4367	-0.704494	0.185116	-3.8057	0.000141404	0.00598879	MEGF10	84466
ENSG00000117148	8.07667	-1.56361	0.410872	-3.8056	0.000141463	0.00598879	ACTL8	81569
ENSG00000106125	16.8728	0.409933	0.10777	3.80376	0.000142513	0.00601031	MINDY4	84182
ENSG00000176256	4.0474	-1.15265	0.303083	-3.80307	0.000142914	0.00601957	HMGB4	127540
ENSG00000224975	85.9027	0.225184	0.0592356	3.8015	0.000143824	0.00605026	INE1	8552
ENSG00000140623	2.70166	-0.803161	0.211332	-3.80048	0.000144417	0.00606752	SEPTIN12	124404
ENSG00000169953	0.767207	-1.6816	0.443013	-3.79583	0.000147148	0.00616668	HSFY1,HSFY2	86614159119
ENSG00000087087	1632.66	-0.195088	0.0514094	-3.7948	0.000147762	0.00618462	SRRT	51593
ENSG00000187889	8.1372	-0.949965	0.250412	-3.79361	0.000148476	0.00620669	FYB2	199920
ENSG00000100104	83.7586	-0.223938	0.0590381	-3.79312	0.000148766	0.00621105	SRRD	402055
ENSG00000153292	25.0336	-0.654221	0.172547	-3.79155	0.000149708	0.0062425	ADGRF1	266977
ENSG00000200785	38.5645	0.385955	0.10181	3.79094	0.00015008	0.00625021	SNORD8	319103
ENSG00000111405	24.5033	0.370367	0.0977217	3.79002	0.000150637	0.00626557	ENDOU	8909
ENSG00000151320	130.594	-0.496634	0.131071	-3.78906	0.000151217	0.00627447	AKAP6	9472
ENSG00000122733	17.0901	-0.575388	0.151893	-3.7881	0.000151802	0.0062748	PHF24	23349
ENSG00000139151	8.01768	-0.962598	0.254272	-3.7857	0.000153278	0.00631229	PLCZ1	89869
ENSG00000171053	3.58049	-0.831448	0.219733	-3.78391	0.000154385	0.00635	PATE1	160065
ENSG00000177994	6.07382	-0.735377	0.194629	-3.77835	0.00015787	0.00647733	C2orf73	129852
ENSG00000176236	13.0419	-0.387556	0.102657	-3.77524	0.000159851	0.00655056	RPP38-DT	221060
ENSG00000152822	16.6732	-0.849663	0.225411	-3.76939	0.000163649	0.00668971	GRM1	2911
ENSG00000264462	184.007	-0.708131	0.188054	-3.76558	0.000166166	0.00677593	MIR3648-2	103504731
ENSG00000203814	1290.22	-0.29759	0.0790409	-3.76502	0.000166539	0.00678284	H2BC18	440689
ENSG00000173947	8.07639	-0.559956	0.148768	-3.76396	0.000167242	0.00679392	PIFO	128344
ENSG00000152078	101.414	-0.625526	0.1662	-3.76369	0.000167423	0.00679392	TLCD4	148534
ENSG00000101542	8.92902	-0.701103	0.186309	-3.76313	0.000167802	0.006801	CDH20	28316
ENSG00000145721	49.784	0.546334	0.145227	3.76193	0.000168609	0.00682011	LIX1	167410
ENSG00000134538	3.77384	-1.71968	0.457142	-3.76182	0.000168684	0.00682011	SLCO1B1	10599
ENSG00000163491	46.7975	-0.385742	0.102558	-3.76119	0.000169104	0.00682881	NEK10	152110
ENSG00000101134	17.2703	0.508036	0.135089	3.76075	0.000169405	0.00683266	DOK5	55816
ENSG00000197653	52.15	-0.528019	0.140524	-3.75751	0.000171611	0.00690962	DNAH10	196385
ENSG00000113327	7.53132	-1.72154	0.458234	-3.75691	0.000172025	0.00691318	GABRG2	2566
ENSG00000212158	19.3314	0.522518	0.139113	3.75606	0.000172609	0.0069283	SNORD66	692107
ENSG00000133135	16.2599	-0.938257	0.250169	-3.75049	0.000176486	0.00706008	RNF128	79589
ENSG00000183831	11.1584	-0.583931	0.156011	-3.74288	0.000181925	0.00726716	ANKRD45	339416
ENSG00000171587	21.972	1.00608	0.268851	3.74215	0.000182456	0.00727964	DSCAM	1826
ENSG00000174156	3.60962	-2.07315	0.554152	-3.74113	0.000183195	0.00730037	GSTA3	2940
ENSG00000168913	1.06586	-1.16673	0.311956	-3.74005	0.000183985	0.00732308	ENHO	375704
ENSG00000119913	2.88929	-1.28745	0.344515	-3.737	0.000186231	0.0073948	TECTB	6975
ENSG00000114656	20.0825	-0.499643	0.133765	-3.73524	0.000187537	0.00743206	KIAA1257	57501
ENSG00000204740	12.1933	-0.774689	0.207406	-3.73513	0.000187616	0.00743206	MALRD1	340895
ENSG00000185753	314.87	0.152873	0.0409353	3.73451	0.000188082	0.00744165	CXorf38	159013
ENSG00000180988	1.44087	-1.13126	0.303047	-3.73297	0.000189235	0.00746952	OR52N2	390077
ENSG00000056736	250.264	0.414384	0.111124	3.72903	0.000192219	0.00755328	IL17RB	55540
ENSG00000099783	1647.55	-0.157974	0.0423721	-3.72825	0.000192814	0.00755775	HNRNPM	4670
ENSG00000118113	20.8471	-1.07199	0.287533	-3.72822	0.000192833	0.00755775	MMP8	4317
ENSG00000198173	7.46304	-1.61124	0.43225	-3.72757	0.000193339	0.00756864	FAM47C	442444
ENSG00000143954	3.18568	-2.53496	0.68063	-3.72443	0.000195757	0.00765429	REG3G	130120
ENSG00000126895	61.9631	0.292501	0.078543	3.72409	0.000196022	0.00765566	AVPR2	554
ENSG00000169067	3.27285	-1.33371	0.358323	-3.7221	0.000197576	0.00770733	ACTBL2	345651
ENSG00000188001	109.228	-0.520471	0.139888	-3.72064	0.000198716	0.00772462	TPRG1	285386
ENSG00000116133	280.213	-0.340058	0.0914063	-3.72029	0.000198991	0.0077263	DHCR24	1718
ENSG00000204952	2.747	-0.923198	0.248272	-3.71849	0.000200417	0.00775452	FBXO47	494188
ENSG00000005189	64.6957	-0.283709	0.0763284	-3.71696	0.000201636	0.0077926	REXO5	81691
ENSG00000128564	47.4696	-0.545232	0.146732	-3.71582	0.000202544	0.00781129	VGF	7425
ENSG00000143156	76.173	-0.18531	0.0498712	-3.71577	0.000202589	0.00781129	NME7	29922
ENSG00000169181	18.8077	-0.902793	0.243027	-3.71479	0.000203372	0.00782264	GSG1L	146395
ENSG00000142319	11.9994	-0.7923	0.213308	-3.71435	0.000203725	0.00782264	SLC6A3	6531
ENSG00000116785	7.70395	-0.487236	0.131181	-3.71423	0.000203824	0.00782264	CFHR3	10878
ENSG00000153498	4.01599	-0.794208	0.213847	-3.71391	0.000204082	0.00782352	SPACA7	122258
ENSG00000130055	12.1738	0.460547	0.124096	3.71121	0.000206274	0.00789848	GDPD2	54857
ENSG00000236027	3.98393	-0.710943	0.191704	-3.70855	0.000208448	0.00794818	PATE3	100169851
ENSG00000116544	44.7658	-0.483955	0.130522	-3.70784	0.000209038	0.00795851	DLGAP3	58512
ENSG00000106290	270.514	-0.205221	0.055411	-3.70361	0.000212551	0.00807669	TAF6	6878
ENSG00000101311	33.1217	-0.794174	0.214438	-3.70352	0.000212627	0.00807669	FERMT1	55612
ENSG00000066926	220.653	-0.238052	0.0643165	-3.70126	0.000214533	0.00813653	FECH	2235
ENSG00000109511	16.1923	-0.61831	0.167063	-3.70107	0.000214692	0.00813653	ANXA10	11199
ENSG00000203601	3.6656	0.152117	0.0411157	3.69972	0.000215836	0.00816294	LINC00970	101978719
ENSG00000221867	7.71428	-1.6607	0.449115	-3.69771	0.000217551	0.00821682	MAGEA3	4102
ENSG00000101084	45.4816	-0.288473	0.0780462	-3.69619	0.000218862	0.00825696	RAB5IF	55969
ENSG00000224870	135.142	-0.20666	0.0559346	-3.69468	0.000220167	0.00829275	MRPL20-AS1	148413
ENSG00000143228	217.835	-0.289823	0.0784521	-3.69426	0.000220525	0.00829275	NUF2	83540
ENSG00000169188	385.128	-0.177059	0.0479306	-3.69408	0.000220683	0.00829275	APEX2	27301
ENSG00000156925	4.50099	-1.72349	0.466606	-3.69367	0.000221042	0.00829275	ZIC3	7547
ENSG00000171557	6.1422	-1.51932	0.411334	-3.69365	0.000221057	0.00829275	FGG	2266
ENSG00000133105	4.99105	-1.55193	0.420539	-3.69033	0.000223962	0.00838282	RXFP2	122042
ENSG00000160180	7.37741	-0.792833	0.214897	-3.68937	0.000224809	0.00840507	TFF3	7033
ENSG00000105398	5.30408	-0.590374	0.160184	-3.6856	0.000228163	0.00850338	SULT2A1	6822
ENSG00000185630	282.704	0.38864	0.105454	3.68538	0.000228361	0.00850338	PBX1	5087
ENSG00000188386	8.08914	-0.789282	0.214279	-3.68343	0.000230115	0.00854586	PPP3R2	5535
ENSG00000183496	106.342	-0.301388	0.0819291	-3.67865	0.000234473	0.00869797	MEX3B	84206
ENSG00000227868	2.81758	-0.99723	0.271277	-3.67606	0.000236859	0.00876696	TEX46	729059
ENSG00000112981	6.14519	-0.621769	0.16917	-3.67541	0.000237466	0.00877965	NME5	8382
ENSG00000187855	10.4675	-1.0287	0.280004	-3.67389	0.000238888	0.00882241	ASCL4	121549
ENSG00000134202	46.3122	-0.403744	0.109917	-3.67319	0.00023954	0.0088367	GSTM3	2947
ENSG00000112273	4.9786	-1.34721	0.366885	-3.67203	0.000240634	0.0088672	HDGFL1	154150
ENSG00000140481	7.39311	-1.12705	0.306993	-3.67127	0.000241346	0.00888361	CCDC33	80125
ENSG00000166450	264.363	-0.551784	0.150528	-3.66565	0.000246713	0.00906111	PRTG	283659
ENSG00000204388	1708.93	0.417966	0.114038	3.66514	0.000247201	0.00906904	HSPA1B	3304
ENSG00000163040	32.2155	-0.42186	0.115179	-3.66266	0.000249611	0.00914736	CCDC74A	90557
ENSG00000112218	14.0925	-0.538565	0.147192	-3.65892	0.000253281	0.00927165	GPR63	81491
ENSG00000221303	2.58396	-0.504913	0.138049	-3.6575	0.000254691	0.00931303	SNORA79	677845
ENSG00000170807	12.8396	-0.744413	0.203578	-3.65664	0.000255541	0.00931341	LMOD2	442721
ENSG00000126254	329.968	-0.249262	0.0681907	-3.65536	0.000256821	0.00933958	RBM42	79171
ENSG00000205678	8.05189	-1.47906	0.404871	-3.65317	0.000259024	0.00940941	TECRL	253017
ENSG00000124486	4056.74	0.138427	0.0379027	3.65217	0.00026003	0.00943565	USP9X	8239
ENSG00000202354	6.90956	0.662097	0.181314	3.65165	0.000260559	0.00944455	RNY3	6085
ENSG00000198889	5.97811	-1.93729	0.530611	-3.65104	0.000261177	0.00945196	DCAF12L1	139170
ENSG00000223496	133.662	-0.263521	0.0721918	-3.6503	0.000261937	0.00946356	EXOSC6	118460
ENSG00000131864	3.89326	-1.49337	0.409468	-3.64709	0.000265226	0.0095525	USP29	57663
ENSG00000180336	16.1636	-0.410661	0.112601	-3.64706	0.00026526	0.0095525	MEIOC	284071
ENSG00000229937	5.04121	-0.423469	0.116222	-3.64361	0.000268841	0.00965015	PRPS1L1	221823
ENSG00000141759	328.11	-0.184044	0.050519	-3.64306	0.000269411	0.00966019	TXNL4A	10907
ENSG00000172264	272.28	0.652518	0.179141	3.64247	0.000270031	0.00967198	MACROD2	140733
ENSG00000215115	5.44664	-1.46265	0.4016	-3.64206	0.000270463	0.00967705	CXorf49	100130361
ENSG00000122180	3.86035	-0.969025	0.266225	-3.63987	0.000272776	0.00974933	MYOG	4656
ENSG00000177993	4.04771	0.137832	0.0378773	3.63889	0.000273812	0.00977585	ZNRF3-AS1	100874123
ENSG00000214491	7.58375	-0.447613	0.123056	-3.63747	0.000275328	0.00981875	SEC14L6	730005
ENSG00000135547	31.4159	-0.494829	0.136056	-3.63694	0.000275899	0.00981875	HEY2	23493
ENSG00000153266	21.5389	-1.14404	0.314682	-3.63555	0.000277386	0.00986114	FEZF2	55079
ENSG00000172482	7.70749	-0.60332	0.166008	-3.63427	0.000278766	0.0098996	AGXT	189
ENSG00000203724	2.51491	-0.402085	0.110656	-3.63364	0.000279451	0.00991334	C1orf53	388722
ENSG00000151615	3.05391	-1.50911	0.415637	-3.63084	0.000282497	0.0100001	POU4F2	5458
ENSG00000170419	13.7793	-1.4553	0.400848	-3.63056	0.000282805	0.0100003	VSTM2A	222008
ENSG00000146909	619.221	-0.183662	0.0506796	-3.62398	0.000290101	0.0102149	NOM1	64434
ENSG00000138650	17.0424	-0.996369	0.275517	-3.61635	0.000298782	0.0104873	PCDH10	57575
ENSG00000123388	12.6846	0.821643	0.227283	3.61506	0.000300279	0.0105287	HOXC11	3227
ENSG00000185958	112.118	-0.400532	0.110807	-3.61469	0.000300709	0.0105317	FAM186A	121006
ENSG00000092850	4.16276	-0.629802	0.174246	-3.61444	0.000300995	0.0105317	TEKT2	27285
ENSG00000204967	13.4848	0.715881	0.198112	3.61352	0.000302069	0.0105581	PCDHA4	56144
ENSG00000007062	22.8111	-0.875487	0.242349	-3.61251	0.00030325	0.0105808	PROM1	8842
ENSG00000146013	19.195	-0.696192	0.192729	-3.61229	0.000303509	0.0105808	GFRA3	2676
ENSG00000157800	229.935	0.252028	0.0697724	3.61215	0.000303672	0.0105808	SLC37A3	84255
ENSG00000162843	7.49281	-0.707669	0.195945	-3.61157	0.000304348	0.0105933	WDR64	128025
ENSG00000154839	118.83	-0.261257	0.0723518	-3.61092	0.000305108	0.0105976	SKA1	220134
ENSG00000125046	10.3629	-0.630884	0.174925	-3.60659	0.000310246	0.0107312	SSUH2	51066
ENSG00000143401	3100.72	-0.274126	0.076132	-3.60067	0.000317394	0.0109671	ANP32E	81611
ENSG00000166508	1152.17	-0.201906	0.0561244	-3.59748	0.000321321	0.0110797	MCM7	4176
ENSG00000184207	135.848	-0.207325	0.0576373	-3.59706	0.000321828	0.0110858	PGP	283871
ENSG00000188070	56.5053	-0.351207	0.0976981	-3.59482	0.000324614	0.0111471	C11orf95	65998
ENSG00000151490	87.649	0.323348	0.0899832	3.59342	0.000326363	0.0111956	PTPRO	5800
ENSG00000120162	179.007	0.326201	0.0908199	3.59174	0.000328482	0.0112567	MOB3B	79817
ENSG00000002746	33.6039	-0.590813	0.164521	-3.59111	0.000329278	0.0112724	HECW1	23072
ENSG00000185860	4.30756	-1.00177	0.279028	-3.5902	0.000330428	0.0113001	CCDC190	339512
ENSG00000128573	89.8046	-0.540832	0.150751	-3.58758	0.000333758	0.0113792	FOXP2	93986
ENSG00000141744	4.839	-0.63881	0.178102	-3.58675	0.000334821	0.0114034	PNMT	5409
ENSG00000109758	8.24252	-0.955909	0.266657	-3.58479	0.000337356	0.011476	HGFAC	3083
ENSG00000248144	26.0533	-0.784537	0.218866	-3.58456	0.000337642	0.011476	ADH1C	126
ENSG00000137563	94.9609	-0.27861	0.0777789	-3.58208	0.000340874	0.0115741	GGH	8836
ENSG00000186395	211.216	0.276142	0.0771023	3.5815	0.000341624	0.0115877	KRT10	3858
ENSG00000039987	7.12471	-0.721574	0.201537	-3.58035	0.00034313	0.0116245	BEST2	54831
ENSG00000166595	154.845	-0.142995	0.039941	-3.58014	0.000343407	0.0116245	CIAO2B	51647
ENSG00000124216	24.221	0.399044	0.111472	3.57978	0.00034389	0.011629	SNAI1	6615
ENSG00000068438	402.679	-0.157773	0.0440975	-3.57782	0.000346467	0.0117043	FTSJ1	24140
ENSG00000114349	3.02259	-1.20687	0.337479	-3.57613	0.000348712	0.0117681	GNAT1	2779
ENSG00000261192	3.15782	-0.385341	0.107766	-3.57571	0.000349273	0.0117751	RNF126P1	376412
ENSG00000222345	0.498426	-0.288849	0.0808401	-3.57309	0.000352796	0.0118819	SNORD19C	109616991
ENSG00000247746	61.5172	-0.25213	0.0706113	-3.57067	0.00035607	0.0119777	USP51	158880
ENSG00000147588	12.9633	-0.792418	0.222183	-3.56651	0.00036177	0.012135	PMP2	5375
ENSG00000171798	23.1794	0.655545	0.183843	3.56578	0.000362774	0.0121564	KNDC1	85442
ENSG00000105610	6.48396	-0.652977	0.183173	-3.56481	0.000364125	0.0121894	KLF1	10661
ENSG00000177992	6.22578	-1.27375	0.35737	-3.56422	0.000364939	0.0122044	SPATA31E1	286234
ENSG00000169760	46.0642	-0.739664	0.207628	-3.56245	0.000367407	0.01225	NLGN1	22871
ENSG00000168959	8.0652	-0.836997	0.23509	-3.56032	0.000370401	0.0123251	GRM5	2915
ENSG00000174807	246.698	0.382728	0.107542	3.55888	0.000372436	0.0123804	CD248	57124
ENSG00000221878	7.41372	-1.14109	0.320716	-3.55795	0.00037376	0.012412	PSG7	5676
ENSG00000170099	4.52156	-1.40656	0.395389	-3.55741	0.000374532	0.0124253	SERPINA6	866
ENSG00000105509	11.4507	0.596184	0.167609	3.55699	0.000375121	0.0124324	HAS1	3036
ENSG00000135312	6.94638	-0.829024	0.233255	-3.55416	0.000379187	0.0125547	HTR1B	3351
ENSG00000149742	7.09429	-0.626386	0.176268	-3.55361	0.000379989	0.0125573	SLC22A9	114571
ENSG00000154493	7.8954	-0.794008	0.223445	-3.55348	0.000380175	0.0125573	C10orf90	118611
ENSG00000247151	3.22741	0.163249	0.0459425	3.55332	0.0003804	0.0125573	CSTF3-DT	338739
ENSG00000177138	4.29724	-0.570074	0.160473	-3.55246	0.000381653	0.0125862	FAM9B	171483
ENSG00000179636	3.21924	-1.10333	0.310624	-3.55197	0.000382353	0.0125867	TPPP2	122664
ENSG00000160401	31.762	-0.280186	0.078883	-3.55192	0.000382425	0.0125867	CFAP157	286207
ENSG00000080572	4.20555	-0.926457	0.260855	-3.55162	0.00038287	0.0125889	PIH1D3	139212
ENSG00000150045	28.9744	0.486708	0.137098	3.55006	0.000385139	0.012651	KLRF1	51348
ENSG00000148123	4.09446	-1.11248	0.313438	-3.54927	0.000386293	0.0126688	PLPPR1	54886
ENSG00000176890	333.465	-0.22603	0.0636853	-3.54918	0.00038644	0.0126688	TYMS	7298
ENSG00000157856	4.5584	-0.784065	0.220977	-3.54817	0.000387919	0.0127047	DRC1	92749
ENSG00000086827	240.754	-0.149795	0.0422216	-3.54783	0.000388416	0.0127085	ZW10	9183
ENSG00000111046	4.59335	-1.49432	0.421474	-3.54547	0.000391914	0.0128068	MYF6	4618
ENSG00000204866	6.41457	-0.740857	0.20897	-3.54528	0.00039219	0.0128068	IGFL2	147920
ENSG00000240871	3.3258	-1.84826	0.521586	-3.54354	0.000394792	0.0128621	KRTAP4-7	100132476
ENSG00000198062	77.2054	0.741376	0.209229	3.54337	0.000395044	0.0128621	POTEH	23784
ENSG00000142230	485.453	-0.171299	0.0483472	-3.5431	0.00039545	0.0128628	SAE1	10055
ENSG00000166960	4.79201	-0.862828	0.243644	-3.54135	0.000398087	0.0129359	CCDC178	374864
ENSG00000110169	8.21868	0.444191	0.12548	3.53993	0.00040023	0.0129928	HPX	3263
ENSG00000184571	8.62084	-0.693618	0.195998	-3.5389	0.000401794	0.0130182	PIWIL3	440822
ENSG00000134812	11.2243	-0.63524	0.179596	-3.53704	0.000404632	0.0130889	CBLIF	2694
ENSG00000003989	160.438	-0.390816	0.110495	-3.53696	0.000404763	0.0130889	SLC7A2	6542
ENSG00000111907	45.2138	-0.463003	0.130948	-3.53577	0.000406583	0.0131081	TPD52L1	7164
ENSG00000113492	5.932	-1.79591	0.508699	-3.5304	0.000414925	0.013314	AGXT2	64902
ENSG00000158488	39.1867	0.60799	0.172303	3.5286	0.000417758	0.0133791	CD1E	913
ENSG00000164542	59.519	-0.434585	0.123238	-3.52637	0.000421294	0.0134664	KIAA0895	23366
ENSG00000163630	4.25998	-1.35209	0.383521	-3.52546	0.000422751	0.0135	SYNPR	132204
ENSG00000184374	6.76673	-0.84168	0.238801	-3.5246	0.000424116	0.0135177	COLEC10	10584
ENSG00000145331	86.8151	-0.219186	0.0622014	-3.52382	0.000425379	0.013532	TRMT10A	93587
ENSG00000250208	0.594622	0.301511	0.0855924	3.52264	0.000427269	0.0135792	FZD10-AS1	440119
ENSG00000182836	164.595	-0.537496	0.152713	-3.51965	0.000432112	0.0136978	PLCXD3	345557
ENSG00000168393	185.377	-0.167341	0.0475523	-3.51908	0.000433044	0.0137103	DTYMK	1841
ENSG00000137198	36.4678	-0.394138	0.112008	-3.51883	0.000433459	0.0137104	GMPR	2766
ENSG00000154080	7.29505	-1.20032	0.341375	-3.51613	0.000437894	0.0138244	CHST9	83539
ENSG00000114405	54.5551	-0.434027	0.123469	-3.51528	0.000439292	0.0138432	C3orf14	57415
ENSG00000256288	1.26928	0.232292	0.066081	3.51526	0.000439322	0.0138432	LINC02617	113523642
ENSG00000258240	1.66945	0.197574	0.0562244	3.51402	0.000441378	0.0138949	LOC105369980	105369980
ENSG00000005249	348.714	-0.428033	0.121841	-3.51305	0.000443	0.0139204	PRKAR2B	5577
ENSG00000248319	2.62591	0.161905	0.0460871	3.51303	0.000443027	0.0139204	LINC02275	100506085
ENSG00000221970	18.2689	0.415355	0.118262	3.51216	0.000444488	0.0139532	OR2A1	346528
ENSG00000134308	490.298	-0.203107	0.0578937	-3.50828	0.000451014	0.0141314	YWHAQ	10971
ENSG00000183032	7.5464	-0.500854	0.142809	-3.50716	0.000452924	0.0141778	SLC25A21	89874
ENSG00000164185	7.11736	-0.480432	0.136999	-3.50683	0.00045348	0.0141819	ZNF474	133923
ENSG00000151475	3.11559	-1.61242	0.460058	-3.50483	0.000456906	0.0142756	SLC25A31	83447
ENSG00000257771	2.53558	0.173793	0.0495954	3.50422	0.000457942	0.0142946	LINC02395	101927292
ENSG00000124564	3.02626	-1.30649	0.373022	-3.50246	0.000460987	0.0143627	SLC17A3	10786
ENSG00000143797	253.711	-0.362178	0.103453	-3.5009	0.000463696	0.0144109	MBOAT2	129642
ENSG00000138772	28.5339	-0.592107	0.169134	-3.50082	0.000463835	0.0144109	ANXA3	306
ENSG00000139083	1158.99	-0.310683	0.0887698	-3.49987	0.000465478	0.0144485	ETV6	2120
ENSG00000103316	19.4424	-0.638819	0.182595	-3.49856	0.000467783	0.0145065	CRYM	1428
ENSG00000102098	51.9558	-0.463089	0.132402	-3.4976	0.000469468	0.0145452	SCML2	10389
ENSG00000141425	638.707	-0.185032	0.0529105	-3.49708	0.000470375	0.0145598	RPRD1A	55197
ENSG00000013297	65.9139	-0.381452	0.109094	-3.49653	0.000471346	0.0145762	CLDN11	5010
ENSG00000163377	6.97859	-0.861651	0.24649	-3.49569	0.000472842	0.0145878	TAFA4	151647
ENSG00000197444	31.3135	-0.874551	0.250188	-3.49558	0.000473036	0.0145878	OGDHL	55753
ENSG00000166924	11.4653	-0.664847	0.190219	-3.49516	0.000473783	0.0145927	NYAP1	222950
ENSG00000110921	66.9283	-0.211018	0.0603772	-3.495	0.00047407	0.0145927	MVK	4598
ENSG00000259129	0.429043	0.315463	0.0903128	3.49301	0.000477616	0.0146674	LINC00648	100506433
ENSG00000165948	50.2665	-0.204007	0.0584091	-3.49273	0.000478113	0.0146674	IFI27L1	122509
ENSG00000234899	1.54609	0.18237	0.0522185	3.49245	0.00047862	0.0146674	SOX9-AS1,LOC102723517	400618102723517
ENSG00000175746	7.71096	-0.660205	0.189041	-3.4924	0.000478703	0.0146674	C15orf54	400360
ENSG00000101098	6.98007	-0.757406	0.216906	-3.49186	0.000479664	0.0146834	RIMS4	140730
ENSG00000122490	242.635	-0.211651	0.0606347	-3.4906	0.000481943	0.0147325	SLC66A2	80148
ENSG00000168298	2212.25	-0.291631	0.0835503	-3.49048	0.000482155	0.0147325	H1-4	3008
ENSG00000130226	20.7256	-0.624565	0.178952	-3.49012	0.000482803	0.0147388	DPP6	1804
ENSG00000174482	6.62764	-0.959683	0.275049	-3.48914	0.000484584	0.0147582	LINGO2	158038
ENSG00000180720	6.04127	-0.672878	0.192866	-3.48883	0.000485131	0.0147582	CHRM4	1132
ENSG00000156269	4.7567	-1.65496	0.474365	-3.48879	0.000485212	0.0147582	NAA11	84779
ENSG00000163395	144.432	-0.679729	0.194938	-3.4869	0.000488656	0.0148317	IGFN1	91156
ENSG00000179869	60.7442	-0.675998	0.193872	-3.48682	0.000488804	0.0148317	ABCA13	154664
ENSG00000138152	5.95591	0.935703	0.268558	3.48417	0.000493658	0.0149468	BTBD16	118663
ENSG00000124827	9.23088	-0.584767	0.167879	-3.48327	0.00049533	0.0149701	GCM2	9247
ENSG00000100191	24.5272	0.402706	0.115652	3.48204	0.000497613	0.0150153	SLC5A4	6527
ENSG00000177700	204.38	-0.217633	0.0625027	-3.48198	0.000497727	0.0150153	POLR2L	5441
ENSG00000147113	89.0775	0.280178	0.0804881	3.48099	0.00049957	0.0150572	DIPK2B	79742
ENSG00000174899	5.95054	-1.02052	0.293232	-3.48025	0.000500946	0.0150631	SLC66A1L	152078
ENSG00000145692	19.1328	-0.686413	0.197233	-3.48022	0.000501007	0.0150631	BHMT	635
ENSG00000112365	703.532	0.195633	0.0562363	3.47877	0.000503724	0.0151276	ZBTB24	9841
ENSG00000137819	45.4074	-0.452595	0.130206	-3.47599	0.000508972	0.0152551	PAQR5	54852
ENSG00000124493	19.2004	-0.745229	0.214423	-3.4755	0.000509897	0.0152579	GRM4	2914
ENSG00000184814	2.81661	-2.10352	0.605562	-3.47367	0.000513386	0.0153485	PRR23B	389151
ENSG00000230448	0.558956	0.289592	0.0834232	3.47136	0.000517826	0.0154396	LINC00276	100499171
ENSG00000131471	204.342	0.342252	0.0986085	3.47082	0.000518877	0.0154571	AOC3	8639
ENSG00000067715	40.3992	-0.564178	0.162615	-3.46941	0.000521601	0.0155105	SYT1	6857
ENSG00000147082	12.5147	-0.397857	0.114692	-3.46892	0.000522555	0.0155161	CCNB3	85417
ENSG00000164746	7.96881	-0.639738	0.184424	-3.46883	0.000522721	0.0155161	C7orf57	136288
ENSG00000187672	26.9994	-0.582839	0.168088	-3.46746	0.000525406	0.0155819	ERC2	26059
ENSG00000114948	64.8114	0.475042	0.137065	3.46582	0.000528622	0.0156494	ADAM23	8745
ENSG00000171811	28.2563	-0.822357	0.237425	-3.46366	0.000532886	0.0157502	CFAP46	54777
ENSG00000101945	165.641	-0.192354	0.055562	-3.46197	0.000536227	0.0158182	SUV39H1	6839
ENSG00000182944	1673.05	-0.145276	0.0420106	-3.45809	0.000544017	0.0160338	EWSR1	2130
ENSG00000253506	1.53249	-0.186789	0.0540211	-3.4577	0.000544809	0.0160408	NACA2	342538
ENSG00000186973	4.51393	-1.13974	0.329643	-3.4575	0.000545219	0.0160408	FAM183A	440585
ENSG00000006468	141.181	-0.384755	0.111329	-3.45601	0.000548242	0.0161155	ETV1	2115
ENSG00000254349	7.58595	-0.796123	0.230473	-3.4543	0.000551732	0.0161895	MIR2052HG	441355
ENSG00000183684	324.515	-0.186671	0.05405	-3.45367	0.000553019	0.0161996	ALYREF	10189
ENSG00000126733	8.05973	-1.28832	0.373045	-3.45353	0.000553292	0.0161996	DACH2	117154
ENSG00000170890	1.66909	-1.03424	0.299483	-3.45342	0.000553536	0.0161996	PLA2G1B	5319
ENSG00000204389	2033.41	0.372379	0.107905	3.45099	0.000558529	0.0163313	HSPA1A	3303
ENSG00000177511	30.3705	-0.855492	0.247996	-3.44962	0.000561367	0.0163999	ST8SIA3	51046
ENSG00000250295	8.63745	0.408588	0.118499	3.44801	0.000564726	0.0164581	RDH10-AS1	101926926
ENSG00000178171	8.24143	-0.618034	0.179319	-3.44655	0.000567783	0.0165148	AMER3	205147
ENSG00000197408	6.64181	-0.702258	0.203778	-3.4462	0.00056853	0.0165221	CYP2B6	1555
ENSG00000264102	1.05579	0.226855	0.0658479	3.44514	0.000570768	0.0165582	MIR4688	100616368
ENSG00000155849	960.427	0.140312	0.0407314	3.44482	0.000571446	0.0165635	ELMO1	9844
ENSG00000198732	19.4797	-0.561335	0.163104	-3.44158	0.000578318	0.0167481	SMOC1	64093
ENSG00000106245	85.2787	-0.171753	0.0499358	-3.43948	0.000582832	0.0168475	BUD31	8896
ENSG00000170848	9.22723	-1.11957	0.325508	-3.43946	0.00058287	0.0168475	PSG6	5675
ENSG00000185974	4.06721	-1.19377	0.3471	-3.43928	0.000583271	0.0168475	GRK1	6011
ENSG00000185347	99.4082	-0.325626	0.0946998	-3.43851	0.000584931	0.0168808	TEDC1	283643
ENSG00000256870	10.9609	-1.20422	0.350564	-3.4351	0.000592328	0.0170499	SLC5A8	160728
ENSG00000179044	21.5222	0.392716	0.114383	3.43333	0.000596205	0.0171467	EXOC3L1	283849
ENSG00000067900	2085.94	-0.129536	0.0377371	-3.43261	0.000597811	0.017173	ROCK1	6093
ENSG00000166923	262.846	0.524788	0.153032	3.42927	0.000605201	0.0173604	GREM1	26585
ENSG00000158406	745.496	-0.23726	0.0692565	-3.42581	0.000612975	0.0175594	H4C8	8365
ENSG00000198028	3.93116	-0.903404	0.263753	-3.42519	0.000614379	0.0175782	ZNF560	147741
ENSG00000153002	12.494	-0.708068	0.206777	-3.4243	0.000616383	0.0176204	CPB1	1360
ENSG00000124490	4.58791	-1.10051	0.321455	-3.42353	0.000618136	0.0176553	CRISP2	7180
ENSG00000269058	1.6332	-1.13067	0.330396	-3.42216	0.00062126	0.0177142	CALR3	125972
ENSG00000147144	187.874	-0.271976	0.0795116	-3.42058	0.000624873	0.0177716	CCDC120	90060
ENSG00000231738	2.5144	-0.515521	0.150711	-3.42058	0.000624876	0.0177716	TSPAN19	144448
ENSG00000187242	6.69676	-0.627059	0.183425	-3.41861	0.000629428	0.0178705	KRT12	3859
ENSG00000178645	3.60926	-0.64407	0.188421	-3.41825	0.000630244	0.0178784	C10orf53	282966
ENSG00000007923	313.941	-0.1517	0.0444218	-3.41499	0.000637853	0.0180788	DNAJC11	55735
ENSG00000233701	3.44933	-0.432846	0.126784	-3.41404	0.00064007	0.0181134	PRR23C	389152
ENSG00000134757	87.7239	-0.720731	0.211291	-3.41108	0.000647054	0.0182929	DSG3	1830
ENSG00000186509	2.17372	-0.755201	0.221578	-3.40828	0.00065373	0.0184503	OR9Q1	219956
ENSG00000056277	383.696	-0.239919	0.0704347	-3.40627	0.000658577	0.0185713	ZNF280C	55609
ENSG00000189398	7.32528	0.406412	0.119332	3.40572	0.00065989	0.0185926	OR7E12P	10821
ENSG00000130477	50.9366	0.378299	0.111119	3.40447	0.000662938	0.0186469	UNC13A	23025
ENSG00000138079	46.7527	0.335763	0.0986441	3.40378	0.000664604	0.0186779	SLC3A1	6519
ENSG00000138395	12.1693	-0.630461	0.185274	-3.40286	0.000666854	0.0187254	CDK15	65061
ENSG00000239402	0.851532	-0.888949	0.261322	-3.40174	0.000669589	0.0187863	CYP4F62P	646802
ENSG00000260790	2.30068	0.180108	0.0529557	3.40111	0.000671136	0.0188139	LOC440346	440346
ENSG00000145908	118.534	0.415553	0.122198	3.40067	0.000672219	0.0188284	ZNF300	91975
ENSG00000068400	670.217	-0.155536	0.0457616	-3.39884	0.000676721	0.0189226	GRIPAP1	56850
ENSG00000157064	21.0058	-0.34641	0.101987	-3.3966	0.000682274	0.0190274	NMNAT2	23057
ENSG00000103154	6.06171	-0.963684	0.283736	-3.39641	0.000682755	0.0190274	NECAB2	54550
ENSG00000178053	23.3665	-0.397501	0.117058	-3.39575	0.000684417	0.0190577	MLF1	4291
ENSG00000080493	88.1751	-0.576309	0.16985	-3.39306	0.000691172	0.0191816	SLC4A4	8671
ENSG00000121753	50.0094	-0.424181	0.125031	-3.39262	0.000692274	0.0191962	ADGRB2	576
ENSG00000171201	26.9539	-1.71063	0.504723	-3.38926	0.000700824	0.0193687	SMR3B	10879
ENSG00000162621	4.10573	-1.10602	0.326355	-3.38902	0.000701433	0.0193694	LRRC53	105378803
ENSG00000204177	36.0071	0.208926	0.0616632	3.38817	0.000703599	0.0193971	BMS1P1	399761
ENSG00000114631	57.1377	-0.475554	0.140401	-3.38712	0.000706295	0.0194439	PODXL2	50512
ENSG00000163145	61.6972	-0.438158	0.129363	-3.38706	0.000706467	0.0194439	C1QTNF7	114905
ENSG00000180574	702.085	0.176587	0.0521465	3.38635	0.000708285	0.0194778	EIF2S3B	255308
ENSG00000102225	800.433	0.143782	0.0424689	3.38559	0.000710264	0.0195161	CDK16	5127
ENSG00000204390	82.0323	0.335921	0.0992338	3.38515	0.00071139	0.019531	HSPA1L	3305
ENSG00000184302	8.04826	-0.84104	0.248567	-3.38355	0.00071554	0.0196281	SIX6	4990
ENSG00000100216	377.616	-0.158875	0.0469748	-3.38213	0.000719254	0.0196819	TOMM22	56993
ENSG00000149043	6.67261	0.609098	0.18015	3.38106	0.000722063	0.0197425	SYT8	90019
ENSG00000188120	3.15937	-2.24117	0.663093	-3.37987	0.000725192	0.0198118	DAZ1	1617
ENSG00000166965	215.832	-0.174384	0.0516046	-3.37924	0.000726857	0.019841	RCCD1	91433
ENSG00000172568	134.719	0.222602	0.0658927	3.37824	0.000729502	0.0198969	FNDC9	408263
ENSG00000022267	246.934	0.37024	0.109638	3.37692	0.00073302	0.0199631	FHL1	2273
ENSG00000188596	88.9017	-0.385554	0.114221	-3.37551	0.000736796	0.0200301	CFAP54	144535
ENSG00000178222	17.0511	-0.397498	0.117858	-3.37269	0.000744367	0.0202029	RNF212	285498
ENSG00000112796	61.2527	-0.35082	0.104036	-3.3721	0.000745981	0.0202138	ENPP5	59084
ENSG00000112212	13.9931	-0.338166	0.100384	-3.36872	0.000755186	0.0204466	TSPO2	222642
ENSG00000105011	223.191	-0.224002	0.0665235	-3.36725	0.000759208	0.0204951	ASF1B	55723
ENSG00000154518	489.113	-0.155546	0.0461948	-3.36717	0.000759443	0.0204951	ATP5MC3	518
ENSG00000158526	199.434	-0.162103	0.0481461	-3.36689	0.000760202	0.020499	TSR2	90121
ENSG00000117751	482.474	-0.108631	0.0322667	-3.36665	0.000760871	0.0205004	PPP1R8	5511
ENSG00000168004	14.6166	-0.670576	0.199254	-3.36544	0.00076423	0.0205742	PLAAT5	117245
ENSG00000214253	263.711	-0.201509	0.059884	-3.36499	0.00076547	0.020591	FIS1	51024
ENSG00000001497	425.967	-0.160283	0.0476632	-3.36283	0.000771492	0.020684	LAS1L	81887
ENSG00000229089	21.8908	-0.345181	0.102652	-3.36265	0.000771989	0.020684	ANKRD20A8P	729171
ENSG00000174236	4.08276	-0.610357	0.181511	-3.36264	0.00077201	0.020684	REP15	387849
ENSG00000157554	195.753	0.303966	0.0903957	3.36262	0.000772069	0.020684	ERG	2078
ENSG00000206630	28.6879	-0.298243	0.0886993	-3.36241	0.000772657	0.020684	SNORD60	26788
ENSG00000166681	79.9478	-0.380803	0.113267	-3.362	0.000773808	0.0206981	BEX3	27018
ENSG00000233452	3.49415	0.137305	0.0408504	3.36116	0.00077615	0.0207441	STXBP5-AS1	729178
ENSG00000129347	461.649	-0.208422	0.062042	-3.35937	0.000781194	0.0208478	KRI1	65095
ENSG00000237671	1.39598	-1.7084	0.508551	-3.35934	0.000781282	0.0208478	GAGE12C	729422
ENSG00000237232	0.821896	-0.615614	0.183271	-3.35904	0.000782131	0.0208537	ZNF295-AS1	150142
ENSG00000115317	154.332	-0.212461	0.0633237	-3.35516	0.00079318	0.0211128	HTRA2	27429
ENSG00000130254	930.225	-0.152397	0.0454274	-3.35474	0.000794387	0.0211128	SAFB2	9667
ENSG00000179151	340.611	-0.174391	0.0520385	-3.35119	0.000804648	0.0213514	EDC3	80153
ENSG00000102904	20.6981	-0.337054	0.100708	-3.34684	0.000817371	0.0216372	TSNAXIP1	55815
ENSG00000132196	114.67	-0.171099	0.0511614	-3.3443	0.000824895	0.0217844	HSD17B7	51478
ENSG00000154227	14.069	0.653883	0.195642	3.34224	0.000831053	0.0219296	CERS3	204219
ENSG00000099812	14.0079	-1.33463	0.399495	-3.3408	0.000835383	0.022009	MISP	126353
ENSG00000147231	143.967	-0.393794	0.11789	-3.34035	0.000836724	0.0220214	RADX	55086
ENSG00000184033	2.90313	-1.21911	0.364981	-3.3402	0.000837176	0.0220214	CTAG1B	1485
ENSG00000204669	13.6843	-0.810206	0.242612	-3.33952	0.000839236	0.0220263	C9orf57	138240
ENSG00000106443	1318.19	-0.188812	0.0565813	-3.337	0.000846868	0.0222061	PHF14	9678
ENSG00000170788	3.64205	-0.506057	0.151676	-3.33643	0.000848612	0.0222343	DYDC1	143241
ENSG00000105427	21.5891	0.828995	0.248545	3.33539	0.000851792	0.0223	CNFN	84518
ENSG00000155495	24.2724	-1.87149	0.561239	-3.33456	0.000854337	0.0223491	MAGEC1	9947
ENSG00000154978	577.009	-0.272749	0.0818265	-3.33327	0.000858327	0.0224358	VOPP1	81552
ENSG00000204941	4.08874	-0.803887	0.241278	-3.33179	0.00086288	0.0225195	PSG5	5673
ENSG00000174448	4.47713	-0.479263	0.143863	-3.33138	0.00086415	0.022535	STARD6	147323
ENSG00000164104	1528.7	-0.20563	0.0617344	-3.33088	0.000865726	0.0225584	HMGB2	3148
ENSG00000068137	131.372	-0.316681	0.095132	-3.32886	0.000872025	0.0226814	PLEKHH3	79990
ENSG00000164045	174.435	-0.234766	0.0705322	-3.32849	0.000873173	0.0226814	CDC25A	993
ENSG00000104872	235.216	-0.158671	0.0476881	-3.32727	0.000877019	0.0227635	PIH1D1	55011
ENSG00000183304	2.73947	-1.30038	0.390859	-3.32698	0.000877935	0.0227695	FAM9A	171482
ENSG00000205916	1.30667	-2.09987	0.631223	-3.32666	0.000878922	0.0227774	DAZ4	57135
ENSG00000174442	371.412	-0.221967	0.06676	-3.32485	0.000884657	0.0229081	ZWILCH	55055
ENSG00000064199	87.8405	-0.292989	0.0881802	-3.32262	0.000891763	0.0230742	SPA17	53340
ENSG00000224287	39.7633	-0.357877	0.107798	-3.31987	0.000900586	0.0232482	MSL3P1	151507
ENSG00000182230	19.5686	-0.434224	0.130947	-3.31603	0.000913058	0.0234973	FAM153B	202134
ENSG00000177707	98.7661	-0.334882	0.101015	-3.31517	0.000915882	0.0235506	NECTIN3	25945
ENSG00000179603	17.9199	-0.519809	0.156807	-3.31496	0.000916547	0.0235506	GRM8	2918
ENSG00000149948	126.589	-0.553307	0.166996	-3.31329	0.000922051	0.0236373	HMGA2	8091
ENSG00000149527	211.872	-0.341283	0.103079	-3.31088	0.000930045	0.023769	PLCH2	9651
ENSG00000245017	11.802	-0.38267	0.115689	-3.30774	0.00094051	0.0240021	LINC02453	643770
ENSG00000177738	4.78415	0.107183	0.0324038	3.30771	0.000940609	0.0240021	LOC648987	648987
ENSG00000066382	22.2759	-0.426406	0.128958	-3.30655	0.000944516	0.0240834	MPPED2	744
ENSG00000157456	238.059	-0.204919	0.0619786	-3.30629	0.000945399	0.0240874	CCNB2	9133
ENSG00000147481	4.5413	-1.09641	0.331806	-3.30436	0.000951946	0.0242357	SNTG1	54212
ENSG00000154997	5.16715	-0.345969	0.104767	-3.30226	0.000959081	0.0243614	SEPTIN14	346288
ENSG00000204843	746.741	-0.170151	0.051552	-3.30058	0.000964866	0.024471	DCTN1	1639
ENSG00000095397	318.691	0.362949	0.110016	3.29906	0.000970083	0.0245658	WHRN	25861
ENSG00000187191	0.601005	-2.18036	0.661218	-3.29749	0.00097554	0.0246852	DAZ3	57054
ENSG00000166368	22.6165	-0.450048	0.136557	-3.29568	0.000981841	0.0247693	OR2D2	120776
ENSG00000214128	8.16003	-0.493989	0.149923	-3.29495	0.000984388	0.0248148	TMEM213	155006
ENSG00000100678	48.9234	0.577348	0.175284	3.29378	0.000988486	0.0248992	SLC8A3	6547
ENSG00000146221	7.88153	-0.483108	0.146749	-3.29207	0.000994546	0.025014	TCTE1	202500
ENSG00000103653	3413.91	-0.25524	0.077575	-3.29023	0.00100104	0.0251494	CSK	1445
ENSG00000253873	163.628	0.33506	0.101843	3.28997	0.00100198	0.0251494	PCDHGA11	56105
ENSG00000198157	27.3237	-0.419322	0.127465	-3.2897	0.00100295	0.0251494	HMGN5	79366
ENSG00000204193	6.54731	-0.684517	0.208103	-3.28932	0.00100431	0.0251645	TXNDC8	255220
ENSG00000120280	249.439	0.238168	0.0724485	3.28741	0.00101114	0.0253165	CXorf21	80231
ENSG00000225362	2.01219	-1.35716	0.412891	-3.28696	0.00101274	0.0253376	CT62	196993
ENSG00000182791	10.9763	-0.472208	0.143701	-3.28606	0.00101601	0.0253812	CCDC87	55231
ENSG00000131773	47.7213	-0.372483	0.113381	-3.28524	0.00101894	0.0254354	KHDRBS3	10656
ENSG00000165805	24.1302	-0.346965	0.105763	-3.28058	0.00103595	0.0258018	C12orf50	160419
ENSG00000156709	366.7	-0.160206	0.0488587	-3.27898	0.00104184	0.0259244	AIFM1	9131
ENSG00000187902	6.47748	-0.657687	0.200612	-3.27841	0.00104394	0.0259426	SHISA7	729956
ENSG00000179051	314.813	-0.151684	0.0462761	-3.27781	0.00104616	0.0259446	RCC2	55920
ENSG00000010318	56.0485	-0.225202	0.0687062	-3.27775	0.00104636	0.0259446	PHF7	51533
ENSG00000115241	747.239	-0.158037	0.0482316	-3.27662	0.00105057	0.0259997	PPM1G	5496
ENSG00000161526	410.68	-0.136492	0.041657	-3.27656	0.0010508	0.0259997	SAP30BP	29115
ENSG00000264163	75.4835	0.699789	0.213592	3.27629	0.00105179	0.0260018	MIR3689B	100500906
ENSG00000008405	93.1652	-0.296741	0.0905886	-3.2757	0.00105401	0.0260374	CRY1	1407
ENSG00000142409	185.165	-0.213636	0.0652232	-3.27546	0.0010549	0.02604	ZNF787	126208
ENSG00000180438	5.09436	-0.531141	0.162223	-3.27415	0.0010598	0.0261313	TPRXL	348825
ENSG00000184661	316.319	-0.214559	0.0655332	-3.27405	0.00106017	0.0261313	CDCA2	157313
ENSG00000169548	5.71347	-0.770634	0.235392	-3.27383	0.00106101	0.0261326	ZNF280A	129025
ENSG00000183914	69.5108	-0.477265	0.145861	-3.27205	0.0010677	0.0262778	DNAH2	146754
ENSG00000149021	1.21171	-1.0337	0.31595	-3.27173	0.00106893	0.0262887	SCGB1A1	7356
ENSG00000099994	92.1607	0.319327	0.0976666	3.26956	0.00107715	0.0264545	SUSD2	56241
ENSG00000133665	0.877498	-0.99181	0.303437	-3.26858	0.00108087	0.0265041	DYDC2	84332
ENSG00000112246	65.8946	-0.799566	0.244931	-3.26445	0.00109675	0.0268539	SIM1	6492
ENSG00000008226	56.78	-0.285426	0.0874519	-3.26381	0.00109926	0.0268955	DLEC1	9940
ENSG00000175518	13.706	-0.480658	0.147283	-3.26349	0.00110047	0.0269054	UBQLNL	143630
ENSG00000197651	10.0092	-2.14501	0.657406	-3.26284	0.00110301	0.0269477	CCER1	196477
ENSG00000186160	7.648	-0.506627	0.155297	-3.26232	0.00110506	0.0269615	CYP4Z1	199974
ENSG00000244067	2.57064	-1.50505	0.46135	-3.26228	0.0011052	0.0269615	GSTA2	2939
ENSG00000197106	10.6819	-0.547453	0.167833	-3.26189	0.00110674	0.0269792	SLC6A17	388662
ENSG00000066651	144.535	0.198288	0.0608249	3.25998	0.00111422	0.0271219	TRMT11	60487
ENSG00000171872	5.06437	-0.543698	0.166796	-3.25966	0.00111546	0.0271312	KLF17	128209
ENSG00000169432	91.793	-0.391314	0.120055	-3.25946	0.00111623	0.0271312	SCN9A	6335
ENSG00000255587	8.40219	-0.605304	0.185782	-3.25814	0.00112146	0.0272184	RAB44	401258
ENSG00000105877	119.313	-0.346158	0.106247	-3.25807	0.00112174	0.0272184	DNAH11	8701
ENSG00000131400	89.2067	-0.267713	0.0821726	-3.25793	0.00112227	0.0272184	NAPSA	9476
ENSG00000019102	16.5401	-0.462371	0.142016	-3.25577	0.00113086	0.0274067	VSIG2	23584
ENSG00000083307	35.7984	-0.691929	0.21259	-3.25476	0.00113489	0.0274763	GRHL2	79977
ENSG00000242641	1.54125	0.220274	0.0676802	3.25463	0.00113538	0.0274763	LINC00971	440970
ENSG00000237452	4.0228	-0.938255	0.288356	-3.25381	0.00113868	0.0274961	BHMG1	388553
ENSG00000185269	7.04571	-0.782942	0.240672	-3.25315	0.00114135	0.0275405	NOTUM	147111
ENSG00000205111	11.58	-0.473131	0.145536	-3.25096	0.00115016	0.0277129	CDKL4	344387
ENSG00000187533	14.1832	0.768857	0.236608	3.2495	0.00115609	0.0278155	PRR27	401137
ENSG00000144029	304.193	-0.144067	0.0443413	-3.24905	0.00115793	0.0278397	MRPS5	64969
ENSG00000161618	310.219	-0.257687	0.0793219	-3.24863	0.00115964	0.0278607	ALDH16A1	126133
ENSG00000198937	115.515	-0.192221	0.0591974	-3.24713	0.00116576	0.0279472	CCDC167	154467
ENSG00000168509	9.17043	-0.797366	0.24571	-3.24516	0.00117386	0.028095	HJV	148738
ENSG00000135046	626.274	0.353436	0.108917	3.24501	0.00117446	0.028095	ANXA1	301
ENSG00000131050	2.99823	-1.90662	0.5878	-3.24366	0.00118003	0.0282081	BPIFA2	140683
ENSG00000239467	3.72921	-0.586621	0.181158	-3.23817	0.00120301	0.028716	ERICH2	285141
ENSG00000258609	0.903875	0.258975	0.0799835	3.23786	0.00120432	0.0287185	LINC-ROR	100885779
ENSG00000184486	41.6747	-0.683879	0.21123	-3.2376	0.00120539	0.0287185	POU3F2	5454
ENSG00000119782	7.56967	-0.316689	0.0978181	-3.23753	0.0012057	0.0287185	FKBP1B	2281
ENSG00000254081	4.3421	-0.422427	0.130603	-3.23443	0.00121885	0.0289694	LINC01299	286186
ENSG00000133597	279.558	-0.228018	0.0705129	-3.23371	0.00122193	0.029022	ADCK2	90956
ENSG00000143632	86.8439	0.327259	0.101217	3.23324	0.00122396	0.0290493	ACTA1	58
ENSG00000111728	154.507	0.327036	0.101232	3.23056	0.00123547	0.0292599	ST8SIA1	6489
ENSG00000113360	974.6	0.0996774	0.030864	3.22957	0.00123978	0.0293412	DROSHA	29102
ENSG00000196228	5.02715	-0.565648	0.175179	-3.22898	0.00124234	0.0293809	SULT1C3	442038
ENSG00000164576	124.406	-0.192238	0.0595447	-3.22846	0.0012446	0.0294133	SAP30L	79685
ENSG00000164256	8.9961	-1.46123	0.452812	-3.22702	0.00125088	0.0295199	PRDM9	56979
ENSG00000160633	1859.08	-0.149234	0.0462513	-3.22659	0.00125276	0.0295432	SAFB	6294
ENSG00000189332	27.0895	-0.29597	0.0917792	-3.22481	0.00126057	0.0296645	SLC25A51P4	494141
ENSG00000179930	10.1393	-0.890569	0.276199	-3.22437	0.00126249	0.0296886	ZNF648	127665
ENSG00000188316	33.4751	-0.363187	0.11266	-3.22375	0.00126522	0.0297223	ENO4	387712
ENSG00000206260	4.41721	-0.526917	0.163454	-3.22364	0.00126571	0.0297223	PRR23A	729627
ENSG00000154198	5.46748	-0.73304	0.227489	-3.22231	0.00127162	0.02984	CYP4Z2P	163720
ENSG00000196421	12.5633	0.37715	0.117086	3.22114	0.00127682	0.02993	C20orf204	284739
ENSG00000254440	6.50847	-0.561389	0.174343	-3.22002	0.0012818	0.0299944	PBOV1	59351
ENSG00000104879	26.9989	0.631674	0.196232	3.21902	0.00128632	0.0300788	CKM	1158
ENSG00000122779	599.999	-0.13203	0.0410275	-3.21809	0.00129047	0.0301337	TRIM24	8805
ENSG00000186377	21.9377	-0.510267	0.158579	-3.21774	0.00129207	0.0301497	CYP4X1	260293
ENSG00000170075	10.3011	0.291644	0.090678	3.21626	0.00129873	0.0302354	GPR37L1	9283
ENSG00000142945	287.227	-0.199043	0.0618893	-3.21612	0.00129937	0.0302354	KIF2C	11004
ENSG00000173272	294.122	-0.205166	0.0638362	-3.21394	0.00130926	0.0303882	MZT2A	653784
ENSG00000134376	17.7135	-0.595227	0.185202	-3.21394	0.00130928	0.0303882	CRB1	23418
ENSG00000183773	20.9178	0.396674	0.123427	3.21383	0.00130976	0.0303882	AIFM3	150209
ENSG00000101220	263.234	-0.249345	0.0775894	-3.21365	0.00131059	0.0303882	C20orf27	54976
ENSG00000145494	248.492	-0.163879	0.0510015	-3.21322	0.00131258	0.0303882	NDUFS6	4726
ENSG00000164508	1.19123	-2.6282	0.817939	-3.21319	0.00131268	0.0303882	H2AC1	221613
ENSG00000245317	32.4428	0.281851	0.0877241	3.21293	0.00131389	0.0303882	LOC100996419	100996419
ENSG00000163879	65.9748	-0.280758	0.0874074	-3.21206	0.00131786	0.030408	DNALI1	7802
ENSG00000173757	832.539	0.141653	0.0441042	3.21178	0.00131914	0.030408	STAT5B	6777
ENSG00000143549	885.397	-0.122987	0.0382931	-3.21173	0.00131937	0.030408	TPM3	7170
ENSG00000204624	16.1521	-0.505219	0.157307	-3.21169	0.00131958	0.030408	DISP3	57540
ENSG00000226650	25.3432	-0.277921	0.0865537	-3.21097	0.00132288	0.0304629	KIF4B	285643
ENSG00000104549	363.115	-0.195782	0.0609898	-3.21008	0.00132697	0.0305359	SQLE	6713
ENSG00000077943	66.2629	-0.477196	0.148675	-3.20966	0.00132891	0.0305595	ITGA8	8516
ENSG00000204071	35.8737	-0.302555	0.0942863	-3.20889	0.00133247	0.03062	TCEAL6	158931
ENSG00000065609	23.5435	-0.742791	0.231535	-3.20811	0.00133608	0.0306608	SNAP91	9892
ENSG00000138823	32.5384	0.584192	0.182124	3.20767	0.00133817	0.0306875	MTTP	4547
ENSG00000117632	1703.19	-0.214944	0.0670307	-3.20665	0.00134289	0.0307535	STMN1	3925
ENSG00000109881	139.462	-0.226915	0.0707774	-3.20603	0.00134578	0.0307984	CCDC34	91057
ENSG00000091483	232.173	-0.176949	0.0552645	-3.20185	0.0013655	0.0312282	FH	2271
ENSG00000046774	2.7586	-2.04048	0.637778	-3.19936	0.00137734	0.0314405	MAGEC2	51438
ENSG00000156920	15.0795	-0.980237	0.306513	-3.19803	0.0013837	0.0315577	ADGRG4	139378
ENSG00000212607	27.345	0.283937	0.0888121	3.19706	0.00138838	0.0316421	SNORA3B	677826
ENSG00000120437	84.0177	-0.194424	0.060817	-3.19686	0.0013893	0.0316421	ACAT2	39
ENSG00000138311	46.3835	0.50323	0.157426	3.19662	0.0013905	0.0316476	ZNF365	22891
ENSG00000125780	69.5394	-1.11071	0.347514	-3.19616	0.0013927	0.0316751	TGM3	7053
ENSG00000167674	491.559	-0.20486	0.0640994	-3.19597	0.00139361	0.0316751	HDGFL2	84717
ENSG00000103495	413.324	-0.144256	0.0451457	-3.19534	0.00139667	0.0317231	MAZ	4150
ENSG00000205944	2.77702	-1.97425	0.617958	-3.1948	0.0013993	0.0317611	DAZ3,DAZ2,DAZ4	570545705557135
ENSG00000137504	1808.62	-0.205727	0.0644268	-3.1932	0.00140706	0.0318938	CREBZF	58487
ENSG00000175535	8.94896	-1.97437	0.61846	-3.19239	0.001411	0.0319612	PNLIP	5406
ENSG00000013810	851.063	-0.172199	0.053945	-3.19212	0.00141233	0.0319695	TACC3	10460
ENSG00000060709	40.8169	-0.709871	0.222426	-3.19149	0.00141541	0.0320175	RIMBP2	23504
ENSG00000188124	13.7203	-0.46753	0.146553	-3.19018	0.00142184	0.0320974	OR2AG2	338755
ENSG00000162694	154.355	-0.245253	0.0768892	-3.18969	0.00142427	0.0321306	EXTL2	2135
ENSG00000199266	31.8158	0.382938	0.120118	3.18801	0.00143254	0.0322952	SNORA60	677837
ENSG00000002586	431.925	-0.210646	0.0661629	-3.18375	0.0014538	0.0326638	CD99	4267
ENSG00000170091	7.69986	-0.794348	0.249641	-3.18196	0.0014628	0.0327996	NSG2	51617
ENSG00000189056	97.6356	-0.473009	0.148807	-3.17866	0.00147955	0.0331262	RELN	5649
ENSG00000226364	0.666956	-0.770101	0.242284	-3.17851	0.00148035	0.0331262	LINC02089	105371831
ENSG00000255346	13.6591	-0.447674	0.140945	-3.17624	0.00149196	0.0333635	NOX5	79400
ENSG00000070182	77.2445	-0.44238	0.139295	-3.17586	0.00149395	0.0333856	SPTB	6710
ENSG00000186471	5.59955	-0.344659	0.108567	-3.17463	0.00150028	0.033482	AKAP14	158798
ENSG00000164100	16.1429	-0.49191	0.155002	-3.17357	0.00150577	0.0335821	NDST3	9348
ENSG00000186767	230.002	-0.230006	0.072488	-3.17302	0.00150861	0.033623	SPIN4	139886
ENSG00000134453	685.856	-0.118248	0.0372844	-3.17151	0.00151649	0.0337758	RBM17	84991
ENSG00000184344	3.57834	-1.39448	0.439781	-3.17086	0.00151988	0.0338098	GDF3	9573
ENSG00000263874	2.66306	0.154466	0.048721	3.17043	0.00152216	0.0338342	LINC00672	100505576
ENSG00000224714	3.27751	0.143765	0.0453567	3.16965	0.00152624	0.0339024	LINC02671	101928887
ENSG00000152785	114.858	-0.663029	0.209324	-3.16748	0.00153766	0.0341332	BMP3	651
ENSG00000173698	116.901	-0.288763	0.091223	-3.16546	0.00154836	0.0343478	ADGRG2	10149
ENSG00000162510	9.30518	-0.472376	0.149247	-3.16505	0.00155054	0.0343503	MATN1	4146
ENSG00000112499	9.55892	-0.762193	0.24095	-3.16329	0.00155998	0.0345274	SLC22A2	6582
ENSG00000188986	430.47	-0.172952	0.0547356	-3.15978	0.0015789	0.0348625	NELFB	25920
ENSG00000204661	10.2363	-0.562481	0.178083	-3.15852	0.00158571	0.0349665	C5orf60	285679
ENSG00000176624	1392.63	-0.211547	0.0670009	-3.15737	0.00159198	0.0350584	MEX3C	51320
ENSG00000176381	11.9476	-0.725233	0.229762	-3.15645	0.00159702	0.0351277	PRR18	285800
ENSG00000184905	5.7652	-0.509272	0.161345	-3.15641	0.00159724	0.0351277	TCEAL2	140597
ENSG00000114547	24.8231	-0.412753	0.130803	-3.15554	0.00160202	0.0352096	ROPN1B	152015
ENSG00000146047	1.12135	-2.94045	0.932289	-3.15402	0.00161041	0.0353705	H2BC1	255626
ENSG00000115648	33.6277	-0.546398	0.173271	-3.15343	0.00161362	0.0354177	MLPH	79083
ENSG00000173452	9.46789	-1.05016	0.333067	-3.153	0.001616	0.0354466	TMEM196	256130
ENSG00000144290	25.857	-0.62509	0.198283	-3.15252	0.0016187	0.0354591	SLC4A10	57282
ENSG00000204356	207.484	-0.155337	0.0493392	-3.14835	0.00164197	0.035945	NELFE	7936
ENSG00000112539	2.71846	-1.54039	0.489315	-3.14805	0.00164361	0.0359574	C6orf118	168090
ENSG00000240021	4.84506	-0.706764	0.224558	-3.14736	0.00164752	0.0360192	TEX35	84066
ENSG00000168830	3.13555	-1.64574	0.523005	-3.14669	0.00165128	0.0360777	HTR1E	3354
ENSG00000234224	3.43889	-1.40543	0.447024	-3.14397	0.00166674	0.0363642	TMEM229A	730130
ENSG00000176956	5.68754	-0.503444	0.160138	-3.1438	0.00166767	0.0363642	LY6H	4062
ENSG00000163581	9.03381	-0.823949	0.262296	-3.14129	0.00168203	0.0366294	SLC2A2	6514
ENSG00000041982	2027.41	0.272917	0.0868976	3.14067	0.00168559	0.0366828	TNC	3371
ENSG00000123560	22.3652	-0.436738	0.139119	-3.13932	0.00169342	0.0367809	PLP1	5354
ENSG00000135045	209.294	-0.217776	0.0693922	-3.13834	0.00169909	0.036834	C9orf40	55071
ENSG00000174844	38.978	-0.453419	0.144482	-3.13824	0.00169965	0.036834	DNAH12	201625
ENSG00000128654	153.609	-0.130946	0.0417273	-3.13813	0.00170029	0.036834	MTX2	10651
ENSG00000152234	776.696	-0.165341	0.0526953	-3.13768	0.00170288	0.036835	ATP5F1A	498
ENSG00000175467	676.687	-0.200006	0.0637445	-3.13761	0.00170331	0.036835	SART1	9092
ENSG00000180532	3.45453	-0.633168	0.201803	-3.13755	0.00170365	0.036835	ZSCAN4	201516
ENSG00000108312	1767.95	-0.216795	0.0691361	-3.13577	0.00171406	0.037011	UBTF	7343
ENSG00000187833	5.05323	-0.820541	0.261687	-3.13558	0.00171513	0.037011	C2orf78	388960
ENSG00000178988	527.279	-0.136671	0.0435972	-3.13487	0.00171933	0.0370479	MRFAP1L1	114932
ENSG00000128951	690.246	-0.152918	0.0487826	-3.13467	0.00172045	0.0370479	DUT	1854
ENSG00000025770	317.431	-0.175176	0.0558871	-3.13446	0.00172171	0.0370479	NCAPH2	29781
ENSG00000075673	10.4615	-1.06468	0.339682	-3.13434	0.00172241	0.0370479	ATP12A	479
ENSG00000215910	8.81672	-0.812317	0.259287	-3.13288	0.00173098	0.0372083	C1orf167	284498
ENSG00000055957	20.0565	0.430772	0.137534	3.13212	0.00173546	0.0372661	ITIH1	3697
ENSG00000131116	188.48	-0.20712	0.0661291	-3.13205	0.00173591	0.0372661	ZNF428	126299
ENSG00000233041	18.1917	0.446916	0.142785	3.12999	0.00174814	0.0375045	PHGR1	644844
ENSG00000163687	36.8504	-0.382287	0.122177	-3.12895	0.00175434	0.0376132	DNASE1L3	1776
ENSG00000118513	287.288	-0.280291	0.0895979	-3.12833	0.00175805	0.0376685	MYB	4602
ENSG00000163098	2.23922	-1.87353	0.599229	-3.12657	0.00176856	0.037824	BIRC8	112401
ENSG00000168000	28.5106	-0.187813	0.0600995	-3.12504	0.00177781	0.0379695	BSCL2	26580
ENSG00000174808	20.1601	-0.692505	0.221687	-3.12379	0.00178539	0.0381057	BTC	685
ENSG00000119508	235.635	0.320072	0.102471	3.12355	0.00178684	0.0381057	NR4A3	8013
ENSG00000105202	1024.27	-0.214792	0.0687725	-3.12323	0.00178877	0.0381057	FBL	2091
ENSG00000140527	6.49954	-0.378609	0.121274	-3.12192	0.00179673	0.0382264	WDR93	56964
ENSG00000011260	340.58	-0.23294	0.0746239	-3.12152	0.0017992	0.0382546	UTP18	51096
ENSG00000137692	311.319	-0.24767	0.0793592	-3.12087	0.00180315	0.038314	DCUN1D5	84259
ENSG00000145390	467.335	-0.255523	0.081888	-3.1204	0.00180606	0.0383514	USP53	54532
ENSG00000215568	3.86499	-1.10177	0.353144	-3.11989	0.0018092	0.0383525	GAB4	128954
ENSG00000080166	10.7126	-0.558932	0.179153	-3.11985	0.00180942	0.0383525	DCT	1638
ENSG00000207972	2.33477	-0.582573	0.186732	-3.11983	0.00180957	0.0383525	MIR638	693223
ENSG00000135218	285.465	0.402017	0.129013	3.1161	0.00183257	0.0387413	CD36	948
ENSG00000213085	10.9408	-0.413767	0.13281	-3.11549	0.00183642	0.0387734	CFAP45	25790
ENSG00000182841	235.032	-0.228337	0.0733215	-3.11419	0.00184453	0.0388865	RRP7BP	91695
ENSG00000168556	111.289	-0.162655	0.0522334	-3.11401	0.00184566	0.0388865	ING2	3622
ENSG00000125995	201.463	-0.211668	0.0679838	-3.11351	0.00184879	0.0388865	ROMO1	140823
ENSG00000160207	15.0603	-0.35307	0.113535	-3.10979	0.00187218	0.0392667	HSF2BP	11077
ENSG00000110777	4730.28	-0.287601	0.0924903	-3.10953	0.00187385	0.0392667	POU2AF1	5450
ENSG00000183908	15.7472	0.434101	0.139604	3.10952	0.00187394	0.0392667	LRRC55	219527
ENSG00000114124	5.6122	-0.522146	0.16793	-3.10931	0.00187522	0.0392687	GRK7	131890
ENSG00000127445	268.611	-0.147783	0.0475454	-3.10825	0.00188202	0.0393447	PIN1	5300
ENSG00000205309	17.616	-0.362804	0.116725	-3.10819	0.0018824	0.0393447	NT5M	56953
ENSG00000238423	2.46299	0.131331	0.0422659	3.10726	0.0018883	0.0394432	SNORD42B	26808
ENSG00000168148	7.83014	-0.477192	0.153611	-3.1065	0.00189316	0.0395199	H3-4	8290
ENSG00000163221	5.22865	-0.812664	0.261626	-3.10621	0.00189505	0.0395201	S100A12	6283
ENSG00000126856	7.27101	-0.553517	0.178201	-3.10613	0.00189554	0.0395201	PRDM7	11105
ENSG00000077782	641.662	0.228788	0.0736978	3.10441	0.00190661	0.0397261	FGFR1	2260
ENSG00000101213	58.6481	0.35727	0.115107	3.10381	0.00191049	0.0397819	PTK6	5753
ENSG00000204538	8.53772	0.715349	0.23057	3.10252	0.0019188	0.039905	PSORS1C2	170680
ENSG00000112038	6.53709	-0.71974	0.232032	-3.10189	0.00192287	0.0399647	OPRM1	4988
ENSG00000171004	24.5542	-0.548135	0.176813	-3.10008	0.00193468	0.040185	HS6ST2	90161
ENSG00000093000	465.423	-0.0918931	0.0296533	-3.09892	0.0019423	0.0403183	NUP50	10762
ENSG00000160211	459.836	-0.176874	0.0570885	-3.09825	0.00194669	0.0403842	G6PD	2539
ENSG00000215454	3.09866	-0.91615	0.295809	-3.0971	0.00195424	0.0404902	KRTAP10-4	386672
ENSG00000127337	177.677	-0.184828	0.0597189	-3.09496	0.00196839	0.0407268	YEATS4	8089
ENSG00000165724	92.08	-0.17979	0.058093	-3.09486	0.00196903	0.0407268	ZMYND19	116225
ENSG00000116774	81.2935	0.343109	0.110866	3.09482	0.00196933	0.0407268	OLFML3	56944
ENSG00000257365	48.9556	-0.136774	0.0442003	-3.09442	0.00197198	0.0407562	FNTB,CHURC1-FNTB	2342100529261
ENSG00000149124	3.25827	-0.985204	0.31849	-3.09336	0.00197907	0.040852	GLYAT	10249
ENSG00000228151	1.69902	0.184585	0.0596792	3.09296	0.00198172	0.0408645	LOC101928733	101928733
ENSG00000196844	4.89181	-0.486149	0.157182	-3.0929	0.00198213	0.0408645	PATE2	399967
ENSG00000117155	269.442	-0.237409	0.076785	-3.09186	0.00198905	0.0409564	SSX2IP	117178
ENSG00000111713	8.54339	-0.484361	0.156667	-3.09166	0.00199042	0.0409593	GYS2	2998
ENSG00000189357	2.87315	-1.88743	0.611073	-3.08872	0.00201019	0.0413151	SPATA31D4	389761
ENSG00000088926	3.62869	-0.99367	0.32181	-3.08775	0.00201678	0.0413994	F11	2160
ENSG00000230082	1.05297	0.226663	0.0734731	3.08498	0.00203565	0.0417352	PRRT3-AS1	100874032
ENSG00000148826	5.94436	-0.749357	0.242931	-3.08465	0.00203795	0.0417567	NKX6-2	84504
ENSG00000132677	11.3702	-0.403915	0.130981	-3.08376	0.00204402	0.0418236	RHBG	57127
ENSG00000196632	146.464	-0.312524	0.101378	-3.08275	0.00205094	0.0418681	WNK3	65267
ENSG00000127241	31.192	0.555162	0.180151	3.08165	0.00205854	0.0419297	MASP1	5648
ENSG00000118004	31.4104	-0.482872	0.156736	-3.08079	0.00206451	0.0419667	COLEC11	78989
ENSG00000248713	42.466	-0.851145	0.276342	-3.08004	0.00206972	0.0420194	C4orf54	285556
ENSG00000111271	452.821	0.120281	0.0390597	3.07942	0.00207404	0.0420482	ACAD10	80724
ENSG00000179912	487.904	0.110663	0.0359377	3.07929	0.00207493	0.0420482	R3HDM2	22864
ENSG00000165509	3.60839	-1.25351	0.407155	-3.07869	0.00207911	0.0421074	MAGEC3	139081
ENSG00000153230	1.13436	-0.801547	0.260409	-3.07803	0.00208371	0.0421119	OR14K1	343170
ENSG00000235958	0.765251	0.221324	0.0719043	3.07803	0.00208373	0.0421119	UBOX5-AS1	100134015
ENSG00000230430	5.40137	-0.931643	0.302729	-3.07748	0.00208756	0.0421119	USP17L25	728373
ENSG00000132972	15.7971	-0.698183	0.226875	-3.07739	0.00208819	0.0421119	RNF17	56163
ENSG00000198033	9.34398	-0.496137	0.16129	-3.07605	0.00209764	0.0422768	TUBA3C	7278
ENSG00000125166	473.359	-0.23133	0.0752106	-3.07576	0.00209965	0.0422918	GOT2	2806
ENSG00000011275	818.576	0.110734	0.036061	3.07074	0.00213531	0.0429839	RNF216	54476
ENSG00000224051	144.169	-0.201121	0.0655307	-3.06911	0.00214695	0.0431183	CPTP	80772
ENSG00000176273	64.9612	-0.23735	0.0773358	-3.06908	0.00214717	0.0431183	SLC35G1	159371
ENSG00000164283	50.6566	-0.412822	0.134548	-3.06822	0.00215339	0.0431658	ESM1	11082
ENSG00000182768	34.2082	-0.297589	0.096991	-3.06821	0.00215343	0.0431658	NGRN	51335
ENSG00000164344	14.4976	0.404005	0.131734	3.06682	0.00216351	0.0433419	KLKB1	3818
ENSG00000169894	257.749	0.374294	0.122055	3.06659	0.00216512	0.0433421	MUC3A	4584
ENSG00000205856	3.3618	-0.834783	0.272244	-3.06631	0.00216722	0.0433421	C22orf42	150297
ENSG00000185442	55.8002	0.304684	0.0993853	3.06569	0.00217169	0.0433927	FAM174B	400451
ENSG00000111245	17.0208	0.656891	0.21428	3.06557	0.00217257	0.0433927	MYL2	4633
ENSG00000103510	291.676	-0.193997	0.063295	-3.06496	0.00217698	0.0434548	KAT8	84148
ENSG00000174667	2.09192	-1.39067	0.453765	-3.06474	0.00217861	0.0434551	OR7D4	125958
ENSG00000137441	7.38527	-0.521573	0.170219	-3.06412	0.0021831	0.0434985	FGFBP2	83888
ENSG00000131482	8.73155	-0.579112	0.189015	-3.06383	0.0021852	0.0435143	G6PC	2538
ENSG00000171794	1.05818	-1.38689	0.452696	-3.06362	0.00218673	0.0435188	UTF1	8433
ENSG00000109255	5.89442	-0.890917	0.290832	-3.06334	0.00218881	0.0435196	NMU	10874
ENSG00000141522	1966.21	-0.17594	0.0574355	-3.06326	0.00218938	0.0435196	ARHGDIA	396
ENSG00000139973	7.22166	-0.682033	0.222749	-3.06189	0.00219948	0.0436681	SYT16	83851
ENSG00000153347	6.32794	-0.513931	0.167991	-3.05927	0.00221875	0.0439794	FAM81B	153643
ENSG00000166562	405.216	-0.225338	0.0736586	-3.05922	0.00221913	0.0439794	SEC11C	90701
ENSG00000204475	27.8921	0.409649	0.133925	3.05879	0.00222234	0.0440169	NCR3	259197
ENSG00000196600	3.9056	0.462585	0.151318	3.05704	0.00223532	0.044195	SLC22A25	387601
ENSG00000124784	312.738	-0.139413	0.0456128	-3.05644	0.00223984	0.0442319	RIOK1	83732
ENSG00000179253	5.03598	-0.52831	0.172874	-3.05604	0.00224284	0.0442648	LOC100128310	100128310
ENSG00000036473	7.03327	-1.46995	0.481053	-3.0557	0.00224536	0.0442884	OTC	5009
ENSG00000204334	5.60074	-0.68632	0.224649	-3.05508	0.00225001	0.0443104	ERICH2	285141
ENSG00000115053	5083.42	-0.247136	0.0808953	-3.05502	0.00225048	0.0443104	NCL	4691
ENSG00000221176	8.49274	0.241719	0.0791287	3.05476	0.00225243	0.0443227	MIR1207	100302175
ENSG00000146090	33.9634	-0.875095	0.286488	-3.05456	0.00225394	0.0443262	RASGEF1C	255426
ENSG00000180974	2.76165	-1.54918	0.507337	-3.05355	0.0022615	0.0444014	OR52E4	390081
ENSG00000259240	1.51655	0.19271	0.063119	3.05313	0.0022647	0.0444014	MIR4713HG	109729174
ENSG00000170927	66.5185	-0.688775	0.225597	-3.05312	0.00226472	0.0444014	PKHD1	5314
ENSG00000198774	12.0866	-0.429455	0.140665	-3.05303	0.00226542	0.0444014	RASSF9	9182
ENSG00000230873	2.9703	-0.483567	0.158417	-3.0525	0.00226945	0.0444473	STMND1	401236
ENSG00000150977	312.531	-0.259036	0.0848867	-3.05155	0.00227664	0.0445618	RILPL2	196383
ENSG00000109534	65.9226	-0.171403	0.0561772	-3.05111	0.00227994	0.0445723	GAR1	54433
ENSG00000139515	7.2806	-1.03179	0.338186	-3.05096	0.00228113	0.0445723	PDX1	3651
ENSG00000180592	43.0631	-0.37386	0.122543	-3.05084	0.002282	0.0445723	SKIDA1	387640
ENSG00000178935	693.992	-0.205733	0.0674365	-3.05077	0.00228253	0.0445723	ZNF552	79818
ENSG00000214039	1.77812	0.187657	0.0615297	3.04986	0.00228952	0.0446825	LINC02418	100190940
ENSG00000169738	182.708	-0.19446	0.063765	-3.04963	0.00229126	0.0446904	DCXR	51181
ENSG00000147180	213.301	-0.428438	0.140537	-3.04857	0.0022993	0.0448209	ZNF711	7552
ENSG00000185002	7.27684	-1.32305	0.434202	-3.04707	0.00231081	0.0449925	RFX6	222546
ENSG00000154928	289.491	-0.462353	0.151772	-3.04636	0.00231632	0.0450487	EPHB1	2047
ENSG00000259697	2.44636	0.158318	0.0520119	3.04388	0.00233549	0.0453668	LOC107984784	107984784
ENSG00000110887	4.07822	-1.17399	0.386148	-3.04026	0.00236372	0.0457816	DAO	1610
ENSG00000196139	27.1214	-0.484918	0.159526	-3.03974	0.00236784	0.0458347	AKR1C3	8644
ENSG00000065325	9.63448	-0.730159	0.240284	-3.03874	0.00237571	0.0459505	GLP2R	9340
ENSG00000197599	46.0779	0.31307	0.103037	3.03844	0.00237809	0.0459529	CCDC154	645811
ENSG00000139044	94.0351	-0.448611	0.147674	-3.03785	0.00238274	0.0460161	B4GALNT3	283358
ENSG00000179399	16.3174	-0.588396	0.193724	-3.03729	0.00238712	0.0460739	GPC5	2262
ENSG00000172497	3.23398	-0.795894	0.262069	-3.03696	0.00238974	0.0460977	ACOT12	134526
ENSG00000265480	2.39425	-0.632053	0.208156	-3.03644	0.00239392	0.0461292	KRT18P55	284085
ENSG00000100987	4.69516	-1.06053	0.349271	-3.03641	0.00239414	0.0461292	VSX1	30813
ENSG00000197451	1012.46	-0.139297	0.0459048	-3.03447	0.00240958	0.0463998	HNRNPAB	3182
ENSG00000183668	4.15535	-0.998084	0.329059	-3.03315	0.00242014	0.0465492	PSG9	5678
ENSG00000125998	9.15119	0.686074	0.226306	3.03162	0.00243247	0.0466719	FAM83C	128876
ENSG00000231637	3.19237	-0.876713	0.289205	-3.03146	0.00243375	0.0466719	USP17L29	728405
ENSG00000189120	21.0514	0.451244	0.148866	3.03121	0.00243572	0.0466719	SP6	80320
ENSG00000264494	2.06399	-0.156688	0.0516928	-3.03114	0.00243634	0.0466719	MIR4650-2	100616331
ENSG00000169427	2.4269	-0.808781	0.266845	-3.0309	0.00243828	0.0466823	KCNK9	51305
ENSG00000165643	4.09218	-1.48984	0.491671	-3.03016	0.00244427	0.0467701	SOHLH1	402381
ENSG00000154099	16.5096	-0.295734	0.0976094	-3.02978	0.00244735	0.0467752	DNAAF1	123872
ENSG00000168476	211.647	-0.179178	0.059153	-3.02907	0.00245309	0.0467814	REEP4	80346
ENSG00000177873	169.922	0.178476	0.0589247	3.02889	0.00245455	0.0467814	ZNF619	285267
ENSG00000105810	4015.74	-0.222713	0.0735319	-3.02879	0.00245533	0.0467814	CDK6	1021
ENSG00000163467	15.7507	-0.266627	0.0880823	-3.02702	0.00246975	0.0469721	TSACC	128229
ENSG00000166796	10.9779	-0.804601	0.265813	-3.02695	0.00247036	0.0469721	LDHC	3948
ENSG00000163141	26.6661	0.264394	0.0873525	3.02675	0.00247198	0.0469761	BNIPL	149428
ENSG00000170837	11.0587	-0.504672	0.166763	-3.02628	0.00247582	0.0470223	GPR27	2850
ENSG00000179407	3.86157	-0.828778	0.273993	-3.02482	0.00248784	0.0472236	DNAJB8	165721
ENSG00000155962	342.213	0.23516	0.077784	3.02325	0.00250076	0.0474417	CLIC2	1193
ENSG00000204539	0.546982	-0.961798	0.318183	-3.02278	0.00250465	0.0474885	CDSN	1041
ENSG00000169045	3781.27	-0.11126	0.0368175	-3.02194	0.00251162	0.0475663	HNRNPH1	3187
ENSG00000130222	42.1693	-0.354472	0.117313	-3.02159	0.00251449	0.0475666	GADD45G	10912
ENSG00000164105	55.9751	-0.234497	0.0776332	-3.02058	0.0025229	0.0476921	SAP30	8819
ENSG00000174903	330.209	-0.154974	0.0513232	-3.01956	0.00253139	0.0478047	RAB1B	81876
ENSG00000134249	2.52231	-1.51575	0.502465	-3.01663	0.00255601	0.0481876	ADAM30	11085
ENSG00000198746	83.4443	-0.15296	0.0507092	-3.01642	0.00255779	0.048194	GPATCH3	63906
ENSG00000160882	13.0137	-0.640486	0.21238	-3.01576	0.0025634	0.048245	CYP11B1	1584
ENSG00000189181	1.25502	-1.50498	0.499174	-3.01494	0.00257032	0.0483302	OR14I1	401994
ENSG00000187837	1786.75	-0.207893	0.0689786	-3.01388	0.00257928	0.0484616	H1-2	3006
ENSG00000146039	9.92605	-1.53902	0.510756	-3.01322	0.00258488	0.0485394	SLC17A4	10050
ENSG00000117650	94.0581	-0.226077	0.0750399	-3.01276	0.00258882	0.0485861	NEK2	4751
ENSG00000165059	2.5375	-0.710708	0.236134	-3.00976	0.00261453	0.0490218	PRKACG	5568
ENSG00000176619	890.25	-0.199641	0.0663342	-3.00962	0.00261578	0.0490218	LMNB2	84823
ENSG00000110958	264.584	-0.215292	0.0715536	-3.00883	0.00262258	0.0491088	PTGES3	10728
ENSG00000150471	44.3108	-0.511749	0.170095	-3.00861	0.00262448	0.0491168	ADGRL3	23284
ENSG00000203684	7.44155	0.290174	0.0964745	3.00778	0.00263163	0.0492081	IBA57-DT	574432
ENSG00000238009	1.50492	0.178771	0.0594378	3.0077	0.00263232	0.0492081	LOC100996442	100996442
ENSG00000104147	42.3576	-0.17892	0.0595201	-3.00604	0.00264677	0.0493852	OIP5	11339
ENSG00000056998	21.2301	0.512279	0.170423	3.00593	0.00264773	0.0493852	GYG2	8908
ENSG00000118434	3.38574	-1.4941	0.49724	-3.00479	0.00265761	0.0494587	SPACA1	81833
ENSG00000117477	17.9184	-0.284816	0.0948092	-3.00409	0.00266375	0.0494861	CCDC181	57821
ENSG00000101146	196.411	-0.117456	0.0391082	-3.00337	0.0026701	0.0495525	RAE1	8480
ENSG00000124635	923.221	-0.220011	0.0732635	-3.003	0.0026733	0.0495843	H2BC11	8970
ENSG00000145863	2.71903	-1.75842	0.585599	-3.00277	0.00267537	0.0495949	GABRA6	2559
ENSG00000170396	438.352	-0.382522	0.127405	-3.00241	0.00267854	0.0496261	ZNF804A	91752
ENSG00000117395	251.333	-0.158077	0.0526622	-3.00172	0.00268461	0.0497109	EBNA1BP2	10969
ENSG00000100629	513.861	-0.185241	0.0617235	-3.00115	0.00268962	0.0497722	CEP128	145508
ENSG00000166398	820.895	0.151577	0.0505102	3.00091	0.00269172	0.0497722	KIAA0355	9710
ENSG00000272514	1.22564	-0.624087	0.207971	-3.00083	0.00269241	0.0497722	CFAP206	154313
ENSG00000158486	105.924	-0.359616	0.119858	-3.00036	0.00269662	0.0498223	DNAH3	55567
ENSG00000179219	1.60088	0.175135	0.0583797	2.99994	0.00270036	0.0498638	LINC00311	197196
ENSG00000165259	89.8716	-0.295598	0.0985492	-2.9995	0.00270422	0.0499073	HDX	139324
ENSG00000124818	6.54088	-1.53135	0.510604	-2.99908	0.00270792	0.0499371	OPN5	221391
ENSG00000183873	28.5617	-0.584883	0.195089	-2.99803	0.0027173	0.0500377	SCN5A	6331
ENSG00000172336	129.273	-0.190268	0.0634642	-2.99803	0.0027173	0.0500377	POP7	10248
ENSG00000178665	58.7807	-0.235482	0.0785723	-2.997	0.00272646	0.0501787	ZNF713	349075
ENSG00000144847	23.1589	-0.508482	0.169702	-2.99632	0.00273256	0.0502631	IGSF11	152404
ENSG00000171848	870.2	-0.210934	0.0704022	-2.99612	0.00273436	0.0502684	RRM2	6241
ENSG00000055118	41.2947	-0.459467	0.153369	-2.99582	0.00273705	0.05029	KCNH2	3757
ENSG00000223820	1.58074	0.167183	0.0558107	2.99554	0.0027396	0.0503091	CFL1P1	142913
ENSG00000100453	188.537	-0.37076	0.123831	-2.99409	0.00275267	0.0504934	GZMB	3002
ENSG00000244122	11.7322	-0.97877	0.327021	-2.99299	0.00276262	0.0506479	UGT1A7	54577
ENSG00000212807	18.9027	0.355664	0.118848	2.9926	0.00276615	0.0506848	OR2A42	402317
ENSG00000149968	38.7175	0.565617	0.189057	2.99179	0.0027735	0.0507636	MMP3	4314
ENSG00000163877	159.403	-0.0868106	0.0290306	-2.99032	0.00278688	0.0509555	SNIP1	79753
ENSG00000135378	163.481	-0.28691	0.0959468	-2.9903	0.00278705	0.0509555	PRRG4	79056
ENSG00000231437	2.16396	-0.556258	0.186041	-2.98998	0.00278997	0.0509809	LINC01750	643355
ENSG00000213928	59.1701	0.159637	0.0534007	2.98942	0.00279505	0.0510457	IRF9	10379
ENSG00000064995	255.433	-0.124976	0.0418136	-2.98889	0.00279994	0.0510789	TAF11	6882
ENSG00000122121	25.9582	0.386749	0.12944	2.98787	0.00280931	0.0512218	XPNPEP2	7512
ENSG00000266107	0.651717	0.718553	0.240513	2.98758	0.00281195	0.0512419	MIR4525	100616196
ENSG00000167139	2.08057	-1.68539	0.56427	-2.98685	0.00281871	0.0512972	TBC1D21	161514
ENSG00000263409	0.43295	-0.278436	0.0932239	-2.98675	0.00281961	0.0512972	MIR4747	100616337
ENSG00000158050	627.374	-0.282057	0.0945058	-2.98455	0.00284	0.0515835	DUSP2	1844
ENSG00000186480	1249.9	-0.199271	0.0668411	-2.98127	0.00287054	0.0520301	INSIG1	3638
ENSG00000148584	5.96534	-0.599612	0.201182	-2.98045	0.00287826	0.0521362	A1CF	29974
ENSG00000151338	80.5025	-0.329824	0.110674	-2.98015	0.00288109	0.052159	MIPOL1	145282
ENSG00000126500	38.4589	0.335147	0.112477	2.97968	0.00288547	0.0522099	FLRT1	23769
ENSG00000157423	115.767	-0.411365	0.138078	-2.97923	0.00288971	0.0522582	HYDIN	54768
ENSG00000163993	15.7866	-0.604912	0.203062	-2.97896	0.00289231	0.0522674	S100P	6286
ENSG00000140987	161.587	0.12656	0.0424862	2.97885	0.00289336	0.0522674	ZSCAN32	54925
ENSG00000123080	203.932	-0.222742	0.0747893	-2.97826	0.00289885	0.0522727	CDKN2C	1031
ENSG00000179010	1709.76	-0.127131	0.0426877	-2.97817	0.00289979	0.0522727	MRFAP1	93621
ENSG00000173581	180.247	-0.251489	0.0844445	-2.97815	0.00289994	0.0522727	CCDC106	29903
ENSG00000154764	4.16245	-0.555566	0.186613	-2.9771	0.00290991	0.0523673	WNT7A	7476
ENSG00000079841	40.7302	-0.576144	0.193572	-2.97638	0.00291669	0.0524374	RIMS1	22999
ENSG00000100557	15.8543	-0.302163	0.101566	-2.97504	0.00292951	0.0525817	CCDC198	55195
ENSG00000013293	17.5483	-0.417434	0.140313	-2.97502	0.00292972	0.0525817	SLC7A14	57709
ENSG00000156009	5.46571	-0.508841	0.1711	-2.97395	0.00293996	0.0527371	MAGEA8	4107
ENSG00000004838	41.5213	-0.265551	0.0893348	-2.97254	0.00295348	0.0529225	ZMYND10	51364
ENSG00000255568	21.0595	-0.38886	0.130826	-2.97234	0.00295542	0.0529288	BRWD1-AS2	103091865
ENSG00000258790	1.52334	0.148767	0.0500899	2.96999	0.0029781	0.0533055	PRORP	9692
ENSG00000185122	951.742	-0.211473	0.071207	-2.96983	0.00297966	0.0533055	HSF1	3297
ENSG00000265929	24.196	-0.327503	0.110317	-2.96875	0.00299013	0.0534549	MIR5195	100847062
ENSG00000181577	64.2728	-0.404461	0.136245	-2.96864	0.00299123	0.0534549	C6orf223	221416
ENSG00000184828	36.9982	-0.54722	0.184412	-2.96738	0.00300354	0.0536462	ZBTB7C	201501
ENSG00000247416	1.37267	0.18976	0.0639722	2.96629	0.00301412	0.0537951	LOC101928847	101928847
ENSG00000108830	6.21885	-0.375614	0.126632	-2.96619	0.00301511	0.0537951	RND2	8153
ENSG00000168438	281.43	0.136592	0.0460643	2.96525	0.00302439	0.0539317	CDC40	51362
ENSG00000229415	2.67637	-0.464479	0.15665	-2.96507	0.00302617	0.0539336	SFTA3	253970
ENSG00000068394	195.211	-0.14271	0.0481331	-2.96491	0.00302774	0.0539336	GPKOW	27238
ENSG00000132623	60.9535	-0.320466	0.108173	-2.96252	0.00305134	0.0542668	ANKEF1	63926
ENSG00000221845	2.90079	-0.57839	0.195326	-2.96115	0.00306496	0.05448	C7orf65	401335
ENSG00000063244	1642.34	-0.124455	0.0420381	-2.96053	0.00307109	0.0545598	U2AF2	11338
ENSG00000171314	294.427	-0.160199	0.0541184	-2.96016	0.00307475	0.0545845	PGAM1	5223
ENSG00000132437	8.12587	-0.745604	0.251896	-2.95996	0.00307676	0.0545845	DDC	1644
ENSG00000264268	5.29864	0.365865	0.123617	2.95966	0.00307984	0.0545986	MIR4767	100616467
ENSG00000130234	8.03391	-0.809111	0.273407	-2.95936	0.00308277	0.0546215	ACE2	59272
ENSG00000106018	14.8235	0.459247	0.155212	2.95883	0.00308806	0.054657	VIPR2	7434
ENSG00000146904	60.4744	-0.342981	0.115982	-2.95721	0.00310441	0.054888	EPHA1	2041
ENSG00000132323	226.592	-0.114769	0.0388344	-2.95535	0.00312311	0.05516	ILKAP	80895
ENSG00000196208	109.195	-0.324794	0.109953	-2.95393	0.00313754	0.0553618	GREB1	9687
ENSG00000125798	9.82657	-1.14957	0.38917	-2.9539	0.00313786	0.0553618	FOXA2	3170
ENSG00000134765	20.1654	-0.546984	0.185189	-2.95365	0.00314037	0.0553767	DSC1	1823
ENSG00000197635	111.814	0.32414	0.10976	2.95317	0.00314525	0.0554297	DPP4	1803
ENSG00000230510	13.6539	-0.180792	0.0612233	-2.95299	0.00314715	0.0554297	PPP5D1	100506012
ENSG00000134817	61.3617	0.309431	0.10479	2.95287	0.00314838	0.0554297	APLNR	187
ENSG00000172689	9.54872	-0.368406	0.124813	-2.95167	0.00316057	0.0556149	MS4A10	341116
ENSG00000103546	4.41494	-1.05933	0.358913	-2.95148	0.00316253	0.0556201	SLC6A2	6530
ENSG00000160200	96.6392	-0.342775	0.116162	-2.95083	0.00316922	0.0557083	CBS	875
ENSG00000197421	9.86231	0.421112	0.142746	2.95007	0.003177	0.0558155	GGT3P	2679
ENSG00000175309	809.565	0.110777	0.0375601	2.94931	0.00318481	0.0558385	PHYKPL	85007
ENSG00000221957	12.1891	-0.672508	0.228024	-2.94929	0.00318502	0.0558385	KIR2DS4	3809
ENSG00000115008	47.8685	-0.309287	0.104916	-2.94796	0.00319883	0.055989	IL1A	3552
ENSG00000232264	5.92991	-0.899768	0.305239	-2.94775	0.00320101	0.055989	USP17L24	728369
ENSG00000151572	9.09527	-0.64068	0.217353	-2.94765	0.00320202	0.055989	ANO4	121601
ENSG00000164237	43.5645	-0.354957	0.120448	-2.94697	0.00320899	0.0560521	CMBL	134147
ENSG00000171703	168.608	-0.240031	0.0814793	-2.94591	0.00322005	0.0561863	TCEA2	6919
ENSG00000128285	15.7182	0.352839	0.119781	2.94571	0.00322216	0.0561936	MCHR1	2847
ENSG00000180846	60.7583	0.228271	0.0774999	2.94543	0.00322508	0.056215	CSNK1G2-AS1	255193
ENSG00000221823	1056.29	-0.192837	0.0654826	-2.94485	0.00323112	0.0562908	PPP3R1	5534
ENSG00000126453	100.234	-0.181006	0.0614959	-2.94339	0.00324643	0.0564689	BCL2L12	83596
ENSG00000197565	32.6575	-0.470214	0.159797	-2.94257	0.00325497	0.0565878	COL4A6	1288
ENSG00000259516	42.1736	-0.214075	0.0727572	-2.94231	0.00325769	0.0566055	ANP32AP1	723972
ENSG00000141433	12.1957	-0.65622	0.223061	-2.94188	0.00326227	0.0566555	ADCYAP1	116
ENSG00000105549	4.36483	-0.974606	0.331327	-2.94152	0.00326605	0.056684	THEG	51298
ENSG00000168878	72.0024	-0.532284	0.180984	-2.94105	0.00327097	0.056684	SFTPB	6439
ENSG00000177854	28.6281	0.244311	0.0830693	2.94105	0.00327104	0.056684	TMEM187	8269
ENSG00000130700	5.88018	-1.38176	0.469841	-2.94092	0.00327242	0.056684	GATA5	140628
ENSG00000172137	4.78538	-0.80454	0.273625	-2.94031	0.00327887	0.0567661	CALB2	794
ENSG00000080910	2.77565	-1.71003	0.581833	-2.93903	0.00329237	0.0569039	CFHR2	3080
ENSG00000006116	4.25743	0.706983	0.240579	2.93867	0.00329621	0.0569039	CACNG3	10368
ENSG00000267665	4.89916	0.105651	0.0359524	2.93863	0.00329662	0.0569039	LOC400622	400622
ENSG00000259658	16.427	-0.282579	0.0961616	-2.93859	0.00329709	0.0569039	LOC100128108	100128108
ENSG00000164879	10.3111	0.52566	0.178903	2.93824	0.00330078	0.056938	CA3	761
ENSG00000230246	14.307	-0.602885	0.205323	-2.93628	0.00332172	0.0572102	SPATA31C1	441452
ENSG00000111860	1304.18	0.199973	0.0681096	2.93604	0.00332429	0.0572249	CEP85L	387119
ENSG00000155890	9.70437	-0.865273	0.294807	-2.93505	0.00333496	0.0573493	TRIM42	287015
ENSG00000197785	382.071	-0.205772	0.070127	-2.93428	0.00334327	0.0574327	ATAD3A	55210
ENSG00000012963	374.555	-0.143313	0.048849	-2.93379	0.00334851	0.0574931	UBR7	55148
ENSG00000242485	198.76	-0.134835	0.0459709	-2.93306	0.00335642	0.0575643	MRPL20	55052
ENSG00000232628	1.11239	0.197382	0.0672981	2.93295	0.00335763	0.0575643	LOC101927143	101927143
ENSG00000216863	1.38005	-0.436714	0.1489	-2.93293	0.00335785	0.0575643	LY86-AS1	285780
ENSG00000153789	3.17187	-0.838929	0.286096	-2.93233	0.00336424	0.0576273	FAM92B	339145
ENSG00000100294	66.0379	-0.168967	0.0576292	-2.93196	0.00336825	0.0576273	MCAT	27349
ENSG00000014641	513.813	-0.189122	0.0645038	-2.93195	0.00336845	0.0576273	MDH1	4190
ENSG00000132932	37.8248	-0.41258	0.140751	-2.93128	0.00337567	0.0577212	ATP8A2	51761
ENSG00000165916	314.541	-0.150614	0.0513881	-2.93092	0.00337957	0.0577285	PSMC3	5702
ENSG00000137959	258.989	0.357238	0.121922	2.93006	0.00338901	0.0578306	IFI44L	10964
ENSG00000106803	276.254	-0.180448	0.0615851	-2.93006	0.00338902	0.0578306	SEC61B	10952
ENSG00000180251	23.4534	-0.365046	0.124639	-2.92882	0.00340253	0.0580313	SLC9A4	389015
ENSG00000132840	23.5951	-0.377052	0.12892	-2.92471	0.0034478	0.0587222	BHMT2	23743
ENSG00000170608	9.23417	-0.782648	0.267603	-2.92466	0.00344833	0.0587222	FOXA3	3171
ENSG00000185000	223.387	0.164387	0.0562254	2.92371	0.00345887	0.0588492	DGAT1	8694
ENSG00000152208	16.6025	-0.895808	0.306399	-2.92367	0.00345933	0.0588492	GRID2	2895
ENSG00000134115	26.1745	-0.84279	0.288289	-2.92342	0.00346212	0.0588666	CNTN6	27255
ENSG00000203727	80.3629	-0.393758	0.134759	-2.92195	0.00347845	0.0591141	SAMD5	389432
ENSG00000070526	21.7256	-0.569876	0.195054	-2.92163	0.00348207	0.0591453	ST6GALNAC1	55808
ENSG00000113211	11.7112	-0.488112	0.16713	-2.92055	0.00349417	0.0592904	PCDHB6	56130
ENSG00000172531	1050.31	-0.13695	0.0468985	-2.92015	0.00349865	0.0593359	PPP1CA	5499
ENSG00000261652	6.70905	-0.301146	0.103148	-2.91954	0.00350544	0.0593908	C15orf65	145788
ENSG00000176953	909.984	-0.11187	0.0383216	-2.91923	0.00350893	0.0594196	NFATC2IP	84901
ENSG00000142444	74.9892	-0.190841	0.0653802	-2.91894	0.00351219	0.0594257	TIMM29	90580
ENSG00000159184	7.07474	-0.587839	0.201393	-2.91886	0.0035131	0.0594257	HOXB13	10481
ENSG00000135426	517.878	0.200452	0.068678	2.91873	0.00351465	0.0594257	TESPA1	9840
ENSG00000177504	1.24296	-0.5665	0.194104	-2.91854	0.00351674	0.059431	VCX2	51480
ENSG00000108786	13.9227	0.194636	0.0666988	2.91813	0.00352139	0.0594491	HSD17B1	3292
ENSG00000151790	48.3351	0.382042	0.130937	2.91775	0.00352569	0.0594916	TDO2	6999
ENSG00000111834	34.2672	-0.248906	0.0853504	-2.91628	0.0035423	0.0596245	RSPH4A	345895
ENSG00000179455	25.4994	-0.519642	0.178192	-2.91619	0.00354336	0.0596245	MKRN3	7681
ENSG00000100796	1112.27	-0.0753674	0.025846	-2.91602	0.00354532	0.0596245	PPP4R3A	55671
ENSG00000113368	1225.74	-0.153886	0.0527738	-2.91596	0.00354593	0.0596245	LMNB1	4001
ENSG00000075702	463.097	-0.185167	0.0635172	-2.91523	0.00355429	0.0597318	WDR62	284403
ENSG00000119614	4.33216	-0.851926	0.292357	-2.914	0.00356832	0.0599373	VSX2	338917
ENSG00000140279	75.649	-0.530814	0.182186	-2.91358	0.00357307	0.0599869	DUOX2	50506
ENSG00000187942	22.7863	0.363004	0.124668	2.91177	0.00359383	0.0602551	LDLRAD2	401944
ENSG00000198929	44.7349	0.36932	0.126839	2.91172	0.00359448	0.0602551	NOS1AP	9722
ENSG00000243627	4.46572	-0.455211	0.156359	-2.91132	0.00359909	0.0602912	SMIM34A	388820
ENSG00000099910	208.891	0.137959	0.0473889	2.91122	0.00360026	0.0602912	KLHL22	84861
ENSG00000207962	0.679623	0.236543	0.081289	2.9099	0.00361543	0.0603933	MIR30C1	407031
ENSG00000126088	142.542	-0.134918	0.0463928	-2.90817	0.00363554	0.0606683	UROD	7389
ENSG00000136450	3143.97	-0.0996402	0.0342903	-2.90578	0.00366339	0.0610718	SRSF1	6426
ENSG00000186714	30.5363	-0.38171	0.131411	-2.9047	0.00367602	0.0612516	CCDC73	493860
ENSG00000178460	91.7669	-0.267677	0.0922582	-2.90139	0.0037151	0.0617175	MCMDC2	157777
ENSG00000186960	12.8115	-0.403996	0.139259	-2.90104	0.00371924	0.0617553	LINC01551	387978
ENSG00000006007	199.267	-0.137489	0.0474254	-2.89905	0.00374293	0.0621176	GDE1	51573
ENSG00000167244	204.391	-0.3944	0.136105	-2.89775	0.00375844	0.0622827	IGF2	3481
ENSG00000204613	6.93706	-0.993599	0.3429	-2.89764	0.00375984	0.0622827	TRIM10	10107
ENSG00000157542	76.1935	-0.509011	0.175701	-2.89703	0.00376716	0.0623643	KCNJ6	3763
ENSG00000006611	16.5261	-1.20563	0.416267	-2.8963	0.00377597	0.0624791	USH1C	10083
ENSG00000182993	28.3933	-0.291219	0.100566	-2.8958	0.00378189	0.0625459	C12orf60	144608
ENSG00000269904	4.57357	-0.0901049	0.0311396	-2.89358	0.00380874	0.0628962	MAP2K4P1	139201
ENSG00000112414	139.435	-0.39559	0.136787	-2.89202	0.0038277	0.0631779	ADGRG6	57211
ENSG00000105619	106.386	-0.181407	0.0627311	-2.89182	0.00383018	0.0631875	TFPT	29844
ENSG00000134697	426.837	-0.117302	0.0405785	-2.89074	0.00384335	0.0633586	GNL2	29889
ENSG00000100031	66.9504	0.205542	0.0711057	2.89066	0.00384436	0.0633586	GGT1	2678
ENSG00000188959	28.0795	-0.426592	0.147598	-2.89022	0.00384971	0.0633955	C9orf152	401546
ENSG00000186907	23.3252	0.295287	0.102178	2.88992	0.00385344	0.0634064	RTN4RL2	349667
ENSG00000205035	3.27704	-0.775271	0.268279	-2.8898	0.00385488	0.0634064	LOC440040	440040
ENSG00000149257	400.323	0.252968	0.087555	2.88925	0.00386163	0.063486	SERPINH1	871
ENSG00000170236	6.71116	-0.366191	0.126759	-2.88887	0.00386632	0.0635318	USP50	373509
ENSG00000189401	5.97327	-0.437634	0.15152	-2.88829	0.00387343	0.0636171	OTUD6A	139562
ENSG00000121211	114.859	-0.239334	0.0829047	-2.88686	0.00389112	0.0638133	MND1	84057
ENSG00000184786	23.1233	-0.248278	0.0860269	-2.88605	0.0039011	0.0638837	TCTE3	6991
ENSG00000145934	39.9948	-0.52644	0.182409	-2.88604	0.00390118	0.0638837	TENM2	57451
ENSG00000133101	5.96844	-0.781817	0.270928	-2.8857	0.0039054	0.0639214	CCNA1	8900
ENSG00000131721	19.9008	-0.322988	0.111947	-2.88519	0.0039118	0.0639827	RHOXF2	84528
ENSG00000166984	1.97543	-0.916884	0.3178	-2.88509	0.00391299	0.0639827	TCP10L2	401285
ENSG00000222020	8.09167	-0.250401	0.0868225	-2.88406	0.00392589	0.064162	HDAC4-AS1	101928111
ENSG00000022277	305.831	-0.13043	0.0452339	-2.88346	0.00393336	0.0642211	RTF2	51507
ENSG00000185798	89.526	-0.12968	0.0449816	-2.88295	0.00393965	0.0642922	WDR53	348793
ENSG00000132259	8.29819	-0.363077	0.12601	-2.88134	0.00395989	0.0645909	CNGA4	1262
ENSG00000006118	149	0.245637	0.0852986	2.87973	0.00398017	0.0648683	TMEM132A	54972
ENSG00000185842	144.147	-0.34808	0.120882	-2.8795	0.00398308	0.0648683	DNAH14	127602
ENSG00000168243	31.6312	0.306994	0.106624	2.87921	0.00398676	0.0648683	GNG4	2786
ENSG00000184260	369.459	-0.197242	0.0685084	-2.87909	0.00398821	0.0648683	H2AC20	8338
ENSG00000158402	51.4807	-0.202669	0.0703976	-2.87893	0.0039903	0.0648683	CDC25C	995
ENSG00000197557	76.0813	-0.21249	0.0738155	-2.87866	0.00399366	0.0648683	TTC30A	92104
ENSG00000168779	96.7348	0.344856	0.1198	2.8786	0.00399444	0.0648683	SHOX2	6474
ENSG00000132958	14.7096	-0.347753	0.120836	-2.8779	0.00400338	0.0649631	TPTE2	93492
ENSG00000143125	2.0246	-1.35344	0.470372	-2.87738	0.00400991	0.065008	PROK1	84432
ENSG00000102313	7.70158	-0.693889	0.241159	-2.87731	0.00401086	0.065008	ITIH6	347365
ENSG00000108691	408.48	0.247221	0.085949	2.87637	0.00402276	0.0651374	CCL2	6347
ENSG00000124469	20.6047	-0.446878	0.155398	-2.8757	0.00403135	0.0652082	CEACAM8	1088
ENSG00000162643	25.3849	-0.371575	0.129224	-2.87543	0.00403472	0.0652082	WDR63	126820
ENSG00000188229	914.361	-0.158209	0.0550213	-2.87541	0.00403497	0.0652082	TUBB4B	10383
ENSG00000123570	53.8426	-0.281202	0.0978063	-2.87509	0.00403911	0.0652139	RAB9B	51209
ENSG00000197409	816.525	-0.208407	0.0724874	-2.87508	0.00403925	0.0652139	H3C4	8351
ENSG00000172638	200.037	0.191777	0.0667314	2.87386	0.00405483	0.0654021	EFEMP2	30008
ENSG00000100029	346.491	-0.151962	0.0528873	-2.87333	0.00406173	0.065457	PES1	23481
ENSG00000125255	37.7573	-0.499721	0.173919	-2.87329	0.00406217	0.065457	SLC10A2	6555
ENSG00000175592	25.129	0.274232	0.0954563	2.87285	0.00406785	0.0654933	FOSL1	8061
ENSG00000139780	7.70557	0.345021	0.120123	2.87223	0.00407591	0.0655832	METTL21C	196541
ENSG00000107147	25.1307	0.45821	0.159544	2.872	0.00407888	0.0655859	KCNT1	57582
ENSG00000180182	1639.85	0.133265	0.0464031	2.8719	0.00408012	0.0655859	MED14	9282
ENSG00000181191	255.63	-0.140571	0.0489496	-2.87175	0.004082	0.0655859	PJA1	64219
ENSG00000198283	17.5923	0.298375	0.103922	2.87114	0.00408993	0.0656817	OR5B21	219968
ENSG00000137801	2225.15	0.308864	0.107603	2.87042	0.0040993	0.0658004	THBS1	7057
ENSG00000116273	156.787	-0.1536	0.0535192	-2.87	0.0041047	0.0658553	PHF13	148479
ENSG00000110944	14.9981	0.2326	0.0810747	2.86896	0.00411821	0.0660353	IL23A	51561
ENSG00000172590	109.569	-0.106756	0.0372594	-2.86522	0.00416725	0.0667301	MRPL52	122704
ENSG00000167671	593.081	-0.137556	0.0480229	-2.86438	0.00417822	0.0668414	UBXN6	80700
ENSG00000184933	17.1966	-0.444186	0.155109	-2.8637	0.00418728	0.0669097	OR6A2	8590
ENSG00000186452	21.0366	-0.407468	0.142299	-2.86345	0.00419049	0.0669097	TMPRSS12	283471
ENSG00000233521	2.63889	0.153731	0.053693	2.86314	0.00419464	0.0669432	LINC01638	105372978
ENSG00000102221	567.364	-0.310073	0.108315	-2.86269	0.00420059	0.066974	JADE3	9767
ENSG00000121766	121.297	-0.104175	0.036397	-2.86219	0.00420729	0.0670487	ZCCHC17	51538
ENSG00000101230	30.1005	0.380343	0.132924	2.86136	0.00421822	0.0671907	ISM1	140862
ENSG00000172869	2243.26	0.133985	0.0468764	2.85826	0.00425975	0.0677549	DMXL1	1657
ENSG00000170624	134.04	-0.372368	0.130333	-2.85706	0.00427589	0.0679791	SGCD	6444
ENSG00000188933	4.73932	0.232314	0.0813294	2.85645	0.00428403	0.0680317	USP32P1	162632
ENSG00000153363	33.2512	-0.232406	0.0813636	-2.85639	0.0042849	0.0680317	LINC00467	84791
ENSG00000188486	478.288	-0.228613	0.0800392	-2.85627	0.00428656	0.0680317	H2AX	3014
ENSG00000121871	8.8204	-0.825686	0.289151	-2.85555	0.00429618	0.068074	SLITRK3	22865
ENSG00000177508	29.1221	0.432305	0.151432	2.85477	0.00430682	0.0682101	IRX3	79191
ENSG00000271899	2.93531	-0.593953	0.208136	-2.85368	0.00432156	0.0683819	MIR4466	100616154
ENSG00000108352	176.944	0.264585	0.0927273	2.85337	0.00432589	0.0683819	RAPGEFL1	51195
ENSG00000258701	12.2332	0.31459	0.110273	2.85282	0.00433336	0.0684516	LINC00638	196872
ENSG00000177875	4.80423	-0.441821	0.154919	-2.85195	0.00434515	0.0685236	CCDC184	387856
ENSG00000183206	6.77473	-0.603184	0.211572	-2.85096	0.00435877	0.0686733	POTEC	388468
ENSG00000134070	125.523	0.241404	0.0846835	2.85066	0.00436286	0.0687052	IRAK2	3656
ENSG00000179071	14.4611	-0.4011	0.140737	-2.84999	0.00437199	0.0688165	CCDC89	220388
ENSG00000099194	517.654	-0.206125	0.0723368	-2.84952	0.00437857	0.0688874	SCD	6319
ENSG00000227488	1.28611	-1.60017	0.561699	-2.8488	0.00438843	0.06901	GAGE12D	100132399
ENSG00000158104	15.1862	-0.343829	0.120725	-2.84802	0.00439915	0.0691132	HPD	3242
ENSG00000131370	349.449	-0.281972	0.0990215	-2.84758	0.00440526	0.0691766	SH3BP5	9467
ENSG00000173456	291.839	-0.148337	0.0521056	-2.84686	0.00441532	0.0692845	RNF26	79102
ENSG00000134851	615.467	-0.132477	0.0465379	-2.84664	0.0044183	0.0692845	TMEM165	55858
ENSG00000168754	11.745	-0.479204	0.16834	-2.84664	0.00441838	0.0692845	FAM178B	51252
ENSG00000131771	15.3771	0.488427	0.17164	2.84564	0.00443225	0.0693712	PPP1R1B	84152
ENSG00000205838	5.91464	-0.323513	0.113721	-2.8448	0.00444393	0.0695213	TTC23L	153657
ENSG00000125356	791.857	-0.170437	0.0599164	-2.84458	0.004447	0.0695366	NDUFA1	4694
ENSG00000183578	16.5845	-0.307074	0.107963	-2.84424	0.00445171	0.0695776	TNFAIP8L3	388121
ENSG00000187514	1947	-0.210249	0.0739254	-2.84407	0.00445419	0.0695837	PTMA	5757
ENSG00000249104	5.79661	-0.814151	0.286442	-2.84229	0.00447906	0.0699065	USP17L17	100287327
ENSG00000159346	278.416	-0.121288	0.0427204	-2.83911	0.00452397	0.0704093	ADIPOR1	51094
ENSG00000129696	81.898	-0.10149	0.0357538	-2.83859	0.00453132	0.0704866	TTI2	80185
ENSG00000179242	20.9603	-0.449041	0.158204	-2.83837	0.00453441	0.0704866	CDH4	1002
ENSG00000157502	9.25288	-0.963268	0.339404	-2.83811	0.00453809	0.0704866	PWWP3B	139221
ENSG00000167619	21.7377	-0.37892	0.133515	-2.83804	0.00453913	0.0704866	TMEM145	284339
ENSG00000112972	422.553	-0.188205	0.0663156	-2.83801	0.00453953	0.0704866	HMGCS1	3157
ENSG00000005961	18.5172	0.417579	0.147149	2.83779	0.00454275	0.0704973	ITGA2B	3674
ENSG00000204930	11.1589	-0.346015	0.121937	-2.83767	0.00454446	0.0704973	FAM221B	392307
ENSG00000215498	9.61847	-0.523743	0.184683	-2.8359	0.00456969	0.0707504	FAM230B	642633
ENSG00000090889	305.222	-0.197225	0.0695474	-2.83584	0.0045705	0.0707504	KIF4A	24137
ENSG00000269699	2.99047	-0.670327	0.236389	-2.8357	0.00457255	0.0707504	ZIM2	23619
ENSG00000108622	42.9746	0.182705	0.0644321	2.83563	0.00457358	0.0707504	ICAM2	3384
ENSG00000213171	9.7215	-0.605196	0.213496	-2.8347	0.00458689	0.0708255	LINGO4	339398
ENSG00000141505	61.3185	-0.419433	0.148011	-2.83379	0.00459997	0.0709689	ASGR1	432
ENSG00000197272	8.58373	-0.51933	0.183266	-2.83376	0.00460045	0.0709689	IL27	246778
ENSG00000184203	215.807	-0.159493	0.0562894	-2.83344	0.00460495	0.0710055	PPP1R2	5504
ENSG00000205642	5.21784	-0.662909	0.234053	-2.8323	0.0046214	0.0712177	VCX3B	425054
ENSG00000145216	702.506	-0.127975	0.0451859	-2.83219	0.004623	0.0712177	FIP1L1	81608
ENSG00000203943	9.6788	-0.387203	0.136755	-2.83136	0.00463508	0.0713708	SAMD13	148418
ENSG00000177917	222.318	-0.134301	0.0474394	-2.83101	0.00464018	0.0714093	ARL6IP6	151188
ENSG00000103260	100.132	0.207056	0.0731449	2.83076	0.00464371	0.0714093	METRN	79006
ENSG00000139445	4.52329	-0.7128	0.251841	-2.83036	0.0046496	0.0714621	FOXN4	121643
ENSG00000182255	5.40854	-1.07066	0.378332	-2.82993	0.00465575	0.0715236	KCNA4	3739
ENSG00000148735	22.9717	-0.520206	0.183862	-2.82933	0.00466462	0.0716167	PLEKHS1	79949
ENSG00000065328	322.001	-0.197903	0.0699495	-2.82922	0.00466612	0.0716167	MCM10	55388
ENSG00000232907	0.961022	0.181967	0.0643351	2.82842	0.00467779	0.07175	DLGAP4-AS1	101926987
ENSG00000016391	140.864	0.350931	0.124085	2.82815	0.00468175	0.0717573	CHDH	55349
ENSG00000165471	17.4818	-1.03514	0.366094	-2.82753	0.00469092	0.0718648	MBL2	4153
ENSG00000163666	7.80617	-0.281548	0.0996534	-2.82527	0.00472406	0.0722394	HESX1	8820
ENSG00000151025	29.514	0.645689	0.228596	2.82459	0.00473415	0.0722751	GPR158	57512
ENSG00000175970	221.354	-0.121963	0.0431796	-2.82455	0.00473468	0.0722751	UNC119B	84747
ENSG00000141456	638.535	-0.214891	0.0760846	-2.82437	0.0047374	0.0722774	PELP1	27043
ENSG00000175279	10.0215	-0.23133	0.0819302	-2.8235	0.00475024	0.0724117	CENPS	378708
ENSG00000187713	114.446	-0.148218	0.0524981	-2.82331	0.00475309	0.0724117	TMEM203	94107
ENSG00000091622	45.4787	-0.401618	0.142276	-2.82281	0.00476043	0.0724626	PITPNM3	83394
ENSG00000187048	11.0187	-0.512405	0.181542	-2.82252	0.00476478	0.0724805	CYP4A11	1579
ENSG00000125970	972.45	-0.135557	0.0480282	-2.82244	0.00476596	0.0724805	RALY	22913
ENSG00000111218	6.19665	-0.43578	0.154408	-2.82226	0.00476861	0.0724877	PRMT8	56341
ENSG00000227695	3.20766	0.127979	0.0453488	2.8221	0.00477107	0.072492	DNMBP-AS1	100188954
ENSG00000048545	9.68381	-0.595916	0.211198	-2.82159	0.00477858	0.0725398	GUCA1A	2978
ENSG00000204385	30.1239	-0.449537	0.159346	-2.82115	0.00478524	0.0725941	SLC44A4	80736
ENSG00000040731	4.57531	-0.596506	0.211486	-2.82055	0.00479416	0.0726769	CDH10	1008
ENSG00000163116	22.6626	-0.47946	0.170022	-2.81999	0.00480249	0.07277	STPG2	285555
ENSG00000109846	55.3788	0.390673	0.138551	2.8197	0.00480692	0.0728001	CRYAB	1410
ENSG00000266256	1.65604	0.180292	0.0639494	2.8193	0.0048129	0.0728282	LINC00908,LINC00683	284276400660
ENSG00000181856	19.0647	0.318207	0.112941	2.81747	0.00484043	0.0731782	SLC2A4	6517
ENSG00000153086	15.0227	-0.323326	0.114775	-2.81705	0.00484672	0.0732229	ACMSD	130013
ENSG00000175826	168.611	-0.194535	0.069058	-2.81698	0.00484778	0.0732229	CTDNEP1	23399
ENSG00000196655	185.572	-0.117421	0.0417028	-2.81566	0.00486764	0.0734894	TRAPPC4	51399
ENSG00000153162	47.1821	0.320627	0.113882	2.81543	0.00487124	0.0735016	BMP6	654
ENSG00000138031	580.635	0.140141	0.0497942	2.8144	0.0048869	0.0736799	ADCY3	109
ENSG00000023734	568.201	-0.158459	0.056321	-2.81349	0.00490067	0.0737919	STRAP	11171
ENSG00000146938	118.833	-0.331901	0.117969	-2.81347	0.00490098	0.0737919	NLGN4X	57502
ENSG00000142102	1144.14	0.25257	0.0897895	2.81291	0.00490957	0.0738877	PGGHG	80162
ENSG00000141627	528.61	-0.115267	0.0409916	-2.81197	0.00492387	0.0740696	DYM	54808
ENSG00000127903	23.1135	0.308497	0.109755	2.81078	0.00494217	0.0742776	ZNF835	90485
ENSG00000084628	1.88957	-1.09055	0.388043	-2.81039	0.00494821	0.0743307	NKAIN1	79570
ENSG00000184357	2333.9	-0.239989	0.0853976	-2.81026	0.00495017	0.0743307	H1-5	3009
ENSG00000153303	7.69652	-0.529882	0.188606	-2.80947	0.00496233	0.0744126	FRMD1	79981
ENSG00000222035	1.77008	0.164824	0.0586785	2.80893	0.00497069	0.0744709	KIAA2012-AS1	729224
ENSG00000185761	18.9301	-0.341685	0.12168	-2.80806	0.00498406	0.0745986	ADAMTSL5	339366
ENSG00000161944	15.3631	-0.412514	0.146933	-2.80749	0.00499292	0.0746694	ASGR2	433
ENSG00000171772	1.85877	-0.59004	0.210296	-2.80576	0.00501988	0.074967	SYCE1	93426
ENSG00000169551	2.52906	-0.680293	0.242474	-2.80563	0.00502183	0.074967	CT55	54967
ENSG00000151224	9.50256	-0.723511	0.257898	-2.80542	0.00502512	0.0749825	MAT1A	4143
ENSG00000080819	168.076	-0.152138	0.054234	-2.80521	0.00502839	0.0749975	CPOX	1371
ENSG00000208772	145.243	0.326521	0.116485	2.80311	0.00506122	0.0754197	SNORD94	692225
ENSG00000171224	6.08329	-0.386498	0.138008	-2.80055	0.00510157	0.0759189	FAM241B	219738
ENSG00000148488	20.6913	-0.441149	0.157566	-2.79977	0.00511396	0.0760014	ST8SIA6	338596
ENSG00000207507	0.770223	0.203603	0.0727472	2.79878	0.00512961	0.0761998	RNU6-9	101954271
ENSG00000147121	245.664	-0.15112	0.0540345	-2.79674	0.00516216	0.0766151	KRBOX4	55634
ENSG00000129437	13.8019	-0.375483	0.13431	-2.79565	0.00517955	0.0768118	KLK14	43847
ENSG00000223891	2.00326	0.155334	0.0555778	2.79489	0.00519171	0.0769506	OSER1-DT	100505783
ENSG00000171962	40.2043	-0.206276	0.0738564	-2.79293	0.00522329	0.0773498	DRC3	83450
ENSG00000103199	139.402	-0.159858	0.057284	-2.79062	0.00526068	0.0778342	ZNF500	26048
ENSG00000154096	318.796	0.228335	0.0818339	2.79022	0.0052672	0.077896	THY1	7070
ENSG00000105613	70.3759	-0.307269	0.110138	-2.78986	0.00527314	0.0779228	MAST1	22983
ENSG00000172967	3.87735	-0.886796	0.31804	-2.78831	0.00529834	0.0782089	XKR3	150165
ENSG00000164651	4.41393	-1.14818	0.411803	-2.78819	0.00530042	0.0782089	SP8	221833
ENSG00000162607	1033.16	-0.157262	0.0564056	-2.78806	0.00530246	0.0782089	USP1	7398
ENSG00000221996	0.831692	-0.728808	0.261459	-2.78746	0.00531226	0.0782841	OR52B4	143496
ENSG00000006327	46.0322	0.299855	0.107597	2.78683	0.00532268	0.0783336	TNFRSF12A	51330
ENSG00000114757	90.0709	-0.314973	0.113042	-2.78634	0.00533069	0.0784168	PEX5L	51555
ENSG00000250844	7.27986	-0.831252	0.29842	-2.78551	0.00534433	0.0785827	USP17L18	100287364
ENSG00000125503	816.819	-0.178006	0.0639252	-2.78459	0.00535949	0.078736	PPP1R12C	54776
ENSG00000113302	26.8932	0.556055	0.1997	2.78445	0.00536193	0.0787371	IL12B	3593
ENSG00000161267	188.486	-0.194956	0.0700284	-2.78396	0.00537003	0.0788075	BDH1	622
ENSG00000037241	78.6003	-0.184813	0.0663958	-2.78351	0.00537745	0.0788258	RPL26L1	51121
ENSG00000124275	554.714	0.098127	0.0352548	2.78336	0.00537983	0.078826	MTRR	4552
ENSG00000104133	1571.16	0.0960934	0.0345328	2.78267	0.00539131	0.0789249	SPG11	80208
ENSG00000184647	9.1333	-0.719202	0.258457	-2.78267	0.00539132	0.0789249	PRSS55	203074
ENSG00000156869	80.547	-0.220927	0.0794099	-2.78211	0.00540074	0.079028	FRRS1	391059
ENSG00000101890	3.52834	-0.916587	0.329542	-2.78139	0.00541259	0.0791665	GUCY2F	2986
ENSG00000109220	92.1308	-0.141166	0.0507701	-2.78049	0.00542775	0.0793186	CHIC2	26511
ENSG00000264585	5.81507	-0.477733	0.171907	-2.77902	0.00545232	0.0796078	MIR4449	100616436
ENSG00000183166	12.9681	-0.482617	0.173677	-2.77882	0.00545571	0.0796223	CALN1	83698
ENSG00000115350	152.087	-0.15163	0.0545781	-2.77823	0.0054656	0.0797317	POLE4	56655
ENSG00000226706	3.20996	0.113221	0.0407578	2.77789	0.00547124	0.0797789	LOC101928525	101928525
ENSG00000261801	3.77479	0.10969	0.0394966	2.7772	0.00548295	0.0798796	LOXL1-AS1	100287616
ENSG00000085999	221.02	-0.165959	0.0597751	-2.77638	0.00549672	0.0800453	RAD54L	8438
ENSG00000109181	5.91259	-0.9137	0.329219	-2.77535	0.00551417	0.0802291	UGT2B10	7365
ENSG00000004809	6.70114	-0.616679	0.222246	-2.77476	0.00552423	0.0803053	SLC22A16	85413
ENSG00000099364	373.478	-0.207148	0.0746846	-2.77364	0.00554331	0.0805122	FBXL19	54620
ENSG00000204946	352.53	-0.190226	0.0685924	-2.77329	0.00554932	0.0805326	ZNF783	100289678
ENSG00000204282	147.275	0.217238	0.0783367	2.77313	0.00555197	0.0805326	TNRC6C-AS1	100131096
ENSG00000164821	1.64563	-1.78247	0.642895	-2.77256	0.00556165	0.0806108	DEFA4	1669
ENSG00000087250	2.52364	-0.847703	0.305751	-2.77253	0.00556221	0.0806108	MT3	4504
ENSG00000173467	2.22726	-1.29436	0.467315	-2.76979	0.00560931	0.0812227	AGR3	155465
ENSG00000172943	864.245	-0.100117	0.0361577	-2.7689	0.00562465	0.0813741	PHF8	23133
ENSG00000249693	3.39903	-0.861247	0.311068	-2.76867	0.00562849	0.0813942	THEGL	100506564
ENSG00000180440	7.25684	-1.05607	0.381492	-2.76825	0.0056358	0.0814646	SERTM1	400120
ENSG00000171724	26.4877	0.572704	0.206921	2.76774	0.00564471	0.0815249	VAT1L	57687
ENSG00000063241	217.244	-0.197575	0.0713854	-2.76773	0.00564488	0.0815249	ISOC2	79763
ENSG00000176029	9.89943	-0.319019	0.11529	-2.7671	0.00565582	0.0816475	C11orf16	56673
ENSG00000173914	407.376	-0.139089	0.0502708	-2.76679	0.00566111	0.0816852	RBM4B	83759
ENSG00000236362	1.83111	-1.39155	0.502971	-2.76666	0.00566334	0.0816852	GAGE2C,GAGE4,GAGE6,GAGE7,GAGE12I,GAGE2D,GAGE12F	2.57426e+35
ENSG00000113924	9.99325	-0.446115	0.161256	-2.7665	0.0056662	0.081691	HGD	3081
ENSG00000131828	495.542	-0.122716	0.0443608	-2.76632	0.00566929	0.0816996	PDHA1	5160
ENSG00000142025	3.51438	-1.69016	0.611057	-2.76596	0.0056755	0.0816996	DMRTC2	63946
ENSG00000116106	225.269	-0.339366	0.122697	-2.7659	0.00567662	0.0816996	EPHA4	2043
ENSG00000142606	7.01218	-0.491195	0.177641	-2.7651	0.0056905	0.0818286	MMEL1	79258
ENSG00000178531	16.7436	-0.446657	0.161547	-2.76487	0.00569458	0.0818518	CTXN1	404217
ENSG00000213199	52.6025	0.240998	0.0871969	2.76383	0.00571268	0.0820766	ASIC3	9311
ENSG00000158164	3.79769	-0.515271	0.186484	-2.76308	0.00572586	0.0822305	TMSB15A	11013
ENSG00000039650	351.252	-0.173133	0.0626837	-2.76201	0.0057446	0.082464	PNKP	11284
ENSG00000171119	6.87147	0.509531	0.184526	2.76129	0.00575728	0.082581	NRTN	4902
ENSG00000079101	5.71101	-0.439011	0.158989	-2.76126	0.00575784	0.082581	CLUL1	27098
ENSG00000170961	111.18	0.285773	0.103504	2.76099	0.00576268	0.082581	HAS2	3037
ENSG00000180787	166.103	0.200274	0.0725426	2.76078	0.00576637	0.0825983	ZFP3	124961
ENSG00000205903	547.009	-0.254177	0.0920951	-2.75994	0.00578123	0.0827755	ZNF316	100131017
ENSG00000184999	7.78829	-0.92151	0.333929	-2.7596	0.00578723	0.0828258	SLC22A10	387775
ENSG00000141431	67.9943	-0.459695	0.166702	-2.75759	0.00582294	0.0831785	ASXL3	80816
ENSG00000010017	745.689	-0.112653	0.0408554	-2.75737	0.00582687	0.0831785	RANBP9	10048
ENSG00000078295	28.0469	-0.359593	0.130425	-2.75709	0.00583183	0.0832136	ADCY2	108
ENSG00000132004	44.0276	-0.210426	0.0763269	-2.75691	0.00583506	0.0832241	FBXW9	84261
ENSG00000102981	34.7243	-0.208936	0.0758094	-2.75607	0.00585009	0.0834026	PARD6A	50855
ENSG00000203710	661.39	0.211796	0.0768681	2.75532	0.00586345	0.0835472	CR1	1378
ENSG00000214652	3.7057	0.396665	0.143968	2.75522	0.00586525	0.0835472	ZNF727	442319
ENSG00000115271	218.237	-0.175359	0.0636567	-2.75476	0.00587349	0.0836287	GCA	25801
ENSG00000137860	22.1905	-0.283627	0.103047	-2.75241	0.00591592	0.0841968	SLC28A2	9153
ENSG00000146151	18.4418	-0.593643	0.215696	-2.75222	0.00591931	0.0842091	HMGCLL1	54511
ENSG00000243406	1.8987	0.131586	0.0478575	2.74953	0.00596806	0.0847939	MRPS31P5	100887750
ENSG00000166446	183.873	-0.192676	0.070108	-2.74827	0.005991	0.0850334	CDYL2	124359
ENSG00000103056	165.586	0.276333	0.100548	2.74826	0.00599119	0.0850334	SMPD3	55512
ENSG00000189369	238.882	-0.168456	0.0612973	-2.74819	0.00599259	0.0850334	GSPT2	23708
ENSG00000011009	194.459	-0.122127	0.0444489	-2.74757	0.00600383	0.0850831	LYPLA2	11313
ENSG00000100593	6.66438	-0.753599	0.274304	-2.74731	0.00600854	0.0850831	ISM2	145501
ENSG00000135063	22.0338	-0.47191	0.171773	-2.7473	0.00600887	0.0850831	FAM189A2	9413
ENSG00000184678	839.682	-0.17594	0.0640541	-2.74674	0.00601906	0.0851858	H2BC21	8349
ENSG00000173040	186.494	-0.24847	0.0904839	-2.74602	0.00603233	0.0853064	EVC2	132884
ENSG00000258727	18.6547	0.149502	0.054448	2.74578	0.00603678	0.0853329	LOC102724814	102724814
ENSG00000147649	3233.64	-0.145532	0.0530211	-2.74479	0.00605502	0.0855545	MTDH	92140
ENSG00000143398	1249.52	-0.0901821	0.0328609	-2.74436	0.00606292	0.0856298	PIP5K1A	8394
ENSG00000172456	107.342	-0.154178	0.056205	-2.74315	0.00608536	0.0858716	FGGY	55277
ENSG00000186710	11.1554	-0.349133	0.127287	-2.74289	0.00609012	0.0858716	CFAP73	387885
ENSG00000188611	14.2194	-0.215898	0.0787221	-2.74253	0.00609674	0.0858716	ASAH2	56624
ENSG00000171763	107.702	-0.1687	0.061521	-2.74216	0.00610372	0.0858716	SPATA5L1	79029
ENSG00000163239	25.6572	-0.318168	0.116039	-2.74191	0.00610825	0.0858716	TDRD10	126668
ENSG00000165527	940.91	-0.156821	0.0571963	-2.74181	0.00611023	0.0858716	ARF6	382
ENSG00000011007	646.729	-0.0906509	0.033063	-2.74176	0.00611101	0.0858716	ELOA	6924
ENSG00000165113	47.6548	-0.199744	0.0728875	-2.74044	0.00613573	0.0861461	GKAP1	80318
ENSG00000066185	11.1956	-0.285296	0.104114	-2.74022	0.00613972	0.0861659	ZMYND12	84217
ENSG00000081800	7.9317	0.505519	0.184493	2.74004	0.00614322	0.0861786	SLC13A1	6561
ENSG00000198399	1958.42	0.103926	0.0379327	2.73975	0.00614863	0.0862035	ITSN2	50618
ENSG00000246777	0.946189	0.194494	0.0709919	2.73967	0.00615018	0.0862035	LOC106699570	106699570
ENSG00000198130	370.02	0.151221	0.0552119	2.73892	0.00616416	0.0862904	HIBCH	26275
ENSG00000163632	18.5499	0.185623	0.0677814	2.73855	0.006171	0.0863418	C3orf49	132200
ENSG00000162896	219.578	-0.478224	0.174633	-2.73845	0.00617302	0.0863418	PIGR	5284
ENSG00000188738	185.414	-0.303748	0.110955	-2.73758	0.00618925	0.0865325	FSIP2	401024
ENSG00000130560	267.586	-0.140031	0.051163	-2.73696	0.0062009	0.0866589	UBAC1	10422
ENSG00000204700	1.08919	-1.53587	0.561199	-2.73676	0.00620475	0.0866763	OR2J2	26707
ENSG00000079459	943.498	-0.126391	0.0461873	-2.7365	0.00620972	0.0867094	FDFT1	2222
ENSG00000164647	40.2113	0.375117	0.137102	2.73604	0.00621826	0.0867922	STEAP1	26872
ENSG00000122787	7.22266	-0.502458	0.1837	-2.73522	0.00623389	0.0869588	AKR1D1	6718
ENSG00000169895	1106.04	0.188105	0.0687739	2.73512	0.00623581	0.0869588	SYAP1	94056
ENSG00000130725	113.34	-0.168376	0.0615761	-2.73444	0.00624865	0.0870338	UBE2M	9040
ENSG00000165349	4.34555	-0.990712	0.362443	-2.73342	0.00626796	0.0871285	SLC7A3	84889
ENSG00000138075	22.2727	0.560051	0.204897	2.73333	0.00626973	0.0871285	ABCG5	64240
ENSG00000128918	18.2271	-0.431477	0.157859	-2.73331	0.00627011	0.0871285	ALDH1A2	8854
ENSG00000164076	7.3877	-0.626155	0.229099	-2.73312	0.00627377	0.0871285	CAMKV	79012
ENSG00000106992	20.2602	0.220249	0.0806059	2.73242	0.00628718	0.0872783	AK1	203
ENSG00000146678	3.17143	-1.27242	0.465735	-2.73208	0.00629359	0.0873307	IGFBP1	3484
ENSG00000116771	138.109	-0.208829	0.0764401	-2.73193	0.00629654	0.0873353	AGMAT	79814
ENSG00000180509	25.3857	-0.360088	0.131824	-2.73159	0.00630289	0.0873869	KCNE1	3753
ENSG00000130299	230.38	-0.182228	0.0667268	-2.73095	0.00631524	0.0875028	GTPBP3	84705
ENSG00000118271	2.94771	-1.12143	0.410648	-2.73088	0.00631651	0.0875028	TTR	7276
ENSG00000154645	17.7917	-0.441475	0.161712	-2.73001	0.00633319	0.0876975	CHODL	140578
ENSG00000169247	25.5946	-0.398158	0.14587	-2.72954	0.00634229	0.08776	SH3TC2	79628
ENSG00000262999	1.63283	0.155092	0.0568233	2.72937	0.00634562	0.08776	LOC101927131	101927131
ENSG00000130988	15.9719	-0.389174	0.142611	-2.72892	0.00635413	0.0878411	RGN	9104
ENSG00000063015	77.9496	0.200889	0.0736298	2.72837	0.00636484	0.0879527	SEZ6	124925
ENSG00000102230	6.44683	-0.404438	0.148251	-2.72806	0.00637075	0.0879978	PCYT1B	9468
ENSG00000126261	623.637	-0.103163	0.037825	-2.72738	0.00638395	0.0880657	UBA2	10054
ENSG00000156219	8.92334	-0.344304	0.126244	-2.7273	0.00638552	0.0880657	ART3	419
ENSG00000200816	62.2838	-0.273148	0.100153	-2.7273	0.00638559	0.0880657	SNORA38	677820
ENSG00000203933	0.400748	-1.50867	0.553183	-2.72726	0.00638625	0.0880657	CXorf66	347487
ENSG00000138696	33.8466	-0.476393	0.174695	-2.72699	0.00639142	0.0881005	BMPR1B	658
ENSG00000240764	107.388	0.287235	0.105344	2.72665	0.00639813	0.0881564	PCDHGC5	56097
ENSG00000162817	68.7868	0.364259	0.133614	2.7262	0.00640684	0.088206	C1orf115	79762
ENSG00000122012	14.0281	-0.473999	0.173869	-2.72619	0.00640703	0.088206	SV2C	22987
ENSG00000128944	114.825	-0.139611	0.0512159	-2.72594	0.0064119	0.0882366	KNSTRN	90417
ENSG00000136110	9.67779	0.351318	0.128898	2.72556	0.00641929	0.0882518	CNMD	11061
ENSG00000160539	13.1723	0.293572	0.107713	2.72551	0.00642026	0.0882518	PLPP7	84814
ENSG00000091583	12.2346	1.05437	0.386856	2.72547	0.00642096	0.0882518	APOH	350
ENSG00000105576	1094.4	-0.119626	0.0438971	-2.72514	0.00642741	0.088304	TNPO2	30000
ENSG00000012174	530.474	-0.165478	0.0607328	-2.7247	0.00643609	0.0883867	MBTPS2	51360
ENSG00000131165	333.019	-0.140495	0.0515694	-2.72438	0.00644216	0.0884306	CHMP1A	5119
ENSG00000116141	205.359	-0.316018	0.116004	-2.7242	0.0064458	0.0884306	MARK1	4139
ENSG00000163825	3.39116	-0.753748	0.276735	-2.72371	0.00645525	0.0884843	RTP3	83597
ENSG00000188269	2.39913	-0.76822	0.282056	-2.72365	0.00645649	0.0884843	OR7A5	26659
ENSG00000169314	33.3652	0.260473	0.0956647	2.72277	0.00647368	0.0886832	C22orf15	150248
ENSG00000180483	2.98483	-2.32906	0.855493	-2.72248	0.00647941	0.088716	DEFB119	245932
ENSG00000189299	2.68455	-0.834704	0.306623	-2.72225	0.00648393	0.088716	FOXR2	139628
ENSG00000185290	1.29625	-0.980869	0.360345	-2.72203	0.0064883	0.0887375	NUPR2	389493
ENSG00000105849	455.173	-0.185913	0.0683058	-2.72178	0.00649317	0.0887675	TWISTNB	221830
ENSG00000127922	299.328	-0.162938	0.0598761	-2.72125	0.00650347	0.0888281	SEM1	7979
ENSG00000168101	155.1	-0.21922	0.0805615	-2.72115	0.0065056	0.0888281	NUDT16L1	84309
ENSG00000189376	44.1877	-0.170508	0.0626755	-2.72049	0.0065185	0.0889123	C8orf76	84933
ENSG00000122852	5.4085	-0.623835	0.229344	-2.72008	0.00652667	0.0889696	SFTPA1	653509
ENSG00000022556	185.761	0.407234	0.149746	2.71949	0.00653823	0.0890907	NLRP2	55655
ENSG00000174358	10.0107	-1.32284	0.486456	-2.71933	0.00654141	0.0890976	SLC6A19	340024
ENSG00000160753	217.522	-0.177004	0.0651581	-2.71654	0.00659691	0.0896576	RUSC1	23623
ENSG00000164122	7.8436	-1.03593	0.381349	-2.71649	0.00659781	0.0896576	ASB5	140458
ENSG00000065320	94.6279	0.330623	0.121718	2.71631	0.00660139	0.0896576	NTN1	9423
ENSG00000185231	9.22862	-0.425208	0.156679	-2.71388	0.00665	0.0901105	MC2R	4158
ENSG00000084693	348.146	-0.137829	0.0507878	-2.71383	0.00665098	0.0901105	AGBL5	60509
ENSG00000147224	329.666	-0.135071	0.0497853	-2.71307	0.00666639	0.0902825	PRPS1	5631
ENSG00000245498	1.90262	0.131153	0.048356	2.71224	0.00668307	0.0904177	LOC100507283	100507283
ENSG00000226482	1.6586	0.170624	0.0629135	2.71204	0.0066871	0.0904177	ADIPOQ-AS1	100874095
ENSG00000105707	15.6826	-0.396545	0.146217	-2.71203	0.00668724	0.0904177	HPN	3249
ENSG00000198826	952.66	-0.166514	0.0614281	-2.71071	0.00671402	0.0907428	ARHGAP11A	9824
ENSG00000157765	25.4843	-0.522058	0.192606	-2.7105	0.00671824	0.0907613	SLC34A2	10568
ENSG00000185252	55.7646	0.211773	0.0781934	2.70832	0.00676253	0.0912132	ZNF74	7625
ENSG00000124657	10.3355	-0.529344	0.195475	-2.708	0.00676906	0.0912644	OR2B6	26212
ENSG00000111145	1832.86	0.145503	0.0537381	2.70763	0.00677648	0.0912744	ELK3	2004
ENSG00000124900	6.43948	-0.882162	0.325815	-2.70756	0.00677803	0.0912744	TRIM51	84767
ENSG00000101928	142.778	-0.175838	0.0649642	-2.70668	0.00679592	0.0914782	MOSPD1	56180
ENSG00000185499	127.358	-0.39432	0.145733	-2.70576	0.00681473	0.0916943	MUC1	4582
ENSG00000215930	0.995469	-0.390962	0.14451	-2.70544	0.00682136	0.0917313	MIR942	100126331
ENSG00000053372	151.15	-0.147394	0.0544821	-2.70536	0.00682299	0.0917313	MRTO4	51154
ENSG00000112195	71.2182	0.322669	0.119286	2.705	0.00683042	0.0917941	TREML2	79865
ENSG00000062096	2.44435	-0.772138	0.285573	-2.70382	0.0068547	0.0920499	ARSF	416
ENSG00000164953	104.871	-0.176233	0.0651797	-2.70381	0.00685498	0.0920499	TMEM67	91147
ENSG00000197238	1647.29	-0.197192	0.072966	-2.70252	0.00688164	0.0922922	H4C11	8363
ENSG00000198830	511.753	-0.130016	0.048114	-2.70224	0.00688738	0.0922922	HMGN2	3151
ENSG00000106333	216.008	0.266207	0.0985173	2.70213	0.00688967	0.0922922	PCOLCE	5118
ENSG00000178952	538.994	-0.136084	0.0503631	-2.70207	0.00689102	0.0922922	TUFM	7284
ENSG00000128482	12.3002	0.372801	0.137973	2.702	0.00689244	0.0922922	RNF112	7732
ENSG00000009950	25.6964	-0.441061	0.163245	-2.70184	0.00689563	0.0922977	MLXIPL	51085
ENSG00000157578	21.6495	-0.252799	0.093585	-2.70128	0.00690733	0.0924171	LCA5L	150082
ENSG00000104976	94.4033	-0.185482	0.0686932	-2.70015	0.00693081	0.0926196	SNAPC2	6618
ENSG00000233493	12.2228	-0.297879	0.110327	-2.69997	0.00693452	0.092632	TMEM238	388564
ENSG00000182551	333.954	-0.143171	0.053038	-2.6994	0.0069464	0.0927302	ADI1	55256
ENSG00000183260	79.1341	0.17658	0.0654172	2.69929	0.00694881	0.0927302	ABHD16B	140701
ENSG00000103266	95.7173	-0.20868	0.0773139	-2.69913	0.00695215	0.0927302	STUB1	10273
ENSG00000228022	3.34054	0.124935	0.0463009	2.69833	0.00696884	0.0928465	HCG20	105375013
ENSG00000179915	67.5596	-0.443174	0.164244	-2.69827	0.00697012	0.0928465	NRXN1	9378
ENSG00000086102	1196.61	0.0879817	0.0326146	2.69762	0.00698373	0.0929881	NFX1	4799
ENSG00000055950	132.389	-0.110693	0.0410354	-2.69749	0.00698634	0.0929881	MRPL43	84545
ENSG00000101412	284.658	-0.207848	0.0770644	-2.69706	0.0069954	0.0930715	E2F1	1869
ENSG00000161103	8.5579	-0.303897	0.112705	-2.6964	0.00700933	0.0931824	LOC102725072	102725072
ENSG00000101825	1904.88	0.299993	0.111268	2.69614	0.00701492	0.0932039	MXRA5	25878
ENSG00000223638	5.56125	-0.585374	0.217136	-2.69588	0.00702026	0.0932039	RFPL4A	342931
ENSG00000139624	385.575	0.0870882	0.032305	2.69581	0.00702176	0.0932039	CERS5	91012
ENSG00000181552	3.7396	-0.699644	0.259532	-2.69579	0.00702215	0.0932039	EDDM3B	64184
ENSG00000072080	3.55057	-0.468368	0.173839	-2.69427	0.00705435	0.0935193	SPP2	6694
ENSG00000169154	2.57433	-0.997262	0.370234	-2.6936	0.00706849	0.0936695	GOT1L1	137362
ENSG00000005022	684.745	-0.163677	0.0607747	-2.69318	0.00707741	0.0937503	SLC25A5	292
ENSG00000102384	282.564	-0.203586	0.0756072	-2.69269	0.00708792	0.0938522	CENPI	2491
ENSG00000246394	2.64455	0.136431	0.0506713	2.69247	0.00709256	0.0938522	ZNF84-DT	101928597
ENSG00000154146	68.7947	-0.320184	0.11892	-2.69242	0.00709356	0.0938522	NRGN	4900
ENSG00000156206	4.60844	-0.416827	0.154825	-2.69224	0.00709729	0.0938642	CFAP161	161502
ENSG00000175985	8.5192	-0.323186	0.120051	-2.69208	0.00710069	0.0938718	PLEKHD1	400224
ENSG00000146063	704.28	-0.13506	0.050175	-2.69178	0.00710726	0.0939214	TRIM41	90933
ENSG00000049769	135.899	-0.229252	0.0851776	-2.69146	0.00711402	0.0939734	PPP1R3F	89801
ENSG00000135002	157.581	-0.212697	0.0790753	-2.6898	0.00714945	0.094329	RFK	55312
ENSG00000261807	0.894074	0.185317	0.0689272	2.68859	0.00717539	0.0945963	LINC02141	101927580
ENSG00000137463	5.80696	-0.506036	0.188331	-2.68696	0.00721063	0.0950232	MGARP	84709
ENSG00000130054	16.1751	-0.624768	0.232534	-2.68678	0.00721449	0.0950365	FAM155B	27112
ENSG00000082153	180.073	-0.113167	0.0421278	-2.68627	0.00722548	0.0951436	BZW1	9689
ENSG00000206047	1.1678	-1.63759	0.609653	-2.68611	0.00722893	0.0951514	DEFA1	1667
ENSG00000204147	11.7211	-0.189609	0.0706208	-2.68489	0.00725532	0.0953939	ASAH2B	653308
ENSG00000102078	57.8179	-0.166669	0.0620969	-2.68401	0.00727453	0.0956003	SLC25A14	9016
ENSG00000114786	0.740294	0.202606	0.0754984	2.68359	0.00728369	0.0956098	ABHD14A-ACY1	100526760
ENSG00000143375	46.6698	-0.492384	0.183505	-2.68322	0.00729168	0.0956531	CGN	57530
ENSG00000180638	11.9453	-0.340398	0.126883	-2.68278	0.00730128	0.095725	SLC47A2	146802
ENSG00000251898	9.18747	0.345325	0.12873	2.68254	0.00730645	0.095755	SCARNA11	677780
ENSG00000170291	156.051	-0.131717	0.0491065	-2.68228	0.00731233	0.0957944	ELP5	23587
ENSG00000103540	648.845	-0.155503	0.0579833	-2.68186	0.00732139	0.0958325	CCP110	9738
ENSG00000203697	31.1241	0.755379	0.281674	2.68175	0.00732388	0.0958325	CAPN8	388743
ENSG00000115488	1.61973	-1.8737	0.698801	-2.6813	0.00733364	0.0959226	NEU2	4759
ENSG00000143499	236.723	-0.124966	0.0466163	-2.68074	0.00734606	0.0960095	SMYD2	56950
ENSG00000110245	2.24224	1.6269	0.607168	2.67949	0.00737349	0.0962168	APOC3	345
ENSG00000124743	7.60258	-0.565519	0.211076	-2.67922	0.00737931	0.0962551	KLHL31	401265
ENSG00000148677	21.3584	-0.414902	0.154894	-2.67862	0.00739267	0.0963745	ANKRD1	27063
ENSG00000147601	219.627	-0.196359	0.0733079	-2.67855	0.00739426	0.0963745	TERF1	7013
ENSG00000264493	15.4807	0.252594	0.0943163	2.67815	0.00740294	0.0964157	MIR4298	100423021
ENSG00000168411	641.014	-0.110088	0.0411187	-2.67733	0.00742125	0.096575	RFWD3	55159
ENSG00000162078	13.2422	0.523424	0.195526	2.67701	0.00742825	0.0966282	ZG16B	124220
ENSG00000138722	111.438	-0.352639	0.131753	-2.67652	0.00743902	0.0966817	MMRN1	22915
ENSG00000241878	355.578	0.110956	0.0414603	2.6762	0.00744629	0.0966817	PISD	23761
ENSG00000225683	0.880059	-0.869356	0.324851	-2.67617	0.00744689	0.0966817	PACRG-AS3	729658
ENSG00000223923	0.748461	0.233857	0.0874021	2.67564	0.00745867	0.0967591	LOC105373878	105373878
ENSG00000133134	42.0306	-0.386974	0.144651	-2.67522	0.007468	0.0968058	BEX2	84707
ENSG00000117528	432.336	-0.167932	0.0627732	-2.67522	0.00746808	0.0968058	ABCD3	5825
ENSG00000182676	6.71743	-0.329518	0.123192	-2.67483	0.00747675	0.0968427	PPP1R27	116729
ENSG00000060688	233.521	-0.0896409	0.0335184	-2.67438	0.00748676	0.0969346	SNRNP40	9410
ENSG00000207493	89.6818	0.323073	0.120858	2.67317	0.00751391	0.0972394	SNORA46	677827
ENSG00000213619	249.058	-0.0973012	0.0364006	-2.67307	0.00751615	0.0972394	NDUFS3	4722
ENSG00000199436	27.8993	0.291227	0.108968	2.67259	0.00752673	0.0973385	SNORD9	692053
ENSG00000183891	66.7286	-0.123088	0.0460595	-2.67237	0.00753178	0.0973659	TTC32	130502
ENSG00000188976	452.982	-0.15549	0.0581962	-2.67182	0.00754412	0.0974876	NOC2L	26155
ENSG00000179397	37.7594	-0.252129	0.0943958	-2.67098	0.00756306	0.0976912	CATSPERE	257044
ENSG00000197253	110.626	0.415665	0.15563	2.67085	0.00756599	0.0976912	TPSB2	64499
ENSG00000150637	230.045	0.257543	0.0964319	2.67073	0.00756868	0.0976912	CD226	10666
ENSG00000168481	3.2724	-0.98844	0.370267	-2.66953	0.0075957	0.0979609	LGI3	203190
ENSG00000180104	529.814	-0.118052	0.0442238	-2.66941	0.00759841	0.0979609	EXOC3	11336
ENSG00000244038	732.028	-0.118811	0.0445125	-2.66916	0.00760416	0.0979685	DDOST	1650
ENSG00000167232	1521.07	0.178332	0.0668173	2.66894	0.00760903	0.0979685	ZNF91	7644
ENSG00000189068	2.27583	-0.604057	0.226332	-2.66889	0.00761014	0.0979685	VSTM1	284415
ENSG00000101365	281.829	-0.0967853	0.0362659	-2.66877	0.0076129	0.0979685	IDH3B	3420
ENSG00000157869	202.364	-0.110253	0.041313	-2.66874	0.00761372	0.0979685	RAB28	9364
ENSG00000134153	174.266	-0.115603	0.0433206	-2.66854	0.00761817	0.0979879	EMC7	56851
ENSG00000180543	175.376	-0.289997	0.108686	-2.66822	0.0076255	0.0980442	TSPYL5	85453
ENSG00000253030	11.6399	0.318425	0.119381	2.66731	0.00764602	0.0981943	MIR2116	100313886
ENSG00000205212	6.27614	-0.38264	0.143492	-2.66663	0.00766153	0.0983387	CCDC144NL	339184
ENSG00000145864	105.622	-0.51381	0.192687	-2.66656	0.00766318	0.0983387	GABRB2	2561
ENSG00000162779	24.0895	-0.337213	0.126489	-2.66594	0.00767734	0.0984445	AXDND1	126859
ENSG00000175206	14.8249	0.235413	0.0883554	2.66439	0.00771282	0.0987093	NPPA	4878
ENSG00000112077	5.90857	-0.792511	0.297549	-2.66347	0.007734	0.0988909	RHAG	6005
ENSG00000182518	82.3793	-0.162363	0.0609642	-2.66325	0.0077389	0.0988909	FAM104B	90736
ENSG00000226167	26.0393	0.175473	0.0658986	2.66277	0.00774995	0.0989539	AP4B1-AS1	100287722
ENSG00000178057	203.533	-0.141798	0.0532592	-2.66242	0.0077581	0.0989668	NDUFAF3	25915
ENSG00000153187	7245.32	-0.116542	0.0437742	-2.66235	0.00775971	0.0989668	HNRNPU	3192
ENSG00000226203	1.53677	0.16195	0.0608561	2.66119	0.00778639	0.0991372	LINC01733	101926955
ENSG00000175874	8.51088	-0.361581	0.135875	-2.66113	0.00778797	0.0991372	CREG2	200407
ENSG00000160345	6.87294	-0.343001	0.1289	-2.66099	0.00779123	0.0991408	C9orf116	138162
ENSG00000147140	1036.43	-0.109551	0.0411747	-2.66064	0.00779926	0.099205	NONO	4841
ENSG00000255087	1.19189	-1.01304	0.380811	-2.66022	0.00780898	0.0992907	LOC101929473	101929473
ENSG00000186265	732.385	0.294037	0.110569	2.6593	0.00783038	0.0994868	BTLA	151888
ENSG00000162415	36.4654	-0.266927	0.100391	-2.65888	0.00784014	0.0995508	ZSWIM5	57643
ENSG00000188820	80.2704	-0.2821	0.1061	-2.65882	0.0078414	0.0995508	CALHM6	441168
ENSG00000132692	16.8618	0.42705	0.16064	2.65843	0.0078505	0.0996283	BCAN	63827
ENSG00000183196	16.7814	-0.395939	0.14903	-2.65677	0.00788937	0.100045	CHST6	4166
ENSG00000204382	1.51915	-1.62815	0.613014	-2.65597	0.00790804	0.100244	XAGE1B	653067
ENSG00000203663	6.77767	-0.56084	0.211238	-2.65502	0.00793032	0.10045	OR2L2	26246
ENSG00000106263	1797.13	-0.15109	0.0569307	-2.65393	0.00795608	0.100738	EIF3B	8662
ENSG00000122550	211.293	-0.12248	0.046161	-2.65333	0.00797026	0.100879	KLHL7	55975
ENSG00000102924	12.4814	-0.527566	0.198866	-2.65287	0.00798095	0.100953	CBLN1	869
ENSG00000090273	227.555	-0.152487	0.0574812	-2.65282	0.00798218	0.100953	NUDC	10726
ENSG00000133169	5.22295	-0.564847	0.212961	-2.65235	0.00799339	0.101046	BEX1	55859
ENSG00000185745	63.8249	0.310954	0.117242	2.65225	0.00799563	0.101046	IFIT1	3434
ENSG00000170180	10.3451	-0.517197	0.19506	-2.65147	0.00801426	0.101176	GYPA	2993
ENSG00000165637	281.55	-0.125714	0.0474135	-2.65144	0.00801504	0.101176	VDAC2	7417
ENSG00000101844	160.952	-0.13212	0.0498359	-2.65111	0.00802275	0.101233	ATG4A	115201
ENSG00000102317	1677.86	-0.136754	0.051586	-2.65099	0.00802561	0.101233	RBM3	5935
ENSG00000115221	40.7448	-0.698794	0.263624	-2.65072	0.00803205	0.101276	ITGB6	3694
ENSG00000266525	2.08885	-0.138292	0.0521793	-2.65033	0.0080414	0.101355	MIR4650-1	100616310
ENSG00000138413	200.274	-0.16475	0.0621774	-2.64968	0.00805676	0.10151	IDH1	3417
ENSG00000147138	199.729	0.232347	0.0876974	2.64942	0.00806298	0.10155	GPR174	84636
ENSG00000087302	329.643	-0.116016	0.0437929	-2.64919	0.00806839	0.10158	RTRAF	51637
ENSG00000221491	160.817	0.276943	0.104555	2.64879	0.00807807	0.101625	SNORA2C	677815
ENSG00000182645	1.72686	-1.36781	0.516423	-2.64863	0.00808193	0.101635	CCDC172	374355
ENSG00000134809	59.4269	-0.153295	0.0578799	-2.64849	0.00808515	0.101637	TIMM10	26519
ENSG00000196642	1038.98	-0.15648	0.0590887	-2.64822	0.00809171	0.101681	RABL6	55684
ENSG00000104825	231.289	-0.170803	0.0645238	-2.64713	0.00811782	0.101932	NFKBIB	4793
ENSG00000120688	206.292	-0.125974	0.0475959	-2.64673	0.00812742	0.102014	WBP4	11193
ENSG00000244968	2.08293	0.132324	0.0500005	2.64645	0.00813416	0.102033	LIFR-AS1	100506495
ENSG00000155792	218.118	0.297483	0.112415	2.64628	0.00813812	0.102033	DEPTOR	64798
ENSG00000147586	56.419	-0.135757	0.0513111	-2.64576	0.00815083	0.102154	MRPS28	28957
ENSG00000074800	2853.5	-0.149891	0.0566648	-2.64522	0.00816384	0.102279	ENO1	2023
ENSG00000112293	101.198	-0.244827	0.0925633	-2.64497	0.00816976	0.102314	GPLD1	2822
ENSG00000143387	376.537	0.264902	0.100162	2.64473	0.00817563	0.102349	CTSK	1513
ENSG00000165092	380.036	-0.306885	0.116055	-2.6443	0.00818598	0.102428	ALDH1A1	216
ENSG00000115112	124.561	-0.339023	0.128213	-2.64422	0.00818805	0.102428	TFCP2L1	29842
ENSG00000136147	315.627	0.106515	0.0402917	2.6436	0.00820307	0.102538	PHF11	51131
ENSG00000185247	2.22263	-1.60652	0.607755	-2.64337	0.00820851	0.102568	MAGEA11	4110
ENSG00000134884	1824.9	-0.137188	0.051929	-2.64185	0.00824549	0.102914	ARGLU1	55082
ENSG00000171102	1.74702	-1.02146	0.386674	-2.64165	0.00825037	0.102936	OBP2B	29989
ENSG00000251192	220.821	-0.16141	0.0611081	-2.64138	0.00825685	0.102979	ZNF674	641339
ENSG00000071203	9.19846	-0.785572	0.297494	-2.64063	0.00827523	0.103152	MS4A12	54860
ENSG00000227825	18.2568	-0.242909	0.0919916	-2.64056	0.00827698	0.103152	SLC9A7P1	121456
ENSG00000125245	519.368	0.191097	0.0724198	2.63874	0.0083214	0.103589	GPR18	2841
ENSG00000160886	2.49062	-0.507001	0.192147	-2.63861	0.0083247	0.103592	LY6K	54742
ENSG00000183734	20.8943	-0.370979	0.140617	-2.63822	0.00833437	0.103673	ASCL2	430
ENSG00000257115	2.19057	-1.01587	0.385191	-2.63731	0.00835657	0.103872	OR11H12	440153
ENSG00000182583	3.92371	-0.660131	0.250375	-2.63657	0.00837494	0.104054	VCX	26609
ENSG00000198689	371.479	-0.128411	0.0487058	-2.63647	0.00837744	0.104054	SLC9A6	10479
ENSG00000231689	2.33421	-0.116591	0.0442354	-2.6357	0.00839648	0.104125	LINC01090	104355152
ENSG00000185652	8.80089	-0.5312	0.201548	-2.63559	0.00839903	0.104125	NTF3	4908
ENSG00000172236	112.727	0.414245	0.157183	2.63543	0.00840296	0.104125	TPSAB1	7177
ENSG00000099817	449.795	-0.152063	0.0576998	-2.63541	0.00840348	0.104125	POLR2E	5434
ENSG00000263711	6.71474	-0.409926	0.155576	-2.63489	0.00841643	0.104125	LINC02864	400655
ENSG00000105641	16.9792	-0.368574	0.139884	-2.63486	0.00841713	0.104125	SLC5A5	6528
ENSG00000163754	176.067	-0.141953	0.0538794	-2.63464	0.00842274	0.104125	GYG1	2992
ENSG00000072182	8.45516	-0.365368	0.138681	-2.63459	0.00842391	0.104125	ASIC4	55515
ENSG00000160392	205.075	-0.121436	0.0461063	-2.63383	0.00844287	0.104241	C19orf47	126526
ENSG00000060566	10.0207	0.842252	0.319797	2.63371	0.00844575	0.104241	CREB3L3	84699
ENSG00000166211	29.8044	0.423554	0.160839	2.63341	0.00845314	0.104293	SPIC	121599
ENSG00000136931	26.3525	-0.687415	0.261131	-2.63245	0.00847712	0.10455	NR5A1	2516
ENSG00000136244	65.4087	0.384176	0.14595	2.63223	0.00848255	0.104558	IL6	3569
ENSG00000018869	41.7947	0.230834	0.087697	2.63217	0.00848403	0.104558	ZNF582	147948
ENSG00000101868	1045.15	-0.130716	0.0496746	-2.63145	0.00850208	0.104741	POLA1	5422
ENSG00000243414	0.704432	0.229591	0.0872737	2.6307	0.00852094	0.104864	TICAM2	353376
ENSG00000142959	23.3429	0.240362	0.0913882	2.63012	0.00853538	0.10494	BEST4	266675
ENSG00000143951	358.981	-0.144006	0.0547539	-2.63006	0.00853708	0.10494	WDPCP	51057
ENSG00000090061	892.529	-0.0732042	0.0278371	-2.62973	0.00854516	0.104961	CCNK	8812
ENSG00000132541	98.692	-0.24626	0.093703	-2.62809	0.00858655	0.105321	RIDA	10247
ENSG00000183760	6.7006	-0.454104	0.172796	-2.62798	0.00858934	0.105321	ACP7	390928
ENSG00000172014	18.6267	-0.26052	0.0991382	-2.62785	0.00859273	0.105321	ANKRD20A4	728747
ENSG00000148225	35.0216	-0.210415	0.0801045	-2.62676	0.00862029	0.105529	WDR31	114987
ENSG00000227345	171.083	-0.107868	0.0410652	-2.62674	0.0086208	0.105529	PARG	8505
ENSG00000180815	16.2542	-0.345605	0.131583	-2.62652	0.00862623	0.105529	MAP3K15	389840
ENSG00000177324	7.42574	-0.484366	0.184503	-2.62526	0.00865839	0.105771	BEND2	139105
ENSG00000224902	2.67182	-1.53971	0.586502	-2.62524	0.00865875	0.105771	GAGE12H	729442
ENSG00000147081	2.63348	-2.02036	0.769738	-2.62474	0.00867164	0.105792	AKAP4	8852
ENSG00000141434	7.82455	-0.41062	0.156447	-2.62467	0.00867338	0.105792	MEP1B	4225
ENSG00000213265	7.61698	-0.364878	0.139025	-2.62455	0.00867639	0.105792	TSGA13	114960
ENSG00000237975	3.93936	0.101148	0.0385433	2.62426	0.0086837	0.105804	FLG-AS1	339400
ENSG00000221826	5.38782	-0.700669	0.267041	-2.62382	0.00869488	0.105901	PSG3	5671
ENSG00000234494	2.14871	0.130572	0.0497741	2.62329	0.00870863	0.10603	SP2-AS1	100506325
ENSG00000158373	1572.47	-0.164822	0.062858	-2.62213	0.0087383	0.106275	H2BC5	3017
ENSG00000121207	22.2633	-0.443524	0.16917	-2.62177	0.00874747	0.106289	LRAT	9227
ENSG00000135617	21.7207	-0.1742	0.066445	-2.62172	0.00874862	0.106289	PRADC1	84279
ENSG00000172361	15.4462	-0.294367	0.112343	-2.62026	0.00878618	0.106701	CFAP53	220136
ENSG00000138642	129.37	0.201634	0.0769645	2.61984	0.00879721	0.106796	HERC6	55008
ENSG00000203811	545.454	-0.226177	0.0863516	-2.61926	0.0088121	0.106937	H3C14	126961
ENSG00000049541	194.055	-0.134345	0.051306	-2.6185	0.00883184	0.107057	RFC2	5982
ENSG00000103647	62.3625	0.346926	0.132509	2.61813	0.00884123	0.107057	CORO2B	10391
ENSG00000197168	12.3073	-0.306404	0.117061	-2.61746	0.00885859	0.107208	NEK5	341676
ENSG00000206579	77.47	-0.3369	0.128715	-2.6174	0.00886017	0.107208	XKR4	114786
ENSG00000111726	308.403	-0.132594	0.0506835	-2.61611	0.00889384	0.107537	CMAS	55907
ENSG00000183207	435.417	-0.156762	0.0599307	-2.61572	0.00890404	0.107612	RUVBL2	10856
ENSG00000203942	2.8192	-1.17807	0.450398	-2.61562	0.00890649	0.107612	C10orf62	414157
ENSG00000167476	42.6705	-0.391877	0.149926	-2.6138	0.00895424	0.108071	JSRP1,LOC105372240	126306105372240
ENSG00000131730	90.616	0.156272	0.0598141	2.61263	0.00898488	0.108323	CKMT2	1160
ENSG00000126233	5.06321	0.658157	0.251946	2.6123	0.00899364	0.10835	SLURP1	57152
ENSG00000240632	5.97525	-1.59796	0.611853	-2.61167	0.00901006	0.108509	SPATA31D5P	347127
ENSG00000168925	6.16321	-0.612112	0.234397	-2.61143	0.00901632	0.108543	CTRB1	1504
ENSG00000138483	7.40209	-0.783734	0.300136	-2.61126	0.00902099	0.108543	CCDC54	84692
ENSG00000258730	1.84888	0.125034	0.0478837	2.61119	0.00902267	0.108543	ITPK1-AS1	319085
ENSG00000231312	4.02354	0.0960634	0.036791	2.61106	0.00902622	0.108546	MAP4K3-DT	728730
ENSG00000204001	18.244	-0.603861	0.231337	-2.61031	0.00904597	0.108744	LCN8	138307
ENSG00000100285	31.0905	-0.276228	0.105828	-2.61015	0.00905017	0.108756	NEFH	4744
ENSG00000120509	212.93	-0.143234	0.0548849	-2.60972	0.00906158	0.108853	PDZD11	51248
ENSG00000147400	91.6636	-0.167749	0.0642844	-2.60948	0.00906788	0.10889	CETN2	1069
ENSG00000204172	212.465	0.146934	0.0563127	2.60925	0.00907419	0.10891	AGAP9	642517
ENSG00000145879	14.0438	-0.465814	0.178529	-2.60917	0.00907611	0.10891	SPINK7	84651
ENSG00000204688	5.08012	-0.941227	0.360758	-2.60902	0.00908011	0.108915	OR2H1	26716
ENSG00000143107	7.00634	-0.614429	0.235512	-2.60891	0.00908303	0.108915	FNDC7	163479
ENSG00000183434	3.1072	-0.91959	0.352518	-2.60863	0.00909046	0.108964	TFDP3	51270
ENSG00000197375	114.468	0.175038	0.0671282	2.60751	0.00912022	0.109191	SLC22A5	6584
ENSG00000007520	106.884	-0.149622	0.05739	-2.60711	0.00913106	0.109191	TSR3	115939
ENSG00000112357	51.5621	0.193337	0.0741587	2.60707	0.0091321	0.109191	PEX7	5191
ENSG00000099260	83.7228	0.267018	0.102426	2.60693	0.0091357	0.109191	PALMD	54873
ENSG00000241635	3.84139	-0.479828	0.184067	-2.60681	0.00913897	0.109191	UGT1A1	54658
ENSG00000185008	127.754	-0.482183	0.184988	-2.60657	0.0091455	0.109191	ROBO2	6092
ENSG00000105278	10.5247	-0.53172	0.204104	-2.60514	0.00918368	0.109529	ZFR2	23217
ENSG00000112425	184.442	-0.167394	0.0642988	-2.60337	0.00923122	0.110018	EPM2A	7957
ENSG00000117091	788.295	0.15505	0.0595655	2.60302	0.00924075	0.110092	CD48	962
ENSG00000200169	0.601722	-0.433781	0.166655	-2.60286	0.00924489	0.110102	RNU5D-1	26830
ENSG00000131097	9.80182	0.193269	0.0742587	2.60265	0.00925064	0.110131	HIGD1B	51751
ENSG00000175318	11.0099	-0.288875	0.11103	-2.60176	0.00927461	0.110337	GRAMD2A	196996
ENSG00000201544	11.4283	0.181507	0.0697714	2.60145	0.00928293	0.110364	SNORA16B	692157
ENSG00000167195	5.13747	-0.591737	0.227466	-2.60143	0.00928354	0.110364	GOLGA6C	653641
ENSG00000174547	118.455	-0.132471	0.0509407	-2.60049	0.00930907	0.110623	MRPL11	65003
ENSG00000158715	89.9808	0.219449	0.0843935	2.60031	0.00931404	0.110623	SLC45A3	85414
ENSG00000139116	377.562	-0.266981	0.102724	-2.59901	0.00934931	0.110877	KIF21A	55605
ENSG00000196739	621.87	0.228143	0.0877816	2.59898	0.00934999	0.110877	COL27A1	85301
ENSG00000245164	7.32698	0.351608	0.1353	2.59872	0.00935716	0.110923	LINC00861	100130231
ENSG00000134709	209.547	-0.394391	0.1518	-2.5981	0.00937398	0.111082	HOOK1	51361
ENSG00000196187	549.126	0.142305	0.054794	2.59709	0.00940185	0.111373	TMEM63A	9725
ENSG00000144057	60.934	-0.372363	0.143394	-2.59678	0.00941016	0.111432	ST6GAL2	84620
ENSG00000165506	205.212	-0.165688	0.0638157	-2.59636	0.00942179	0.11153	DNAAF2	55172
[truncated: 19,584 more rows]
