# Supplementary material for: Sex- and Female Age-Dependent Differences in Gene Expression in Diffuse Large B-Cell Lymphoma—Possible Estrogen Effects
Source: Cancers (Basel). 2023 Feb 17;15(4):1298. doi: 10.3390/cancers15041298 (PMC9954534; doi:10.3390/cancers15041298)
Supplement: Supplementary file 1 [file cancers-15-01298-s001.zip › cancers-2141934-supplementary/Suppl. Table S4 GCB DLBCL subtype, female vs male hallmark pathway analysis.xlsx]

## Sheet: GCB subtype female VS male hall
ID	Description	setSize	enrichmentScore	NES	pvalue	p.adjust	qvalues	rank	leading_edge	core_enrichment
HALLMARK_EPITHELIAL_MESENCHYMAL_TRANSITION	HALLMARK_EPITHELIAL_MESENCHYMAL_TRANSITION	198	0.508906	2.15789	1e-10	1.66667e-09	1.22807e-09	3109	tags=41%, list=15%, signal=35%	CXCL6/CXCL1/RGS4/MMP3/GREM1/TNFRSF12A/SPP1/TFPI2/IL6/SCG2/MMP1/LRRC15/COL12A1/SERPINE1/THBS1/PLOD2/SLIT2/NTM/MXRA5/TNFRSF11B/GEM/COL11A1/TNC/SERPINE2/MATN3/TPM1/PLAUR/FAP/TIMP3/IL32/JUN/CRLF1/GADD45B/TGM2/GJA1/THBS2/ABI3BP/ECM1/PTX3/ENO2/EDIL3/MMP2/PCOLCE2/ITGA5/CDH11/TGFBI/IL15/FOXC2/GLIPR1/SFRP4/LUM/IGFBP2/EMP3/AREG/TAGLN/CALD1/COL8A2/CCN1/ANPEP/PVR/MYLK/WIPF1/TIMP1/CCN2/VCAN/VCAM1/CTHRC1/FBN1/…
HALLMARK_INTERFERON_GAMMA_RESPONSE	HALLMARK_INTERFERON_GAMMA_RESPONSE	197	0.515083	2.20748	1e-10	1.66667e-09	1.22807e-09	6081	tags=62%, list=30%, signal=44%	METTL7B/IFI44L/IL6/CCL2/IDO1/IFIT1/CXCL11/DDX60/RSAD2/IFI44/GBP6/RTP4/IFIT3/TNFAIP6/PLA2G4A/SOCS3/HLA-DQA1/HERC6/CMPK2/FCGR1A/XAF1/CCL7/IFI30/CFB/IFIT2/IL7/CD69/CDKN1A/SOD2/OAS2/OAS3/NAMPT/MX1/ISG15/CXCL10/IRF9/IRF1/MX2/IL15/MT2A/IL15RA/SAMD9L/GPR18/STAT4/NMI/GZMA/SSPN/PARP14/SELP/SECTM1/GBP4/VCAM1/TNFAIP3/NLRC5/BATF2/ITGB7/UPP1/CASP1/UBE2L6/PARP12/PSMB9/STAT2/ZBP1/CFH/CASP4/SP110/SAMHD1/NCOA3/IF…
HALLMARK_TNFA_SIGNALING_VIA_NFKB	HALLMARK_TNFA_SIGNALING_VIA_NFKB	197	0.539912	2.31389	1e-10	1.66667e-09	1.22807e-09	4913	tags=53%, list=24%, signal=40%	CXCL6/CXCL1/ATF3/IL6/CCL2/IL12B/BMP2/FOSB/SERPINE1/CXCL11/GFPT2/OLR1/FOSL1/IL1B/DUSP5/GEM/TNFAIP6/IER3/TNFSF9/SOCS3/TNC/NR4A3/NR4A2/PLAUR/PHLDA1/EDN1/JUN/G0S2/GADD45B/KLF6/DUSP4/MAFF/EGR3/SGK1/PTX3/IFIT2/CD69/CDKN1A/SOD2/IL23A/TNF/PTPRE/NAMPT/CXCL10/IRF1/EGR1/DNAJB4/IL15RA/ETS2/AREG/DRAM1/BHLHE40/CCN1/SPHK1/CSF1/IL7R/CCND1/SLC2A3/TLR2/TNFAIP3/FOSL2/INHBA/PPP1R15A/SIK1/VEGFA/JUNB/TNFAIP8/NFAT5/SDC…
HALLMARK_INFLAMMATORY_RESPONSE	HALLMARK_INFLAMMATORY_RESPONSE	198	0.451186	1.91314	7.79856e-08	9.7482e-07	7.18288e-07	4404	tags=45%, list=22%, signal=36%	CXCL6/ROS1/VIP/IL6/MEP1A/CCL2/IL12B/IL18RAP/CCL17/EREG/MET/SERPINE1/HAS2/BDKRB1/CXCL11/OLR1/MSR1/NDP/SELE/IL1B/RTP4/TNFAIP6/TNFSF9/PLAUR/ITGB8/EDN1/KLF6/IL10/CCL7/GPC3/CD48/CD69/CDKN1A/ITGA5/PTPRE/NAMPT/BEST1/CXCL10/IRF1/IL15/PDPN/KCNA3/C5AR1/IL15RA/SGMS2/NMI/EMP3/CXCR6/OSMR/SPHK1/CSF1/PVR/IL7R/TIMP1/ADGRE1/NOD2/TNFSF15/TLR2/CD70/INHBA/CD14/P2RX7/SELL/OSM/IRAK2/RGS1/TPBG/BTG2/STAB1/RGS16/LTA/GPR1…
HALLMARK_INTERFERON_ALPHA_RESPONSE	HALLMARK_INTERFERON_ALPHA_RESPONSE	96	0.555316	2.08608	5.4511e-07	5.4511e-06	4.0166e-06	5845	tags=66%, list=29%, signal=47%	IFI44L/CXCL11/DDX60/RSAD2/IFI44/RTP4/IFIT3/HERC6/CMPK2/IFI30/IFIT2/IL7/MX1/ISG15/CXCL10/IRF9/IRF1/IL15/SAMD9L/NMI/CSF1/PARP14/GBP4/OAS1/PARP9/BATF2/CASP1/UBE2L6/SELL/UBA7/SAMD9/PARP12/PSMB9/GBP2/STAT2/NUB1/SP110/IFITM3/B2M/EIF2AK2/CD74/MVB12A/TRAFD1/PSMB8/IFIH1/NCOA7/LAMP3/LGALS3BP/C1S/CASP8/PLSCR1/IRF7/IRF2/IFITM2/HELZ2/PSME1/MOV10/DHX58/OASL/IFI35/IL4R/TAP1/TRIM14
HALLMARK_HEME_METABOLISM	HALLMARK_HEME_METABOLISM	196	-0.594896	-1.65596	4.59189e-06	3.82658e-05	2.81958e-05	4252	tags=36%, list=21%, signal=29%	UBAC1/P4HA2/HDGF/HAGH/MARCHF2/ADIPOR1/NFE2/SLC6A8/SLC66A2/PC/TRAK2/PIGQ/TFDP2/GCLM/C3/BSG/LMO2/RBM38/HBB/DAAM1/MOSPD1/SLC2A1/HTRA2/TAL1/ALAD/UROD/MYL4/CPOX/TSPAN5/GLRX5/FECH/ACSL6/TFRC/ACKR1/SPTB/E2F2/CAT/DMTN/PDZK1IP1/PRDX2/BLVRB/BPGM/SLC6A9/TMCC2/ANK1/KEL/HMBS/ALAS2/FTCD/RHCE/TSPO2/H1-0/HBZ/TRIM58/MBOAT2/ALDH1L1/GYPE/ABCG2/CTSE/CA1/SELENBP1/SPTA1/SLC30A10/SLC4A1/KLF1/RHAG/GYPA/TRIM10/AHSP/HBD
HALLMARK_E2F_TARGETS	HALLMARK_E2F_TARGETS	200	-0.572758	-1.59709	4.77979e-05	0.000341413	0.000251568	6567	tags=64%, list=32%, signal=44%	POLD3/H2AZ1/TBRG4/MYC/MLH1/ILF3/TCF19/POLE/EZH2/DCK/RAD21/MCM5/LIG1/CIT/NCAPD2/TOP2A/DNMT1/TUBB/DCLRE1B/HELLS/EXOSC8/PTTG1/MCM3/DDX39A/BRCA1/CDC25B/NAA38/SPAG5/POP7/HNRNPD/UBE2S/BRCA2/PRKDC/NASP/MTHFD2/UNG/XPO1/KPNA2/RFC2/JPT1/BARD1/CENPE/LBR/MKI67/GINS4/RPA3/LYAR/SRSF1/POLD2/POLD1/DONSON/KIF22/SSRP1/POLA2/MSH2/SLBP/CHEK1/LMNB1/TK1/MCM2/MCM6/CDC20/USP1/RACGAP1/CENPM/PPP1R8/TACC3/CSE1L/ATAD2/SPC24…
HALLMARK_SPERMATOGENESIS	HALLMARK_SPERMATOGENESIS	128	-0.583775	-1.58345	0.000322897	0.0020181	0.00148702	3523	tags=47%, list=17%, signal=39%	NCAPH/TLE4/NPHP1/DDX4/HSPA4L/PAPOLB/PIAS2/IFT88/NEFH/RPL39L/NPY5R/PACRG/H1-6/SYCP1/MAP7/ACTL7B/BUB1/RFC4/CCNB2/KIF2C/DMC1/CLPB/AURKA/DDX25/CDK1/TNP2/PCSK4/TTK/PSMG1/GAD1/NEK2/ARL4A/ADCYAP1/CDKN3/TUBA3C/ZC2HC1C/ACRV1/CLGN/ZPBP/CCNA1/TEKT2/DCC/HBZ/CHRM4/IL13RA2/ODF1/GRM8/SNAP91/POMC/PGK2/TCP11/HTR5A/DPEP3/HOXB1/YBX2/THEG/CRISP2/DMRT1/NAA11/ADAM2
HALLMARK_G2M_CHECKPOINT	HALLMARK_G2M_CHECKPOINT	199	-0.533906	-1.48815	0.000462527	0.0025696	0.00189339	6832	tags=63%, list=34%, signal=42%	DR1/PRMT5/HIRA/KMT5A/NUP98/MAP3K20/RAD23B/H2AZ1/MYC/ILF3/POLE/EZH2/MEIS2/TLE3/RAD21/MCM5/TOP2A/H2AZ2/PAFAH1B1/TNPO2/PTTG1/MCM3/DDX39A/HNRNPU/SLC7A5/CDC25B/NSD2/HNRNPD/EXO1/CDC7/UBE2S/BRCA2/NASP/FBXO5/XPO1/KPNA2/JPT1/BARD1/CENPE/H2BC12/DBF4/GINS2/LBR/MKI67/SRSF1/UCK2/PRC1/DKC1/ORC5/KIF22/POLA2/KIF11/HMGN2/CHEK1/UBE2C/KIF23/LMNB1/DTYMK/MCM2/MCM6/CCNF/CDC20/RACGAP1/KIF20B/TFDP1/ODF2/KIF15/STIL/TACC3…
HALLMARK_APOPTOSIS	HALLMARK_APOPTOSIS	159	0.330353	1.33949	0.0121415	0.0607073	0.0447317	3363	tags=26%, list=17%, signal=22%	TNFRSF12A/ATF3/IL6/BMP2/EREG/IFNB1/BCL2L10/IL1B/IER3/TIMP3/JUN/PTK2/GADD45B/EGR3/ENO2/MMP2/CD69/CDKN1A/SOD2/TNF/PDCD4/LMNA/F2R/TGFB2/IRF1/LUM/EMP1/CCND1/TIMP1/ANXA1/CYLD/CASP6/NEDD9/CD14/CASP1/DAP/RNASEL/PLCB2/PEA15/CASP4/BTG2
HALLMARK_KRAS_SIGNALING_DN	HALLMARK_KRAS_SIGNALING_DN	189	-0.480548	-1.33773	0.0203459	0.0820826	0.0604819	2003	tags=23%, list=10%, signal=21%	HTR1D/KRT15/CELSR2/PDE6B/TENM2/GRID2/NR6A1/HTR1B/KLHDC8A/EDN2/CYP39A1/SMPX/CCNA1/SLC5A5/PNMT/DCC/CLDN16/ACTC1/NUDT11/COL2A1/SLC38A3/SERPINA10/IRS4/ARPP21/ABCB11/SERPINB2/EGF/PCDHB1/KCNE2/SCN10A/CALCB/CNTFR/CPB1/TEX15/CALML5/KLK7/TFAP2B/CAPN9/YBX2/FGF16/SCGB1A1/CLDN8/KRT1/TFF2
HALLMARK_UV_RESPONSE_DN	HALLMARK_UV_RESPONSE_DN	142	0.329643	1.30033	0.0209171	0.0820826	0.0604819	4334	tags=27%, list=21%, signal=22%	RGS4/MET/SERPINE1/HAS2/KALRN/RND3/KIT/CACNA1A/COL11A1/ANXA4/GJA1/MMP16/PPARG/ATXN1/BHLHE40/ZMIZ1/CCN1/VLDLR/APBB2/NRP1/GRK5/FZD2/SCN8A/NR1D2/COL5A2/PRKCE/RBPMS/CELF2/LTBP1/EFEMP1/FBLN5/PDGFRB/PDLIM5/CDC42BPA/LDLR/COL1A2/INPP4B/SFMBT1/FYN
HALLMARK_XENOBIOTIC_METABOLISM	HALLMARK_XENOBIOTIC_METABOLISM	198	-0.472357	-1.31742	0.0213415	0.0820826	0.0604819	2235	tags=15%, list=11%, signal=14%	HNF4A/AKR1C3/CAT/BLVRB/HSD17B2/CYP1A1/AOX1/ANGPTL3/MBL2/ADH7/AKR1C2/XDH/CDO1/ADH1C/CYP2J2/DDC/CDA/TTPA/HES6/ALDH3A1/CYP4F2/HGFAC/G6PC/SERPINA6/TAT/IGFBP1/GSTA3/FETUB/FABP1/CRP
HALLMARK_ANGIOGENESIS	HALLMARK_ANGIOGENESIS	34	0.460827	1.4676	0.0376097	0.128339	0.0945652	3080	tags=44%, list=15%, signal=37%	CXCL6/SPP1/PDGFA/OLR1/STC1/FGFR1/PTK2/LUM/TIMP1/VCAN/NRP1/COL5A2/VTN/POSTN/VEGFA
HALLMARK_COAGULATION	HALLMARK_COAGULATION	134	-0.488892	-1.33281	0.0385016	0.128339	0.0945652	907	tags=13%, list=4%, signal=13%	RGN/LEFTY2/MBL2/TF/GDA/CTSE/SERPINB2/CPN1/PF4/F13B/C8B/HMGCS2/MMP8/FGG/FGA/C8A/F9/C9
HALLMARK_HYPOXIA	HALLMARK_HYPOXIA	198	0.283642	1.20271	0.0549455	0.171705	0.126519	3386	tags=29%, list=17%, signal=24%	ALDOB/BCAN/ATF3/IL6/TKTL1/BRS3/SULT2B1/SERPINE1/GAPDHS/CA12/INHA/NDST2/PPP1R3C/NCAN/IER3/STC1/PLAUR/JUN/KLF6/MAFF/TGM2/GPC3/ENO2/PLIN2/CDKN1A/PHKG1/TGFBI/SRPX/MT2A/BHLHE40/TPD52/CCN1/TGFB3/VLDLR/PGF/GCNT2/DTNA/CCN2/SLC2A3/HAS1/TNFAIP3/FOSL2/PPP1R15A/PPFIA4/CASP6/NDRG1/EXT1/P4HA1/COL5A1/FBP1/VEGFA/TPST2/TPBG/SDC4/HEXA/CSRP2/ANGPTL4
HALLMARK_IL6_JAK_STAT3_SIGNALING	HALLMARK_IL6_JAK_STAT3_SIGNALING	87	0.325194	1.20118	0.0601372	0.176874	0.130328	3900	tags=34%, list=19%, signal=28%	REG1A/CXCL1/TNFRSF12A/IL6/CXCL11/IL1B/SOCS3/JUN/CCL7/IL12RB1/IL7/TNF/CXCL10/IRF9/IRF1/IL15RA/OSMR/CSF1/PDGFC/TLR2/INHBE/CD14/STAT2/IL6ST/STAT1/MAP3K8/IFNGR1/STAT3/IL17RB/CD44
HALLMARK_BILE_ACID_METABOLISM	HALLMARK_BILE_ACID_METABOLISM	110	-0.451546	-1.21355	0.139853	0.38384	0.282829	4059	tags=33%, list=20%, signal=26%	IDH2/ABCD3/ALDH9A1/IDH1/NR3C2/CYP7A1/GCLM/SLC29A1/RBP1/ISOC1/FADS2/SLC27A2/ABCD2/ABCG4/HSD17B6/ACSL1/ABCA9/PEX11A/AQP9/PHYH/CYP46A1/NUDT12/CAT/SLCO1A2/DHCR24/CYP39A1/CYP8B1/ABCG8/AKR1D1/BBOX1/AR/KLF1/AGXT/SERPINA6/GC/HAO1
HALLMARK_IL2_STAT5_SIGNALING	HALLMARK_IL2_STAT5_SIGNALING	198	0.26424	1.12044	0.145859	0.38384	0.282829	4723	tags=34%, list=23%, signal=27%	SPP1/BMP2/IL1RL1/F2RL2/PHLDA1/ANXA4/ENPP1/GADD45B/KLF6/IL10/MAFF/TGM2/ECM1/TNFRSF18/CAPN3/CD48/PLIN2/GATA1/CCR4/CXCL10/ABCB1/TTC39B/GPR65/ADAM19/COCH/CTLA4/BHLHE40/TLR7/CSF1/SELP/EMP1/GBP4/NRP1/SLC2A3/CDCP1/NDRG1/P4HA1/BATF3/SELL/GLIPR2/ICOS/PTRH2/SNX9/NCOA3/ITGAV/RGS16/CISH/IFITM3/P2RX4/IRF6/DENND5A/MAP3K8/TNFRSF9/IFNGR1/AGER/CD44/TIAM1/NFKBIZ/ITGAE/AHR/TNFRSF8/GSTO1/CD86/LRRC8C/IRF8/SYT11/TNFRS…
HALLMARK_PANCREAS_BETA_CELLS	HALLMARK_PANCREAS_BETA_CELLS	35	-0.519256	-1.23464	0.18642	0.466049	0.343405	1754	tags=26%, list=9%, signal=24%	PCSK2/DCX/IAPP/PDX1/NEUROD1/PKLR/ISL1/NKX6-1/SLC2A2
HALLMARK_NOTCH_SIGNALING	HALLMARK_NOTCH_SIGNALING	32	0.347997	1.08895	0.311224	0.741011	0.546008	5116	tags=34%, list=25%, signal=26%	WNT2/MAML2/CCND1/FBXW11/FZD7/LFNG/PPARD/DLL1/FZD1/DTX4/NOTCH2
HALLMARK_MYC_TARGETS_V1	HALLMARK_MYC_TARGETS_V1	198	-0.387723	-1.08137	0.327236	0.743718	0.548002	8132	tags=49%, list=40%, signal=30%	KPNB1/RANBP1/DHX15/TRA2B/SF3A1/CUL1/FAM120A/SRSF7/ETF1/RPLP0/SLC25A3/NCBP1/PSMA6/DDX18/APEX1/EIF4H/NDUFAB1/PSMB2/ERH/ILF2/POLE3/PSMC4/CCT5/SNRPD3/XRCC6/SRSF3/UBE2E1/RAD23B/H2AZ1/MYC/CCT3/PSMA1/TRIM28/MCM5/LSM7/RUVBL2/PSMC6/UBA2/C1QBP/SNRPA/PSMA4/PSMD3/EXOSC7/MRPS18B/HNRNPU/PSMA2/FBL/PSMD14/PWP1/HNRNPD/PSMA7/CCT2/LDHA/XPO1/PHB/SSBP1/KPNA2/YWHAE/YWHAQ/TUFM/PPM1G/RNPS1/SET/HDAC2/SRSF1/POLD2/CCT7/CCT…
HALLMARK_FATTY_ACID_METABOLISM	HALLMARK_FATTY_ACID_METABOLISM	156	-0.385667	-1.06239	0.385802	0.838701	0.61799	3970	tags=24%, list=20%, signal=20%	ALDH9A1/ACAT2/IDH1/MGLL/NCAPH2/NSDHL/PDHA1/FH/MIF/CBR3/SMS/ACAA2/ACSL1/ALAD/UROD/CPOX/GRHPR/INMT/ME1/CYP4A22/HPGD/MDH1/HMGCS1/HSD17B10/FASN/PRDX6/CYP1A1/DHCR24/ADH7/ADH1C/ACADL/ALDH3A1/HAO2/CA4/HMGCS2/CIDEA/GAD2/FABP1
HALLMARK_ESTROGEN_RESPONSE_LATE	HALLMARK_ESTROGEN_RESPONSE_LATE	196	-0.36973	-1.02919	0.437309	0.874958	0.644706	4163	tags=29%, list=21%, signal=23%	KIF20A/HSPA4L/CDC20/FKBP5/IDH2/STIL/SLC26A2/GAL/TRIM29/SLC29A1/RNASEH2A/DYNLT3/DCXR/SLC27A2/FGFR3/SLC16A1/CHPT1/CDC6/PLK4/ASS1/DHCR7/DUSP2/FDFT1/MEST/CXCL14/HPRT1/CDH1/CCN5/DNAJC12/SORD/CELSR2/BLVRB/LARGE1/S100A9/GJB3/ASCL1/CYP4F11/CHST8/TPD52L1/PRLR/DHRS2/SEMA3B/CCNA1/PTGER3/BAG1/AGR2/MYB/TFF3/PRKAR2B/SERPINA5/SCNN1A/TFAP2C/KRT19/TFF1/NMU/HMGCS2/LTF
HALLMARK_OXIDATIVE_PHOSPHORYLATION	HALLMARK_OXIDATIVE_PHOSPHORYLATION	200	-0.368264	-1.02688	0.443089	0.874958	0.644706	9100	tags=64%, list=45%, signal=36%	COX4I1/SLC25A11/ATP5MC2/TOMM70/NDUFS1/ATP6AP1/TCIRG1/FXN/PDHB/TIMM9/ATP6V1G1/CYC1/MRPS12/ATP6V1C1/MGST3/COX17/ATP6V1F/ATP5F1B/ABCB7/RETSAT/ECI1/GPI/SUCLG1/PMPCA/ACAT1/MFN2/COX7A2L/ATP5F1C/IDH3A/SLC25A3/MDH2/NDUFB4/TIMM50/NDUFS2/ATP5MG/SDHC/LDHB/NDUFAB1/MRPL34/UQCR11/DLAT/TIMM13/NDUFA6/NNT/ATP5MC1/PDHX/UQCRC1/OXA1L/DLD/MRPL11/TIMM17A/COX6A1/IDH3B/TOMM22/MPC1/NDUFB6/MRPS22/ATP6V1H/OPA1/UQCR10/ATP5P…
HALLMARK_HEDGEHOG_SIGNALING	HALLMARK_HEDGEHOG_SIGNALING	36	-0.430535	-1.02764	0.458591	0.874958	0.644706	2705	tags=22%, list=13%, signal=19%	UNC5C/CDK6/CDK5R1/AMOT/TLE1/NKX6-1/CNTFR/SHH
HALLMARK_MYC_TARGETS_V2	HALLMARK_MYC_TARGETS_V2	58	-0.403879	-1.02426	0.473326	0.874958	0.644706	6824	tags=40%, list=34%, signal=26%	RABEPK/TBRG4/MYC/NOC4L/MCM5/MYBBP1A/UNG/PHB/FARSA/PES1/HK2/AIMP2/MRTO4/IMP4/RRP9/SRM/LAS1L/PLK4/PLK1/DUSP2/MCM4/SLC29A2/SORD
HALLMARK_MYOGENESIS	HALLMARK_MYOGENESIS	196	-0.361986	-1.00763	0.496432	0.874958	0.644706	2894	tags=20%, list=14%, signal=18%	TGFB1/ACSL1/FKBP1B/MYOZ1/DES/HRC/MYL4/CLU/PTP4A3/SCD/PTGIS/EFS/MYLPF/GNAO1/CASQ1/ACTN3/LARGE1/MYH4/EPHB3/TNNT3/KCNH2/VIPR1/TPD52L1/ERBB3/TNNT1/SLN/BAG1/KLF5/CSRP3/ACTC1/COX6A2/CASQ2/ANKRD2/MB/SGCG/MYBPH/MYOG/MYL1/MYF6/SPDEF
HALLMARK_CHOLESTEROL_HOMEOSTASIS	HALLMARK_CHOLESTEROL_HOMEOSTASIS	74	-0.381788	-0.993237	0.519956	0.874958	0.644706	3968	tags=31%, list=20%, signal=25%	ACAT2/MVD/HMGCR/FDPS/NSDHL/FADS2/LPL/DHCR7/SQLE/CLU/FDFT1/SCD/ADH4/TM7SF2/HMGCS1/FASN/MVK/EBP/GLDC/SEMA3B/CYP51A1/PCYT2/ETHE1
HALLMARK_ADIPOGENESIS	HALLMARK_ADIPOGENESIS	196	-0.359213	-0.999913	0.524975	0.874958	0.644706	5571	tags=27%, list=27%, signal=20%	ITIH5/CD36/NDUFS3/SDHB/TALDO1/PGM1/ITSN1/CAVIN1/ACADM/PIM3/IDH3G/ECHS1/MRPL15/NDUFB7/GADD45A/ATP1B3/GPX4/BCL6/SQOR/GPX3/FAH/PEMT/MTCH2/IDH1/MGLL/COX8A/C3/DHRS7B/SLC25A10/LPL/RNF11/COX7B/AIFM1/FZD4/LIFR/ACAA2/DHCR7/CDKN2C/PHYH/ORM1/ME1/MRAP/ELOVL6/ARL4A/CAT/PTGER3/ANGPT1/LEP/ACADL/RETN/ADIPOQ/CYP4B1/CIDEA
HALLMARK_ANDROGEN_RESPONSE	HALLMARK_ANDROGEN_RESPONSE	99	-0.351258	-0.935856	0.609808	0.983561	0.724729	4625	tags=23%, list=23%, signal=18%	GPD1L/KLK2/CCND3/FKBP5/SLC26A2/HMGCR/INSIG1/MAP7/SMS/LIFR/CDK6/SCD/KLK3/HPGD/HMGCS1/SORD/STEAP4/DHCR24/AKAP12/H1-0/KRT19/AZGP1/SPDEF
HALLMARK_PEROXISOME	HALLMARK_PEROXISOME	104	-0.338705	-0.90816	0.666316	1	0.736842	4637	tags=26%, list=23%, signal=20%	BCL10/PRDX5/MSH2/ECI2/PRDX1/HRAS/IDH2/ABCD3/ALDH9A1/IDH1/FDPS/ISOC1/SLC27A2/UGT2B17/ABCD2/PEX5/ACSL1/PEX11A/CRABP2/DHRS3/CAT/ABCB9/DHCR24/CADM1/HAO2/SERPINA6/SCGB1A1
HALLMARK_DNA_REPAIR	HALLMARK_DNA_REPAIR	146	-0.333539	-0.916115	0.685243	1	0.736842	7757	tags=44%, list=38%, signal=27%	CLP1/GTF2B/ELOA/UMPS/EIF1B/APRT/POM121/GTF2F1/GTF2H5/GTF3C5/STX3/ERCC4/RFC5/ERCC2/POLR2J/DAD1/POLD3/TSG101/SNAPC4/POLR2I/TMED2/DDB1/GTF2H3/LIG1/GUK1/TAF10/AAAS/POLR2E/POLR2D/POLR2G/RFC2/GTF2H1/POLR2F/UPF3B/RPA3/POLD1/SSRP1/POLA2/GPX4/BCAP31/ALYREF/MPC2/GTF2A2/RAE1/USP11/NELFB/PCNA/POLA1/DUT/ARL6IP1/FEN1/ZWINT/TAF6/RAD51/RFC4/NME3/SAC3D1/HPRT1/NME4/TYMS/RFC3/CETN2/CCNO/CDA
HALLMARK_ESTROGEN_RESPONSE_EARLY	HALLMARK_ESTROGEN_RESPONSE_EARLY	197	-0.328306	-0.914425	0.698574	1	0.736842	3414	tags=21%, list=17%, signal=18%	DYNLT3/TTC39A/SLC27A2/SLC16A1/MINDY1/ZNF185/CHPT1/ELOVL2/SLC2A1/DHCR7/PEX11A/MPPED2/FDFT1/IGF1R/SLC19A2/CCN5/DHRS3/FASN/ELF3/KRT15/CELSR2/BLVRB/PMAIP1/KRT18/TPD52L1/DHRS2/P2RY2/SEMA3B/INHBB/BAG1/MYB/TFF3/TUBB2B/CALB2/AR/MUC1/SCNN1A/TFAP2C/KRT19/GFRA1/TFF1/MLPH
HALLMARK_MTORC1_SIGNALING	HALLMARK_MTORC1_SIGNALING	199	-0.323455	-0.901565	0.71821	1	0.736842	6995	tags=43%, list=34%, signal=28%	PSMC4/RDH11/ATP5MC1/ALDOA/ACLY/TUBA4A/PSMD12/SLC9A3R1/PSMD13/PNO1/PSMA3/STARD4/CXCR4/CYB5B/HSPA5/RAB1A/ACSL3/ENO1/DHFR/ACTR2/PSMC6/IGFBP5/ARPC5L/PSMA4/AK4/DDX39A/PSMC2/CALR/ERO1A/SLC7A5/GCLC/PSMD14/STIP1/PGM1/FADS1/IDI1/MTHFD2/LDHA/UNG/PHGDH/RPN1/GTF2H1/ABCF2/CD9/FKBP2/HK2/ATP2A2/SLC37A4/LGMN/PRDX1/MCM2/PGK1/CCNF/NUFIP1/IDH1/RRP9/HMGCR/INSIG1/CTH/FADS2/MTHFD2L/PSMB5/BUB1/PLK1/SLC2A1/DHCR7/G6PD/RR…
HALLMARK_REACTIVE_OXYGEN_SPECIES_PATHWAY	HALLMARK_REACTIVE_OXYGEN_SPECIES_PATHWAY	49	-0.329682	-0.813291	0.75915	1	0.736842	5358	tags=33%, list=26%, signal=24%	GCLC/SRXN1/LSP1/GPX4/GPX3/PRDX1/GCLM/OXSR1/GLRX2/G6PD/CAT/CDKN2D/MPO/PRDX2/PRDX6/MGST1
HALLMARK_MITOTIC_SPINDLE	HALLMARK_MITOTIC_SPINDLE	196	-0.294239	-0.81905	0.850153	1	0.736842	6769	tags=37%, list=33%, signal=25%	PIF1/KPTN/CEP192/TUBA4A/OPHN1/MYH10/BCR/TLK1/CEP72/ARAP3/MAP1S/ARHGDIA/KNTC1/KIF3C/ROCK1/TOP2A/LLGL1/PCGF5/PAFAH1B1/BCL2L11/KATNB1/SASS6/BRCA2/RANBP9/ITSN1/PPP4R2/FBXO5/YWHAE/CENPE/CKAP5/CEP131/RHOT2/PRC1/GEMIN4/KIF22/KIF11/UXT/SPTBN1/FGD6/KIF23/LMNB1/RACGAP1/KIF20B/KIF15/NDC80/WASF1/ARF6/ANLN/HDAC6/INCENP/CENPF/SMC4/GSN/BUB1/BIRC5/CCNB2/PLK1/ESPL1/CLIP2/KIF2C/TPX2/KIF4A/AURKA/ECT2/CDK1/TTK/SAC3D…
HALLMARK_UV_RESPONSE_UP	HALLMARK_UV_RESPONSE_UP	157	-0.276332	-0.762339	0.892528	1	0.736842	4429	tags=21%, list=22%, signal=17%	CCND3/NPTXR/GPX3/PSMC3/GAL/SIGMAR1/SLC6A8/CTSV/CLCN2/BSG/LHX2/FEN1/CLTB/RFC4/CHRNA5/H2AX/UROD/TFRC/CCNE1/CCK/CDKN1C/CYP1A1/KCNH2/C4BPB/GGH/TYRO3/COL2A1/EPCAM/TACR3/CDO1/NKX2-5/ONECUT1/TCHH
HALLMARK_GLYCOLYSIS	HALLMARK_GLYCOLYSIS	199	-0.273353	-0.761916	0.91353	1	0.736842	5466	tags=32%, list=27%, signal=23%	DCN/CACNA1H/TALDO1/B3GAT3/GCLC/NASP/LDHA/PHKA2/RRAGD/GPC1/PGAM1/GPC4/MXI1/CHST4/HK2/IL13RA1/SLC37A4/CAPN5/P4HA2/KIF20A/PGK1/ALDH9A1/IDH1/UGP2/BIK/PC/PRPS1/IRS2/CTH/NSDHL/CYB5A/SLC25A10/SPAG4/SDC1/MIF/MIOX/GOT2/HMMR/EFNA3/CHST6/G6PD/STMN1/CENPA/AURKA/DEPDC1/ANG/CDK1/EGFR/HS6ST2/ME1/PYGL/PKP2/MDH1/SAP30/ELF3/FBP2/NDST3/GPR87/TFF3/CLDN3/B3GNT3/GYS2/LHX9
HALLMARK_APICAL_JUNCTION	HALLMARK_APICAL_JUNCTION	196	-0.272	-0.757144	0.921509	1	0.736842	4626	tags=21%, list=23%, signal=17%	CLDN7/DSC1/ITGB4/JUP/ADAM15/NECTIN3/CLDN5/CLDN19/HRAS/MVD/INSIG1/ALOX15B/CLDN11/ICAM5/ADAMTS5/PCDH1/COL17A1/MPZL2/LDLRAP1/PARD6G/CDH6/DSC3/EGFR/TRO/CDH1/CD99/NEGR1/MADCAM1/PPP2R2C/ACTN3/KCNH2/ADRA1B/CADM2/ACTC1/CLDN18/DMP1/NRAP/CNTN1/CALB2/KRT31/CDH8/CLDN8
HALLMARK_COMPLEMENT	HALLMARK_COMPLEMENT	195	-0.265477	-0.739553	0.933809	1	0.736842	843	tags=4%, list=4%, signal=3%	CDA/SERPINB2/PCSK9/MMP8/LTF/S100A12/C9
HALLMARK_KRAS_SIGNALING_UP	HALLMARK_KRAS_SIGNALING_UP	196	-0.264233	-0.735524	0.937819	1	0.736842	3815	tags=18%, list=19%, signal=15%	FUCA1/MMD/HDAC9/TPH1/BTC/HKDC1/CCL20/MAP7/USP12/MYCN/MPZL2/IL1RL2/ETV1/ANXA10/GNG11/TSPAN7/CBX8/FGF9/WNT7A/CSF2/BPGM/ETV4/ALDH1A2/SEMA3B/PIGR/AKAP12/TMEM100/IGF2/RELN/SLPI/SNAP91/RETN/TSPAN1/USH1C/CIDEA/GABRA3
HALLMARK_APICAL_SURFACE	HALLMARK_APICAL_SURFACE	43	-0.253355	-0.617325	0.942377	1	0.736842	2737	tags=14%, list=13%, signal=12%	GAS1/RTN4RL1/SCUBE1/EFNA5/PCSK9/ATP6V0A4
HALLMARK_TGF_BETA_SIGNALING	HALLMARK_TGF_BETA_SIGNALING	53	0.197401	0.691978	0.964539	1	0.736842	496	tags=6%, list=2%, signal=6%	BMP2/SERPINE1/THBS1
HALLMARK_WNT_BETA_CATENIN_SIGNALING	HALLMARK_WNT_BETA_CATENIN_SIGNALING	42	0.177135	0.589721	0.97093	1	0.736842	2690	tags=12%, list=13%, signal=10%	WNT5B/NKD1/AXIN2/WNT1/TCF7
HALLMARK_P53_PATHWAY	HALLMARK_P53_PATHWAY	196	-0.226105	-0.62939	0.988787	1	0.736842	4827	tags=20%, list=24%, signal=15%	TRIAP1/TM4SF1/STEAP3/ITGB4/GADD45A/CCND3/EPS8L2/RAD9A/TSPYL2/HRAS/H1-2/HSPA4L/ZBTB16/ALOX15B/FUCA1/EI24/NUDT15/PCNA/DCXR/SDC1/H2AJ/CTSF/CCP110/TGFB1/TPRKB/CLCA2/H2AW/CDK5R1/PIDD1/SLC19A2/TP63/IL1A/CEBPA/TPD52L1/INHBB/SERPINB5/FGF13/TCHH/NHLH2
HALLMARK_ALLOGRAFT_REJECTION	HALLMARK_ALLOGRAFT_REJECTION	196	-0.21438	-0.596751	0.995923	1	0.736842	1632	tags=5%, list=8%, signal=4%	IL4/LTB/IL13/MBL2/INHBB/CARTPT/PF4/KRT1/ELANE
HALLMARK_PI3K_AKT_MTOR_SIGNALING	HALLMARK_PI3K_AKT_MTOR_SIGNALING	104	-0.143797	-0.385559	1	1	0.736842	8319	tags=40%, list=41%, signal=24%	PPP2R1B/GRB2/ARF1/ECSIT/ARPC3/PTEN/MAP2K6/GSK3B/CAMK4/RAF1/TRAF2/UBE2N/PRKAR2A/RPS6KA1/CFL1/MAPK10/RPS6KA3/CDKN1B/AP2M1/PAK4/CXCR4/PFN1/MKNK2/PTPN11/ACTR2/ARHGDIA/ADCY2/GRK2/YWHAB/MAPK8/CALR/CAB39/PLCB1/HRAS/PPP1CA/SLC2A1/CDK1/PIN1/EGFR/E2F1/IL4/GNGT1
HALLMARK_PROTEIN_SECRETION	HALLMARK_PROTEIN_SECRETION	95	-0.111041	-0.294532	1	1	0.736842	8214	tags=36%, list=41%, signal=21%	VPS45/ARF1/YIPF6/RAB14/CLTA/SCAMP3/STAM/VPS4B/COG2/ADAM10/BET1/COPE/RPS6KA3/AP2M1/LMAN1/ERGIC3/ICA1/TSG101/ATP6V1H/TMED2/SNAP23/COPB1/GNAS/SNX2/VAMP7/ATP7A/LAMP2/NAPG/OCRL/ZW10/EGFR/CAV2/KRT18/ANP32E
HALLMARK_UNFOLDED_PROTEIN_RESPONSE	HALLMARK_UNFOLDED_PROTEIN_RESPONSE	112	0.153357	0.592056	1	1	0.736842	2368	tags=7%, list=12%, signal=6%	ATF3/CCL2/IFIT1/ERN1/BAG3/EIF2AK3/EIF4A1/FKBP14
