# Supplementary material for: Sex- and Female Age-Dependent Differences in Gene Expression in Diffuse Large B-Cell Lymphoma—Possible Estrogen Effects
Source: Cancers (Basel). 2023 Feb 17;15(4):1298. doi: 10.3390/cancers15041298 (PMC9954534; doi:10.3390/cancers15041298)
Supplement: Supplementary file 1 [file cancers-15-01298-s001.zip › cancers-2141934-supplementary/Suppl. Table S5 ABC DLBCL subtype, female vs male hallmark pathway analysis.xls]

## Sheet: ABC subtype female VS male hall
ID	Description	setSize	enrichmentScore	NES	pvalue	p.adjust	qvalues	rank	leading_edge	core_enrichment
HALLMARK_SPERMATOGENESIS	HALLMARK_SPERMATOGENESIS	128	-0.679655	-2.13955	2.73536e-09	1.36768e-07	1.06535e-07	2645	tags=37%, list=13%, signal=32%	TKTL1/PDHA2/IL13RA2/NEK2/KIF2C/CCT6B/RPL39L/PHF7/ACRBP/ACTL7B/PSMG1/CCNB2/GSTM3/PCSK4/DDX25/DPEP3/CCNA1/MLF1/PACRG/ODF1/DMRT1/ADAM2/MEP1B/ADAD1/DNAJB8/TEKT2/ADCYAP1/PCSK1N/POMC/ART3/THEG/PGK2/PAPOLB/YBX2/NAA11/CFTR/PRM2/LDHC/TCP11/ZPBP/DDX4/CRISP2/ZNRF4/H1-6/CLGN/AKAP4/TNP1/SYCP1
HALLMARK_MYOGENESIS	HALLMARK_MYOGENESIS	196	0.437454	1.69431	3.0648e-05	0.0007662	0.00059683	3843	tags=38%, list=20%, signal=31%	MYH8/CAV3/SPEG/EFS/MYH1/VIPR1/MYL2/CKM/MYLPF/HRC/APLNR/DES/MYBPH/ACTN3/PVALB/COX6A2/MYH2/MYH7/CD36/MYOZ1/EPHB3/MYL3/TNNT3/PYGM/TNNC1/ACTN2/SPHK1/MYBPC3/AK1/HBEGF/ITGA7/COL4A2/TCAP/RYR1/ATP2A1/CRYAB/TNNT1/SGCA/LARGE1/APOD/ITGB5/FHL1/ACHE/STC2/COL15A1/FGF2/BDKRB2/HSPB8/CASQ1/PPFIA4/TNNT2/TNNI2/MYH11/PDLIM7/SPDEF/LDB3/AGRN/SOD3/COL6A3/DENND2B/AEBP1/PKIA/SVIL/NAV2/FXYD1/DAPK2/ACTA1/MAPK12/PC/MYOM2/EN…
HALLMARK_MYC_TARGETS_V1	HALLMARK_MYC_TARGETS_V1	198	-0.521207	-1.70466	8.53377e-05	0.00142229	0.00110789	6272	tags=58%, list=32%, signal=40%	PRDX3/SRSF2/UBE2L3/AP3S1/KPNB1/SRSF3/POLD2/LSM2/TCP1/EIF4H/RPL6/GLO1/XRCC6/VDAC1/EIF2S1/SLC25A3/PSMC4/PCBP1/CTPS1/PGK1/RNPS1/RPS6/SF3B3/STARD7/MCM6/SNRPD1/PSMA2/PSMB2/ERH/RRM1/PRPF31/PSMD3/PSMD14/CSTF2/NPM1/SRSF1/RPL14/MRPL9/CYC1/PABPC1/PSMD1/AIMP2/RANBP1/ETF1/KPNA2/SNRPB2/RPLP0/PSMA4/CCT4/NOP56/HNRNPU/SSB/IMPDH2/RPS10/RPL18/EIF3D/DDX21/EIF4G2/NOP16/RSL1D1/PSMD7/POLE3/NHP2/YWHAE/HSP90AB1/UBA2/TRI…
HALLMARK_EPITHELIAL_MESENCHYMAL_TRANSITION	HALLMARK_EPITHELIAL_MESENCHYMAL_TRANSITION	198	0.409142	1.59042	0.000183813	0.00229766	0.00178975	3506	tags=35%, list=18%, signal=29%	SPP1/CDH2/COL5A1/DKK1/COMP/MSX1/ELN/LRRC15/FBLN2/IL15/HTRA1/MXRA5/IL6/FBLN1/MMP2/CXCL1/GAS1/EFEMP2/COL4A2/VEGFA/ITGA5/FOXC2/PLOD1/NID2/CXCL12/ITGB5/PDGFRB/COL11A1/PCOLCE/BMP1/THY1/FZD8/SLIT3/PRRX1/FGF2/COL16A1/IGFBP4/SERPINH1/TGFBR3/FMOD/SDC1/VEGFC/FN1/SERPINE1/COL5A2/NT5E/FAS/CAP2/TNFRSF12A/SNAI2/COL12A1/ECM1/COL5A3/COL4A1/LOXL1/FERMT2/TNC/COL6A3/FBN2/CCN2/RGS4/MYL9/FSTL3/CRLF1/CTHRC1/GEM/PCOLCE…
HALLMARK_E2F_TARGETS	HALLMARK_E2F_TARGETS	200	-0.502653	-1.6468	0.000347202	0.00342422	0.00266729	7154	tags=68%, list=36%, signal=44%	ATAD2/E2F8/NCAPD2/PHF5A/ILF3/TIMELESS/MSH2/NOLC1/LBR/BIRC5/CIT/DSCC1/CDC25B/PPM1D/SUV39H1/SMC4/TFRC/RFC3/ORC6/SLBP/DDX39A/POLD3/BRMS1L/WEE1/GINS4/CBX5/DIAPH3/CCP110/RPA3/CSE1L/SRSF2/POLD2/TBRG4/EED/CNOT9/MLH1/ESPL1/XRCC6/AK2/EIF2S1/TUBG1/RAD51C/UNG/CTPS1/NAA38/PPP1R8/MCM6/SPAG5/SMC3/MCM3/TOP2A/CTCF/EZH2/SRSF1/NASP/MXD3/RANBP1/KPNA2/NOP56/TIPIN/RPA2/KIF18B/HELLS/PRPS1/MKI67/KIF22/AURKA/RAD51AP1/BU…
HALLMARK_OXIDATIVE_PHOSPHORYLATION	HALLMARK_OXIDATIVE_PHOSPHORYLATION	200	-0.500106	-1.63845	0.000410907	0.00342422	0.00266729	6889	tags=66%, list=35%, signal=44%	NDUFS1/MTRF1/ABCB7/LDHA/ETFDH/TIMM50/IMMT/IDH3A/DECR1/HADHB/PHB2/SLC25A4/ATP6V1G1/COX10/NDUFA5/MRPS22/PRDX3/MRPL35/IDH3G/LRPPRC/SDHC/UQCRC2/VDAC1/ATP5PD/SLC25A3/ATP6V0B/COX7A2L/NDUFS2/ATP6V1D/ATP5PF/NDUFB5/COX15/COX7B/ACAA2/COX6C/DLAT/TIMM17A/SLC25A6/NDUFA3/ETFA/COX11/TIMM8B/CASP7/MRPS11/MRPL15/ATP5MC1/NDUFB8/NDUFB1/ATP5F1B/ATP5MC2/CYC1/SDHD/NDUFC1/RHOT2/SUPV3L1/AIFM1/COX7A2/ACO2/NDUFS8/ACAA1/ECH…
HALLMARK_TNFA_SIGNALING_VIA_NFKB	HALLMARK_TNFA_SIGNALING_VIA_NFKB	197	0.39009	1.51784	0.000974725	0.00696232	0.00542328	5460	tags=39%, list=28%, signal=28%	G0S2/NR4A1/ICOSLG/NR4A2/KLF4/IL6/EGR1/CXCL2/EDN1/CXCL1/ATF3/SPHK1/HBEGF/NR4A3/VEGFA/FOSB/CSF1/IER3/FOSL1/SOCS3/GPR183/DUSP1/TNF/FOS/SERPINE1/PTGS2/IL6ST/ZFP36/SMAD3/BTG1/PHLDA2/TNC/TNFAIP6/FUT4/TRIP10/EGR3/DDX58/SIK1/GEM/FJX1/SLC2A3/DRAM1/BIRC3/FOSL2/PLAUR/TNFRSF9/CD69/BIRC2/CD44/IL7R/KLF10/PER1/KLF2/IER2/KLF9/JUNB/CDKN1A/PTX3/MAFF/NFIL3/CXCL11/OLR1/CD80/IL15RA/IFIH1/GFPT2/NFAT5/RCAN1/CCL2/CFLAR/…
HALLMARK_APICAL_SURFACE	HALLMARK_APICAL_SURFACE	44	0.570634	1.73285	0.00225747	0.0141092	0.0109903	4113	tags=48%, list=21%, signal=38%	SLC2A4/RTN4RL1/SLC34A3/HSPB1/GAS1/GATA3/PCSK9/MAL/SCUBE1/AKAP7/THY1/CD160/TMEM8B/CX3CL1/ATP6V0A4/SRPX/PLAUR/EFNA5/MDGA1/EPHB4/SLC22A12
HALLMARK_COAGULATION	HALLMARK_COAGULATION	134	-0.456487	-1.44943	0.0177933	0.0988515	0.0770001	2298	tags=22%, list=12%, signal=19%	APOC3/SERPINB2/C1QA/HMGCS2/ADAM9/MMP15/MMP1/CAPN5/APOC1/F3/MBL2/HRG/HPN/CTSV/MMP7/MMP8/TFPI2/TF/HNF4A/SERPINC1/FGG/RGN/MMP10/LEFTY2/C9/FGA/C8A/F11/CTSE
HALLMARK_XENOBIOTIC_METABOLISM	HALLMARK_XENOBIOTIC_METABOLISM	196	-0.426459	-1.39299	0.0223048	0.107018	0.0833615	2853	tags=21%, list=15%, signal=18%	DCXR/VNN1/UPB1/DDAH2/CCL25/IDH1/FMO3/FBP1/CES1/HSD11B1/PSMB10/HGFAC/MAOA/PMM1/BLVRB/PTGES3/CYP17A1/ASL/CYP1A2/RAP1GAP/CYB5A/FMO1/HSD17B2/MBL2/HRG/XDH/HNF4A/CA2/SERPINA6/TAT/HES6/CYP2C18/FABP1/G6PC/CRP/TTPA/CYP4F2/DDC/GSTA3/F11/REG1A
HALLMARK_G2M_CHECKPOINT	HALLMARK_G2M_CHECKPOINT	199	-0.42175	-1.3816	0.023544	0.107018	0.0833615	5353	tags=46%, list=27%, signal=34%	MCM6/SNRPD1/KIF15/MCM3/TOP2A/MTF2/KIF20B/CTCF/PRC1/E2F4/E2F3/EZH2/KATNA1/SRSF1/NASP/NUSAP1/HSPA8/KPNA2/HNRNPU/KIF5B/RPA2/CCNF/MKI67/KIF22/AURKA/FBXO5/DBF4/PRIM2/KIF11/CHEK1/TROAP/KIF23/AURKB/HMMR/EXO1/CDK1/NUP50/SQLE/JPT1/MCM5/SLC7A5/PTTG3P/STIL/CENPE/HMGA1/SLC7A1/TNPO2/CHAF1A/RAD54L/MAD2L1/CCNA2/SAP30/RACGAP1/CDKN3/H2AZ1/HMGN2/BARD1/MYBL2/HMGB3/TPX2/PLK1/NDC80/CDC25A/CENPF/MCM2/E2F1/EWSR1/GINS2/…
HALLMARK_INTERFERON_ALPHA_RESPONSE	HALLMARK_INTERFERON_ALPHA_RESPONSE	96	0.38118	1.3345	0.033154	0.138142	0.107605	6303	tags=44%, list=32%, signal=30%	IFI44L/IFI44/IL15/LAMP3/HERC6/RSAD2/CSF1/IL4R/IRF9/IFI30/IFITM1/PARP9/EIF2AK2/USP18/HELZ2/TRIM25/CMPK2/TENT5A/PARP14/MX1/RTP4/IRF7/LPAR6/TDRD7/DDX60/UBA7/IFITM2/STAT2/CXCL11/IFIH1/LY6E/C1S/IFITM3/TMEM140/PARP12/DHX58/PROCR/SAMD9L/RIPK2/SELL/MOV10/CASP1
HALLMARK_MYC_TARGETS_V2	HALLMARK_MYC_TARGETS_V2	58	-0.503677	-1.43198	0.0475483	0.182878	0.142452	6223	tags=60%, list=32%, signal=41%	PRMT3/TBRG4/SORD/NDUFAF4/WDR43/UNG/RRP12/TCOF1/MPHOSPH10/LAS1L/MYBBP1A/NPM1/AIMP2/SUPV3L1/NOP56/WDR74/NOP16/HK2/TMEM97/NIP7/IMP4/PHB/MCM5/NOC4L/DCTPP1/RRP9/SRM/BYSL/PLK1/FARSA/MRTO4/PPAN/PES1/EXOSC5/DUSP2
HALLMARK_APICAL_JUNCTION	HALLMARK_APICAL_JUNCTION	194	0.315399	1.21642	0.0642656	0.22952	0.178784	2128	tags=16%, list=11%, signal=14%	NRAP/SPEG/DSC3/DSC1/ADRA1B/PPP2R2C/ACTN3/DMP1/MDK/FLNC/MMP2/ACTN2/CADM3/CLDN14/CDH15/CD209/NECTIN4/ICAM2/FSCN1/NLGN2/LDLRAP1/BMP1/THY1/ADAM23/COL16A1/CD276/AMIGO1/PTPRC/ACTN1/ADAM15/CLDN9
HALLMARK_ESTROGEN_RESPONSE_LATE	HALLMARK_ESTROGEN_RESPONSE_LATE	195	-0.380256	-1.24174	0.08933	0.280816	0.218741	2910	tags=23%, list=15%, signal=20%	CACNA2D2/KIF20A/TST/RBBP8/PGR/CPE/DCXR/RNASEH2A/FGFR3/GINS2/PLAAT3/DHCR7/DYNLT3/MYB/OVOL2/PPIF/SLC29A1/IGSF1/HMGCS2/BLVRB/LAMC2/CDC20/PDLIM3/ASCL1/DUSP2/CKB/PRKAR2B/PRLR/CCNA1/TFPI2/CA2/CHST8/SCNN1A/NMU/KLK10/SERPINA3/DHRS2/TFF3/TH/LTF/BAG1/KRT19/TFF1/AGR2/SERPINA5
HALLMARK_MTORC1_SIGNALING	HALLMARK_MTORC1_SIGNALING	199	-0.378453	-1.23976	0.0954151	0.280816	0.218741	6993	tags=48%, list=36%, signal=31%	FADS2/SLC9A3R1/GSR/DHFR/TFRC/LDHA/XBP1/DDX39A/CANX/PSMB5/IMMT/ACTR2/ERO1A/HPRT1/SLA/LGMN/ACLY/ARPC5L/FGL2/SLC1A5/SORD/M6PR/TUBG1/PSMC4/UNG/PGK1/ADIPOR2/ATP6V1D/TUBA4A/TOMM40/PDAP1/MLLT11/CYB5B/LDLR/QDPR/PSMD14/ATP5MC1/TES/PNO1/PGM1/ETF1/GOT1/PSMA4/ACSL3/RPN1/PSMD13/PPA1/FDXR/CCNF/FKBP2/AURKA/SDF2L1/HK2/PHGDH/TMEM97/HMGCS1/SLC1A4/MAP2K3/SQLE/SLC7A5/CALR/TPI1/GPI/ITGB2/PLOD2/CORO1A/VLDLR/ALDOA/MTHF…
HALLMARK_INTERFERON_GAMMA_RESPONSE	HALLMARK_INTERFERON_GAMMA_RESPONSE	197	0.305227	1.18764	0.0954774	0.280816	0.218741	5116	tags=34%, list=26%, signal=25%	IFI44L/IFI44/IL15/P2RY14/IL6/HERC6/XAF1/RSAD2/IL4R/XCL1/SOCS3/BANK1/CCL7/IRF9/STAT4/SELP/PTGS2/FAS/IFI30/C1R/ZBP1/UPP1/AUTS2/BTG1/CIITA/OAS3/JAK2/EIF2AK2/TNFAIP6/USP18/PTPN2/HELZ2/TRIM25/CMPK2/CD274/DDX58/MX2/PML/PARP14/EIF4E3/ITGB7/MX1/NOD1/GPR18/RTP4/IRF7/CD69/ARID5B/TDRD7/NLRC5/DDX60/HLA-DMA/IFITM2/STAT1/STAT2/CDKN1A/CXCL11/IL15RA/IFIH1/TNFSF10/LCP2/CXCL9/OAS2/CCL2/IRF8/CASP3
HALLMARK_DNA_REPAIR	HALLMARK_DNA_REPAIR	146	-0.38272	-1.22912	0.128499	0.347315	0.27054	6583	tags=51%, list=34%, signal=34%	POLD3/HPRT1/TK2/TAF1C/RPA3/POLR2D/PRIM1/RAE1/POLB/TAF12/DDB1/ZNRD1/GTF2F1/GTF3C5/MPC2/CLP1/GMPR2/DGUOK/ELL/TAF13/ERCC1/GTF2B/SUPT5H/POLR2I/GTF2A2/RBX1/ERCC4/IMPDH2/RPA2/ERCC8/ELOA/SF3A3/POLR2C/STX3/GTF2H5/ZWINT/RAD51/ARL6IP1/POLR2G/HCLS1/RALA/ITPA/POLA1/MRPL40/POLR2J/POLD4/EDF1/BCAP31/GUK1/AK3/SSRP1/GPX4/PCNA/POLR2F/UPF3B/NT5C/RFC2/NELFB/LIG1/NME3/PDE6G/POLR2H/POLD1/APRT/FEN1/DUT/POLR2E/TYMS/SAC3…
HALLMARK_INFLAMMATORY_RESPONSE	HALLMARK_INFLAMMATORY_RESPONSE	198	0.293723	1.14176	0.13198	0.347315	0.27054	3766	tags=28%, list=19%, signal=23%	APLNR/ICOSLG/KCNMB2/IL15/IL6/CLEC5A/EDN1/SPHK1/LAMP3/HBEGF/ITGA5/STAB1/IL18RAP/CSF1/SELE/SLC4A4/IL10/IL4R/IL18R1/NOD2/GPR183/SLAMF1/CCL7/RGS1/GP1BA/ACVR2A/OSMR/CCR7/SERPINE1/CD70/IFITM1/CX3CL1/KCNJ2/PCDH7/IRAK2/BEST1/EIF2AK2/TNFAIP6/MARCO/C5AR1/RASGRP1/PIK3R5/SEMA4D/TACR1/ADGRE1/P2RX4/RTP4/PLAUR/TNFRSF9/CSF3/TNFSF15/HAS2/IRF7/CD69/GPR132
HALLMARK_PANCREAS_BETA_CELLS	HALLMARK_PANCREAS_BETA_CELLS	36	-0.495665	-1.28823	0.144481	0.361201	0.281357	806	tags=33%, list=4%, signal=32%	CHGA/SYT13/GCG/LMO2/PCSK2/ISL1/PDX1/NEUROG3/SLC2A2/NKX6-1/SST/FOXA2
HALLMARK_KRAS_SIGNALING_DN	HALLMARK_KRAS_SIGNALING_DN	182	-0.341056	-1.10897	0.272841	0.649351	0.50581	1513	tags=18%, list=8%, signal=16%	CYP39A1/KLK7/CCDC106/ARHGDIG/SLC5A5/TFCP2L1/CCNA1/ATP4A/KCNQ2/GPRC5C/CPB1/BRDT/RIBC2/PNMT/IGFBP2/TENM2/SPRR3/GP2/GDNF/NUDT11/CAPN9/YBX2/CDH16/HTR1B/BMPR1B/NPY4R/KRT4/SLC6A3/ARPP21/TEX15/TFF2/CPA2
HALLMARK_WNT_BETA_CATENIN_SIGNALING	HALLMARK_WNT_BETA_CATENIN_SIGNALING	42	0.363851	1.09639	0.285714	0.649351	0.50581	5400	tags=38%, list=28%, signal=28%	DKK1/JAG2/WNT5B/FZD8/LEF1/DLL1/NKD1/AXIN2/TCF7/NOTCH1/NOTCH4/KAT2A/MAML1/HDAC11/MYC/FRAT1
HALLMARK_KRAS_SIGNALING_UP	HALLMARK_KRAS_SIGNALING_UP	194	-0.323642	-1.05681	0.355721	0.731579	0.569861	2220	tags=14%, list=11%, signal=13%	GALNT3/PDCD1LG2/HSD11B1/HKDC1/CSF2/ALDH1A3/GNG11/ANO1/MYCN/USP12/WNT7A/PIGR/SNAP25/IGF2/ANXA10/TMEM100/CA2/ALDH1A2/PEG3/PCSK1N/GADD45G/SERPINA3/TSPAN1/SOX9/NR0B2/MMP10/FGF9/USH1C
HALLMARK_ESTROGEN_RESPONSE_EARLY	HALLMARK_ESTROGEN_RESPONSE_EARLY	197	-0.321481	-1.04975	0.3599	0.731579	0.569861	2610	tags=16%, list=13%, signal=14%	MREG/PLAAT3/DHCR7/DYNLT3/ELOVL2/MYB/SYT12/OVOL2/PPIF/BLVRB/TTC39A/CLDN7/PDLIM3/SH3BP5/KCNK15/MLPH/MPPED2/REEP1/SLC7A2/SCNN1A/KLK10/RAB17/DHRS2/TFF3/KRT8/GREB1/MUC1/KRT18/BAG1/CALB2/KRT19/TFF1
HALLMARK_ANGIOGENESIS	HALLMARK_ANGIOGENESIS	34	0.367532	1.04408	0.365789	0.731579	0.569861	2355	tags=35%, list=12%, signal=31%	SPP1/PDGFA/LPL/MSX1/JAG2/THBD/VEGFA/VTN/PF4/FGFR1/COL5A2/KCNJ8
HALLMARK_REACTIVE_OXYGEN_SPECIES_PATHWAY	HALLMARK_REACTIVE_OXYGEN_SPECIES_PATHWAY	49	-0.37485	-1.04125	0.399696	0.743295	0.578988	5679	tags=47%, list=29%, signal=33%	GLRX2/NDUFS2/CAT/GPX3/MPO/PRDX6/LSP1/PTPA/MGST1/PRDX2/PDLIM1/PFKP/NDUFB4/NDUFA6/SRXN1/GPX4/HMOX2/G6PD/PRDX1/PRDX4/TXN/OXSR1/FTL
HALLMARK_PROTEIN_SECRETION	HALLMARK_PROTEIN_SECRETION	95	-0.341337	-1.04034	0.401379	0.743295	0.578988	6406	tags=31%, list=33%, signal=21%	LMAN1/RER1/SSPN/AP3S1/AP2M1/M6PR/VAMP3/PPT1/OCRL/TMX1/LAMP2/AP2B1/SGMS1/GNAS/VAMP7/ARF1/ERGIC3/COG2/IGF2R/COPE/VPS4B/ZW10/ANP32E/CD63/AP2S1/CLTA/SH3GL2/KRT18/TSPAN8
HALLMARK_P53_PATHWAY	HALLMARK_P53_PATHWAY	197	0.254276	0.989388	0.472362	0.817844	0.637057	2825	tags=16%, list=14%, signal=14%	KLK8/EPHA2/PDGFA/ZNF365/JAG2/SFN/KLF4/NHLH2/PERP/ATF3/SPHK1/FGF13/AK1/HBEGF/RRAD/CDK5R1/IER3/GPX2/TCHH/EPS8L2/SDC1/FOS/HSPA4L/FAS/IFI30/COQ8A/MXD4/UPP1/BTG1/PVT1/SESN1
HALLMARK_APOPTOSIS	HALLMARK_APOPTOSIS	159	0.261909	0.987996	0.484444	0.817844	0.637057	2437	tags=13%, list=12%, signal=12%	GUCY2D/AVPR1A/IFNB1/AIFM3/HSPB1/IL6/MMP2/ATF3/ERBB2/LMNA/ANXA1/PDGFRB/BCL2L11/EMP1/IER3/LEF1/TGFBR3/TNF/FAS/SATB1/TNFRSF12A
HALLMARK_GLYCOLYSIS	HALLMARK_GLYCOLYSIS	199	-0.303632	-0.994656	0.490706	0.817844	0.637057	4398	tags=30%, list=22%, signal=24%	LHPP/PGM2/B3GNT3/PRPS1/MDH1/COG2/AURKA/MIF/HK2/GALE/PFKP/PPP2CB/TALDO1/QSOX1/HMMR/CDK1/ALG1/TPI1/B3GAT3/PLOD2/AK3/NSDHL/TGFA/SAP30/VLDLR/ALDOA/ISG20/HS2ST1/PKM/TSTA3/G6PD/PPIA/KIF20A/HAX1/AKR1A1/TKTL1/PGAM1/IDH1/CENPA/MDH2/TXN/BIK/B3GAT1/STMN1/CTH/SPAG4/CAPN5/STC1/ENO1/GOT2/ME1/CYB5A/HS6ST2/PKP2/CLDN3/TFF3/SOX9/LHX9/LDHC/ALDOB
HALLMARK_IL6_JAK_STAT3_SIGNALING	HALLMARK_IL6_JAK_STAT3_SIGNALING	87	0.275342	0.948818	0.538206	0.842525	0.656282	5066	tags=40%, list=26%, signal=30%	CD36/IL17RB/IL6/DNTT/CXCL1/CSF1/IL4R/IL18R1/SOCS3/PLA2G2A/CCL7/PF4/IRF9/LEPR/TNF/OSMR/FAS/IL6ST/TNFRSF12A/PTPN2/CRLF2/PIK3R5/CSF2RA/HMOX1/CD9/CD44/A2M/STAT1/IFNGR1/STAT2/IL9R/CXCL11/IL15RA/IL3RA/CXCL9
HALLMARK_FATTY_ACID_METABOLISM	HALLMARK_FATTY_ACID_METABOLISM	155	-0.297782	-0.955987	0.550129	0.842525	0.656282	5106	tags=41%, list=26%, signal=30%	ACSL4/UROD/GABARAPL1/ACOT2/RAP1GDS1/PRDX6/HMGCL/SDHD/ACOX1/ACO2/ACAA1/ECHS1/PDHA1/SMS/CPT2/ACADM/MDH1/CPOX/REEP6/MIF/ALDH3A1/PDHB/GLUL/HMGCS1/FABP2/IDH3B/GCDH/YWHAH/UBE2L6/SUCLG1/HCCS/PSME1/NSDHL/GSTZ1/ALDOA/H2AZ1/BLVRA/VNN1/FH/ECI1/IDH1/MDH2/AUH/NCAPH2/MAOA/HMGCS2/ODC1/S100A10/ACAT2/HSD17B10/ME1/DHCR24/FMO1/CYP4A22/HPGD/INMT/CA2/GAD2/ALDH1A1/HAO2/FABP1/BMPR1B/ACADL
HALLMARK_HEDGEHOG_SIGNALING	HALLMARK_HEDGEHOG_SIGNALING	35	-0.351062	-0.911374	0.565916	0.842525	0.656282	2057	tags=26%, list=10%, signal=23%	RTN1/ADGRG1/VLDLR/CNTFR/SCG2/CDK6/TLE1/SHH/NKX6-1
HALLMARK_NOTCH_SIGNALING	HALLMARK_NOTCH_SIGNALING	32	0.328685	0.911618	0.572917	0.842525	0.656282	4435	tags=28%, list=23%, signal=22%	WNT2/LFNG/DLL1/FZD7/NOTCH1/MAML2/NOTCH3/KAT2A/ST3GAL6
HALLMARK_ALLOGRAFT_REJECTION	HALLMARK_ALLOGRAFT_REJECTION	195	0.248044	0.956511	0.622449	0.889213	0.69265	5239	tags=29%, list=27%, signal=21%	KRT1/ICOSLG/IL15/IL6/NOS2/PRKCG/STAB1/IL18RAP/CSF1/ITK/CCR2/IL10/IL4R/THY1/ACHE/CCL19/CCL7/PF4/CD28/PTPRC/STAT4/RPL3L/TNF/ACVR2A/FAS/IL27RA/FGR/JAK2/HDAC9/MMP9/HLA-DOB/TRAT1/CD3G/IRF7/IL12A/F2R/HLA-DMA/HLA-DOA/TAP2/STAT1/IFNGR1/CXCR3/TGFB2/IKBKB/CCR5/FCGR2B/CD3E/TPD52/CD80/EGFR/LCP2/CXCL9/CCL2/IRF8/HLA-DMB/LY75
HALLMARK_UV_RESPONSE_DN	HALLMARK_UV_RESPONSE_DN	142	0.247719	0.911904	0.735683	0.998847	0.77805	3687	tags=21%, list=19%, signal=17%	INPP4B/AMPH/CACNA1A/ERBB2/NEK7/PDGFRB/COL11A1/CELF2/NFIB/TGFBR3/DUSP1/ACVR2A/SERPINE1/COL5A2/CAP2/SNAI2/ATXN1/SMAD3/RND3/CDON/DLC1/SLC22A18/RGS4/NR1D2/SIPA1L1/RBPMS/ABCC1/LTBP1/APBB2/HAS2
HALLMARK_BILE_ACID_METABOLISM	HALLMARK_BILE_ACID_METABOLISM	110	-0.273339	-0.846136	0.757909	0.998847	0.77805	2249	tags=14%, list=11%, signal=12%	SULT1B1/DIO2/SLC29A1/PRDX5/PIPOX/CYP39A1/DHCR24/ABCA4/TFCP2L1/SERPINA6/ALDH1A1/HSD3B1/NR0B2/GC/HAO1
HALLMARK_PEROXISOME	HALLMARK_PEROXISOME	103	0.246927	0.871662	0.759124	0.998847	0.77805	1973	tags=11%, list=10%, signal=10%	ABCC8/RXRG/CACNA1B/ABCB9/CRABP2/STS/CEL/EPHX2/ABCB4/NR1I2/ABCD2
HALLMARK_ANDROGEN_RESPONSE	HALLMARK_ANDROGEN_RESPONSE	99	-0.263367	-0.803936	0.825485	1	0.778947	2029	tags=10%, list=10%, signal=9%	HSD17B14/INSIG1/CDK6/ALDH1A3/DHCR24/HPGD/KRT8/BMPR1B/TMPRSS2/KRT19
HALLMARK_HYPOXIA	HALLMARK_HYPOXIA	197	0.224871	0.874972	0.864322	1	0.778947	5047	tags=31%, list=26%, signal=24%	HAS1/PKLR/GCK/ANGPTL4/CCN5/COL5A1/NCAN/PKP1/SELENBP1/PYGM/BCAN/IL6/CDKN1C/ATF3/VEGFA/TMEM45A/LARGE1/DPYSL4/STC2/IER3/DUSP1/FOS/PPFIA4/SERPINE1/ZFP36/GCNT2/PLIN2/BTG1/P4HA2/CCN2/HS3ST1/AMPD3/PAM/SRPX/SLC2A3/FOSL2/PLAUR/CSRP2/ENO3/NOCT/HMOX1/NDST1/ZNF292/ENO2/CXCR4/KLHL24/ADM/P4HA1/SCARB1/CAV1/TGFB3/CDKN1A/MAFF/CAVIN3/NFIL3/TPD52/WSB1/EFNA3/TGM2/CASP6/EGFR/HOXB9
HALLMARK_TGF_BETA_SIGNALING	HALLMARK_TGF_BETA_SIGNALING	53	-0.260541	-0.729291	0.884848	1	0.778947	2289	tags=15%, list=12%, signal=13%	RHOA/BMP2/HDAC1/WWTR1/PPP1CA/ID1/TGFB1/LEFTY2
HALLMARK_COMPLEMENT	HALLMARK_COMPLEMENT	196	-0.243046	-0.793887	0.899628	1	0.778947	2252	tags=11%, list=11%, signal=10%	SERPINB2/C1QA/PIM1/ADAM9/GZMK/CASP5/MMP15/ME1/APOC1/F3/GZMA/CTSV/MMP8/TFPI2/HNF4A/CA2/SERPINC1/GZMB/MT3/LTF/C9/APOA4
HALLMARK_IL2_STAT5_SIGNALING	HALLMARK_IL2_STAT5_SIGNALING	198	0.217759	0.846473	0.908629	1	0.778947	5480	tags=33%, list=28%, signal=24%	SPP1/TNFSF11/TLR7/HOPX/CDKN1C/GPR83/TNFRSF8/TNFRSF4/CSF1/MAP6/COCH/IL10/IL4R/EMP1/PTH1R/IL18R1/ETFBKMT/TTC39B/TNFRSF18/SELP/NT5E/SH3BGRL2/ECM1/CAPN3/GATA1/PLIN2/ICOS/FLT3LG/TWSG1/F2RL2/CTLA4/SLC2A3/SLC39A8/P2RX4/TNFRSF9/ITIH5/PTRH2/ENO3/COL6A1/GUCY1B1/FURIN/CD44/SNX9/LRRC8C/EOMES/IFNGR1/P4HA1/BATF3/IRF6/MAFF/NFIL3/PLAGL1/CKAP4/TNFSF10/TGM2/IL3RA/IKZF4/IRF8/CASP3/MYC/RHOH/TNFRSF1B/NDRG1/MAP3K8/IFI…
HALLMARK_CHOLESTEROL_HOMEOSTASIS	HALLMARK_CHOLESTEROL_HOMEOSTASIS	74	-0.243372	-0.714237	0.916306	1	0.778947	3927	tags=30%, list=20%, signal=24%	TMEM97/ADH4/LGALS3/HMGCS1/SQLE/ERRFI1/NSDHL/MVK/PCYT2/SCD/GNAI1/PMVK/S100A11/ACTG1/CLU/DHCR7/PPARG/EBP/ANXA13/ACAT2/CBS/CYP51A1
HALLMARK_UV_RESPONSE_UP	HALLMARK_UV_RESPONSE_UP	156	0.214621	0.805018	0.946667	1	0.778947	4040	tags=24%, list=21%, signal=19%	NR4A1/MSX1/ONECUT1/LHX2/RET/IL6/SHOX2/CXCL2/CDKN1C/ATF3/RRAD/FOSB/BCL2L11/NPTXR/NKX2-5/FGF18/TCHH/FOS/DLG4/SULT1A1/EIF2S3/IL6ST/BTG1/DNAJB1/OLFM1/CDO1/RASGRP1/RAB27A/PLCL1/AQP3/SPR/HYAL2/HMOX1/EPHX1/FURIN/GLS/ENO2
HALLMARK_HEME_METABOLISM	HALLMARK_HEME_METABOLISM	193	-0.223707	-0.729789	0.964912	1	0.778947	3286	tags=15%, list=17%, signal=12%	RAD23A/SLC4A1/IGSF3/ADIPOR1/CA1/BLVRA/ATG4A/UCP2/HDGF/MOSPD1/SLC66A2/UBAC1/TRIM10/BLVRB/SLC7A11/SPTA1/GLRX5/HTRA2/TSPO2/LMO2/RAP1GAP/H4C3/E2F2/CA2/MYL4/ALDH1L1/RHAG/CTSE
HALLMARK_MITOTIC_SPINDLE	HALLMARK_MITOTIC_SPINDLE	196	-0.221042	-0.722014	0.97026	1	0.778947	6638	tags=38%, list=34%, signal=26%	SPTBN1/NUMA1/SPTAN1/UXT/STAU1/ARHGAP27/ACTN4/TIAM1/BCR/WASL/ABI1/CSNK1D/TTK/LRPPRC/FGD4/CYTH2/ESPL1/CEP57/WASF2/EPB41/CKAP5/MAP1S/TUBA4A/KIF15/SMC3/TOP2A/ARL8A/KIF20B/PRC1/KATNA1/MYH9/NIN/PCNT/NUSAP1/RHOT2/MAPRE1/TLK1/KIF5B/CD2AP/KIF22/AURKA/FBXO5/CNTROB/KIF11/YWHAE/KIF23/CDK1/DLGAP5/RANBP9/CDC42/CENPE/CDC42EP4/ARF6/TBCD/RACGAP1/ROCK1/CAPZB/KPTN/TPX2/PLK1/WASF1/NDC80/CENPF/KIF4A/LMNB1/SAC3D1/NEK2…
HALLMARK_UNFOLDED_PROTEIN_RESPONSE	HALLMARK_UNFOLDED_PROTEIN_RESPONSE	111	-0.221309	-0.687537	0.979592	1	0.778947	6135	tags=36%, list=31%, signal=25%	CNOT6/HYOU1/EXOSC10/EIF4G1/EIF2S1/PAIP1/SDAD1/ATP6V0D1/TATDN2/NPM1/EDC4/EXOSC1/LSM1/PDIA6/EEF2/DNAJB9/RPS14/NOP56/KHSRP/KIF5B/TUBB2A/NHP2/SPCS1/IMP3/NOP14/SLC1A4/SLC7A5/CALR/CXXC1/ZBTB17/LSM4/MTHFD2/RRP9/EIF4A3/BANF1/CHAC1/DCTN1/EXOSC5/PSAT1/H2AX
HALLMARK_ADIPOGENESIS	HALLMARK_ADIPOGENESIS	194	0.182956	0.705616	1	1	0.778947	3064	tags=12%, list=16%, signal=10%	ADIPOQ/ANGPTL4/CD36/ANGPT1/SNCG/LPL/FABP4/CYP4B1/ITGA7/LIFR/EPHX2/PTGER3/COL15A1/HSPB8/SULT1A1/GPHN/LAMA4/MRAP/COL4A1/PLIN2/CD151/NKIRAS1/PHLDB1
HALLMARK_PI3K_AKT_MTOR_SIGNALING	HALLMARK_PI3K_AKT_MTOR_SIGNALING	102	-0.11472	-0.352102	1	1	0.778947	6692	tags=34%, list=34%, signal=23%	PRKAG1/PRKCB/ACTR2/SLA/AKT1/TIAM1/MYD88/SMAD2/ARPC3/PAK4/AP2M1/RAC1/PRKAR2A/ATF1/ECSIT/YWHAB/PTPN11/RPS6KA1/GRB2/CAB39/PIN1/LCK/ARF1/HRAS/MAP2K3/CDK1/CALR/GRK2/PFN1/MKNK2/E2F1/CFL1/PPP1CA/ARHGDIA/NFKBIB
