# Supplementary material for: Sex- and Female Age-Dependent Differences in Gene Expression in Diffuse Large B-Cell Lymphoma—Possible Estrogen Effects
Source: Cancers (Basel). 2023 Feb 17;15(4):1298. doi: 10.3390/cancers15041298 (PMC9954534; doi:10.3390/cancers15041298)
Supplement: Supplementary file 1 [file cancers-15-01298-s001.zip › cancers-2141934-supplementary/Suppl. Table S6 GCB DLBCL subtype, genes differentially in pre- vs postmenopausal females.xlsx]

## Sheet: GCB subtype female samples youn
ensembl	baseMean	log2FoldChange	lfcSE	stat	pvalue	padj	symbol	entrez
ENSG00000148408	17.2545	3.7012	0.53235	6.95256	3.58715e-12	8.63894e-08	CACNA1B	774
ENSG00000157542	32.4185	2.34037	0.363916	6.43108	1.26705e-10	1.52571e-06	KCNJ6	3763
ENSG00000221957	9.25577	3.82162	0.611979	6.2447	4.24626e-10	3.40876e-06	KIR2DS4	3809
ENSG00000066032	36.6318	4.66234	0.76821	6.0691	1.28626e-09	6.64963e-06	CTNNA2	1496
ENSG00000204277	13.8152	1.9118	0.315596	6.05773	1.38056e-09	6.64963e-06	LINC01993	100996291
ENSG00000215182	156.785	-4.99652	0.849275	-5.88328	4.02219e-09	1.61444e-05	MUC5AC	4586
ENSG00000100276	52.077	2.06285	0.356203	5.79122	6.98774e-09	2.40408e-05	RASL10A	10633
ENSG00000204248	46.2428	1.73914	0.308736	5.63308	1.77016e-08	5.32885e-05	COL11A2	1302
ENSG00000119946	8.95474	2.13537	0.390622	5.46659	4.58767e-08	0.000122761	CNNM1	26507
ENSG00000172382	33.3654	1.94783	0.360074	5.40954	6.3188e-08	0.000152176	PRSS27	83886
ENSG00000119121	25.8685	1.6153	0.302965	5.33166	9.73207e-08	0.00021307	TRPM6	140803
ENSG00000104946	1227.21	1.52486	0.286963	5.31379	1.0737e-07	0.000215482	TBC1D17	79735
ENSG00000125780	82.2801	5.25203	0.998524	5.25979	1.4422e-07	0.000267174	TGM3	7053
ENSG00000166415	9.60303	3.1685	0.605791	5.23035	1.69185e-07	0.000291035	WDR72	256764
ENSG00000175267	12.0914	2.19873	0.424772	5.17625	2.2639e-07	0.000363477	VWA3A	146177
ENSG00000105251	8.27963	2.69966	0.525883	5.13357	2.84302e-07	0.000427928	SHD	56961
ENSG00000166819	27.9903	-2.16668	0.430004	-5.03875	4.68572e-07	0.000604205	PLIN1	5346
ENSG00000099769	30.1656	1.80353	0.358166	5.03547	4.7668e-07	0.000604205	IGFALS	3483
ENSG00000171864	56.8536	2.05183	0.414368	4.95173	7.35577e-07	0.000843567	PRND	23627
ENSG00000170927	66.5193	3.06549	0.629441	4.87018	1.11497e-06	0.00119282	PKHD1	5314
ENSG00000141934	29.7901	2.50373	0.514659	4.86483	1.14556e-06	0.00119282	PLPP2	8612
ENSG00000073146	28.7072	1.9935	0.410396	4.85751	1.18871e-06	0.00119282	MOV10L1	54456
ENSG00000106278	50.1814	3.43742	0.711551	4.83088	1.3593e-06	0.00130944	PTPRZ1	5803
ENSG00000162989	12.2293	2.53429	0.525462	4.82297	1.41437e-06	0.00131009	KCNJ3	3760
ENSG00000248144	9.74883	-2.75051	0.573953	-4.79222	1.64944e-06	0.00144515	ADH1C	126
ENSG00000204673	769.958	1.34397	0.280666	4.78851	1.6802e-06	0.00144515	AKT1S1	84335
ENSG00000128536	113.173	-2.27771	0.479124	-4.7539	1.99525e-06	0.00160011	CDHR3	222256
ENSG00000132821	27.6534	2.19576	0.462493	4.74765	2.05794e-06	0.00160011	VSTM2L	128434
ENSG00000092295	91.9464	1.94588	0.409876	4.74748	2.05969e-06	0.00160011	TGM1	7051
ENSG00000164078	179.615	1.94618	0.410717	4.73849	2.15321e-06	0.00162049	MST1R	4486
ENSG00000144339	8.85821	2.58294	0.5463	4.72806	2.26675e-06	0.00165425	TMEFF2	23671
ENSG00000118898	301.95	1.89226	0.405205	4.66989	3.01357e-06	0.00213458	PPL	5493
ENSG00000181085	29.0229	2.1452	0.46262	4.63706	3.53398e-06	0.00243168	MAPK15	225689
ENSG00000168878	16.7225	1.49049	0.322	4.62884	3.67724e-06	0.00245997	SFTPB	6439
ENSG00000102854	14.4695	2.90266	0.630336	4.60495	4.12563e-06	0.00267566	MSLN	10232
ENSG00000117971	10.1681	1.99025	0.432649	4.60015	4.22186e-06	0.00267566	CHRNB4	1143
ENSG00000141639	9.55326	3.81152	0.831103	4.5861	4.51603e-06	0.00278871	MAPK4	5596
ENSG00000156395	31.4493	-3.62391	0.791152	-4.58055	4.63747e-06	0.00279211	SORCS3	22986
ENSG00000204544	63.2007	4.69648	1.02664	4.57462	4.7708e-06	0.00280232	MUC21	394263
ENSG00000158528	125.343	2.33243	0.511497	4.56	5.1153e-06	0.00293314	PPP1R9A	55607
ENSG00000205832	10.7937	1.9385	0.426507	4.54505	5.49222e-06	0.00294332	C16orf96	342346
ENSG00000234906	11.5366	1.34185	0.295327	4.54362	5.52952e-06	0.00294332	APOC2	344
ENSG00000138347	13.0165	-3.07069	0.675838	-4.54353	5.53211e-06	0.00294332	MYPN	84665
ENSG00000186395	258.399	-1.04822	0.232635	-4.50585	6.61085e-06	0.00338743	KRT10	3858
ENSG00000142623	23.958	3.7606	0.837824	4.48853	7.17155e-06	0.00359818	PADI1	29943
ENSG00000054356	10.012	3.03767	0.678505	4.477	7.56981e-06	0.00372048	PTPRN	5798
ENSG00000168594	29.3851	2.11787	0.474002	4.46805	7.89345e-06	0.00377202	ADAM29	11086
ENSG00000136002	99.7322	1.75998	0.394185	4.46486	8.01206e-06	0.00377202	ARHGEF4	50649
ENSG00000105048	11.592	-3.17362	0.711358	-4.46135	8.14455e-06	0.00377202	TNNT1	7138
ENSG00000121335	116.531	1.90709	0.429451	4.44076	8.96427e-06	0.00402709	PRB2	653247
ENSG00000160224	8.8099	1.77808	0.400689	4.43755	9.09868e-06	0.00402709	AIRE	326
ENSG00000132321	23.1443	1.94578	0.440115	4.42107	9.82127e-06	0.00422367	IQCA1	79781
ENSG00000102743	84.7715	-0.944425	0.21402	-4.41279	1.02045e-05	0.00423716	SLC25A15	10166
ENSG00000189127	41.9633	3.00976	0.682741	4.40835	1.04163e-05	0.00425178	ANKRD34B	340120
ENSG00000175084	236.357	-2.86201	0.650975	-4.39649	1.10014e-05	0.00441577	DES	1674
ENSG00000140798	7.66967	6.10874	1.3912	4.39098	1.12839e-05	0.00445494	ABCC12	94160
ENSG00000151778	12.096	1.34936	0.307756	4.38452	1.16241e-05	0.00451521	SERP2	387923
ENSG00000116690	152.038	-1.42309	0.325605	-4.37061	1.239e-05	0.00470814	PRG4	10216
ENSG00000168427	20.8457	1.89691	0.434227	4.36847	1.25118e-05	0.00470814	KLHL30	377007
ENSG00000157152	8.20052	2.98527	0.687836	4.34008	1.42429e-05	0.00527712	SYN2	6854
ENSG00000105141	3.93865	-2.68336	0.621132	-4.32011	1.55951e-05	0.00560562	CASP14	23581
ENSG00000080224	6.44349	3.01752	0.699988	4.31082	1.62654e-05	0.00576057	EPHA6	285220
ENSG00000116032	64.8384	1.16921	0.271435	4.30751	1.651e-05	0.00576247	GRIN3B	116444
ENSG00000164900	8.08236	2.78463	0.651996	4.27092	1.94666e-05	0.00656006	GBX1	2636
ENSG00000203857	9.74613	2.85357	0.668251	4.27021	1.95293e-05	0.00656006	HSD3B1	3283
ENSG00000187144	48.6744	1.40259	0.328576	4.26869	1.9662e-05	0.00656006	SPATA21	374955
ENSG00000152977	9.66081	-3.24395	0.760388	-4.26618	1.98847e-05	0.00656006	ZIC1	7545
ENSG00000186583	104.277	1.46856	0.344817	4.25894	2.054e-05	0.00668467	SPATC1	375686
ENSG00000126233	7.98241	2.98819	0.703175	4.24957	2.1418e-05	0.00681692	SLURP1	57152
ENSG00000136928	4.90504	2.12021	0.499075	4.24828	2.1542e-05	0.00681692	GABBR2	9568
ENSG00000201643	13.6711	1.58934	0.374345	4.24566	2.17956e-05	0.00681692	SNORA14A	677801
ENSG00000226435	4.37341	1.65418	0.389922	4.24233	2.21211e-05	0.00683002	ANKRD18DP	348840
ENSG00000114115	35.6488	1.05038	0.248512	4.22666	2.37185e-05	0.00723055	RBP1	5947
ENSG00000153404	17.0205	1.43208	0.340737	4.20287	2.6355e-05	0.00793386	PLEKHG4B	153478
ENSG00000180071	39.3438	1.91242	0.458044	4.17518	2.97747e-05	0.00885263	ANKRD18A	253650
ENSG00000198756	41.5221	1.67229	0.400991	4.1704	3.04064e-05	0.0088703	COLGALT2	23127
ENSG00000104313	14.4868	1.96213	0.470628	4.16917	3.05707e-05	0.0088703	EYA1	2138
ENSG00000204278	5.39419	3.37229	0.809429	4.16626	3.09643e-05	0.00887754	TMEM235	283999
ENSG00000072041	9.62269	3.07087	0.738452	4.15853	3.20308e-05	0.00907527	SLC6A15	55117
ENSG00000153822	13.7952	-2.95373	0.711549	-4.15113	3.30839e-05	0.00926465	KCNJ16	3773
ENSG00000104731	535.023	0.687162	0.165773	4.14519	3.39526e-05	0.00939863	KLHDC4	54758
ENSG00000264462	68.2437	1.73615	0.419334	4.14025	3.46928e-05	0.0094944	MIR3648-2	103504731
ENSG00000172269	204.302	0.426632	0.103163	4.13552	3.54157e-05	0.00958334	DPAGT1	1798
ENSG00000196616	165.327	-1.91395	0.464702	-4.11866	3.81085e-05	0.0101252	ADH1B	125
ENSG00000152430	32.1286	1.48799	0.36136	4.11775	3.8259e-05	0.0101252	BOLL	66037
ENSG00000120251	6.68366	3.79496	0.922859	4.11218	3.91949e-05	0.0101877	GRIA2	2891
ENSG00000183615	23.2684	1.12021	0.272471	4.11131	3.93414e-05	0.0101877	FAM167B	84734
ENSG00000162814	9.22958	1.58453	0.389236	4.07087	4.68388e-05	0.0120002	SPATA17	128153
ENSG00000124391	14.0569	1.62638	0.400341	4.06248	4.85547e-05	0.0121628	IL17C	27189
ENSG00000106341	5.63694	-2.81999	0.694511	-4.0604	4.89886e-05	0.0121628	PPP1R17	10842
ENSG00000213638	39.5121	1.04311	0.257443	4.05182	5.08205e-05	0.0124889	ADAT3	113179
ENSG00000167619	12.2576	1.20727	0.300479	4.01781	5.87423e-05	0.0142898	TMEM145	284339
ENSG00000155974	87.2116	1.35997	0.33963	4.00427	6.22103e-05	0.0148019	GRIP1	23426
ENSG00000124334	3.91583	1.57121	0.39256	4.00246	6.26863e-05	0.0148019	IL9R	3581
ENSG00000167880	101.679	2.64918	0.661889	4.00245	6.26912e-05	0.0148019	EVPL	2125
ENSG00000111907	47.1917	1.44923	0.362898	3.99349	6.51074e-05	0.0151597	TPD52L1	7164
ENSG00000165186	166.006	-1.8087	0.453059	-3.99219	6.54657e-05	0.0151597	PTCHD1	139411
ENSG00000157353	152.571	0.675856	0.169661	3.98356	6.78899e-05	0.0155714	FCSK	197258
ENSG00000167419	9.55811	1.5494	0.389681	3.97608	7.00599e-05	0.0159175	LPO	4025
ENSG00000064270	33.9189	1.73045	0.436603	3.96345	7.38743e-05	0.0166272	ATP2C2	9914
ENSG00000088340	90.9534	1.35316	0.342476	3.95111	7.77911e-05	0.0173467	FER1L4	80307
ENSG00000142609	20.0423	1.19485	0.303746	3.9337	8.36465e-05	0.0184813	CFAP74	85452
ENSG00000114656	16.0137	1.41507	0.360197	3.9286	8.54425e-05	0.0186302	KIAA1257	57501
ENSG00000163046	7.88245	2.03538	0.518251	3.9274	8.58679e-05	0.0186302	ANKRD30BL	554226
ENSG00000143882	122.744	1.10415	0.281588	3.92116	8.81226e-05	0.0189487	ATP6V1C2	245973
ENSG00000182836	79.467	1.62522	0.414767	3.91839	8.91437e-05	0.0189987	PLCXD3	345557
ENSG00000177340	40.3116	0.83906	0.214584	3.91017	9.22316e-05	0.0191645	FLJ13224	79857
ENSG00000168702	78.4672	2.2463	0.574949	3.90695	9.34696e-05	0.0192396	LRP1B	53353
ENSG00000007516	66.5492	1.13118	0.289815	3.90312	9.49609e-05	0.0193809	BAIAP3	8938
ENSG00000106772	483.77	1.34827	0.346527	3.8908	9.99144e-05	0.0202205	PRUNE2	158471
ENSG00000164530	46.6102	-1.8115	0.466453	-3.88357	0.000102935	0.0206583	PI16	221476
ENSG00000160256	45.7444	0.827312	0.213183	3.88077	0.000104128	0.0207249	FAM207A	85395
ENSG00000175806	242.398	0.704865	0.182037	3.87209	0.000107905	0.0213006	MSRA	4482
ENSG00000143178	83.8455	0.711342	0.184338	3.8589	0.000113898	0.0222159	TBX19	9095
ENSG00000155657	22813.1	-1.16804	0.302769	-3.85785	0.000114387	0.0222159	TTN	7273
ENSG00000173175	68.853	1.28443	0.333479	3.8516	0.00011735	0.0226091	ADCY5	111
ENSG00000175592	26.1453	1.10949	0.288624	3.84405	0.000121021	0.0231154	FOSL1	8061
ENSG00000261308	10.3825	1.33426	0.347705	3.83732	0.000124384	0.0231154	FIGNL2	401720
ENSG00000137204	19.6809	-1.69503	0.44177	-3.8369	0.000124595	0.0231154	SLC22A7	10864
ENSG00000183117	221.673	2.17718	0.567666	3.83532	0.000125399	0.0231154	CSMD1	64478
ENSG00000004799	771.412	-1.46893	0.383066	-3.83466	0.000125737	0.0231154	PDK4	5166
ENSG00000065621	16.6393	1.09752	0.287508	3.81737	0.000134883	0.0244239	GSTO2	119391
ENSG00000005513	34.2134	1.71254	0.449582	3.80919	0.000139423	0.0249764	SOX8	30812
ENSG00000188064	12.5563	1.66873	0.438198	3.80815	0.000140008	0.0249764	WNT7B	7477
ENSG00000180481	22.4488	1.50594	0.396085	3.80207	0.000143495	0.0254102	GLIPR1L2	144321
ENSG00000139146	206.889	0.536523	0.141187	3.80007	0.000144653	0.0254284	SINHCAF	58516
ENSG00000104951	1237.87	1.23358	0.325075	3.79476	0.000147788	0.0257911	IL4I1	259307
ENSG00000197191	27.8783	1.6845	0.444751	3.78752	0.000152158	0.0261744	CYSRT1	375791
ENSG00000204839	53.2617	0.962983	0.254414	3.78511	0.000153643	0.0262424	MROH6	642475
ENSG00000181092	21.3701	-1.93873	0.513234	-3.77748	0.000158422	0.0268681	ADIPOQ	9370
ENSG00000165685	16.3472	1.32423	0.351165	3.77096	0.000162618	0.0273869	TMEM52B	120939
ENSG00000160226	128.072	0.857404	0.227694	3.7656	0.00016615	0.0277875	CFAP410	755
ENSG00000019186	34.0462	2.38148	0.633378	3.75996	0.000169939	0.0278139	CYP24A1	1591
ENSG00000009694	529.582	1.45236	0.386425	3.75845	0.000170968	0.0278139	TENM1	10178
ENSG00000169876	65.5467	-3.4263	0.911653	-3.75834	0.000171043	0.0278139	MUC17	140453
ENSG00000040608	20.4386	1.54887	0.412237	3.75724	0.000171799	0.0278139	RTN4R	65078
ENSG00000009830	139.33	0.563141	0.149908	3.75657	0.000172257	0.0278139	POMT2	29954
ENSG00000198034	3921	-0.675638	0.180059	-3.75232	0.000175207	0.0279439	RPS4X	6191
ENSG00000144229	26.0455	1.76957	0.473735	3.73536	0.00018745	0.0296997	THSD7B	80731
ENSG00000174791	39.9722	0.882551	0.23773	3.7124	0.0002053	0.0321709	RIN1	9610
ENSG00000183682	34.0014	1.08705	0.292909	3.71121	0.00020627	0.0321709	BMP8A	353500
ENSG00000187741	1176.85	0.805453	0.217089	3.71025	0.000207054	0.0321709	FANCA	2175
ENSG00000163683	856.673	-1.11005	0.300386	-3.69541	0.000219534	0.0337992	SMIM14	201895
ENSG00000123572	21.1449	2.01676	0.545908	3.69433	0.000220466	0.0337992	NRK	203447
ENSG00000100427	35.5798	2.37727	0.643747	3.69286	0.000221745	0.0337992	MLC1	23209
ENSG00000103888	460.811	0.992262	0.268918	3.68983	0.000224403	0.0339892	CEMIP	57214
ENSG00000158106	60.7405	1.22848	0.333284	3.68599	0.000227812	0.0340795	RHPN1	114822
ENSG00000111676	1980.11	0.714075	0.193728	3.68598	0.000227829	0.0340795	ATN1	1822
ENSG00000072832	86.5705	1.10247	0.299385	3.68246	0.000230997	0.0341315	CRMP1	1400
ENSG00000145850	106.741	-1.32852	0.360841	-3.68173	0.000231657	0.0341315	TIMD4	91937
ENSG00000148225	30.5533	0.77094	0.209447	3.68083	0.000232473	0.0341315	WDR31	114987
ENSG00000128917	99.4375	1.10427	0.300127	3.67933	0.000233846	0.0341315	DLL4	54567
ENSG00000237624	20.939	1.53875	0.419352	3.66936	0.000243158	0.0352769	OXCT2P1	192217
ENSG00000198691	10.1526	1.49075	0.406552	3.6668	0.000245603	0.0354031	ABCA4	24
ENSG00000160013	163.264	1.2241	0.333961	3.66538	0.000246968	0.0354031	PTGIR	5739
ENSG00000054803	3.60917	3.21255	0.878235	3.65796	0.000254233	0.0359123	CBLN4	140689
ENSG00000196704	452.284	-0.453702	0.124058	-3.65719	0.000254994	0.0359123	AMZ2	51321
ENSG00000102100	232.702	0.779953	0.213509	3.65301	0.00025918	0.0362897	SLC35A2	7355
ENSG00000197599	58.9928	1.13033	0.309613	3.65078	0.000261448	0.0363957	CCDC154	645811
ENSG00000144891	13.9186	-1.932	0.530277	-3.64338	0.000269084	0.0372434	AGTR1	185
ENSG00000036448	48.1657	-1.75859	0.48294	-3.64143	0.000271132	0.0372808	MYOM2	9172
ENSG00000158373	1844.58	-0.679601	0.187137	-3.63156	0.000281713	0.0379022	H2BC5	3017
ENSG00000139438	32.799	1.26792	0.349617	3.62658	0.000287199	0.0382646	FAM222A	84915
ENSG00000167535	79.4507	0.801084	0.220913	3.62623	0.000287585	0.0382646	CACNB3	784
ENSG00000163873	13.1787	1.71642	0.473524	3.62478	0.000289212	0.0382697	GRIK3	2899
ENSG00000170323	58.7814	-1.84741	0.51018	-3.62109	0.00029336	0.038552	FABP4	2167
ENSG00000187017	20.3641	1.84738	0.51032	3.62005	0.000294546	0.038552	ESPN	83715
ENSG00000164393	26.6469	1.38117	0.38174	3.6181	0.00029677	0.038633	ADGRF2	222611
ENSG00000182931	3.16371	2.24743	0.622031	3.61306	0.000302608	0.0391812	WFDC10B	280664
ENSG00000095066	141.442	0.683163	0.189242	3.60999	0.000306212	0.0394359	HOOK2	29911
ENSG00000184313	23.7768	1.05796	0.293731	3.60181	0.000316005	0.0402664	MROH7	374977
ENSG00000213231	5.59829	-3.25683	0.90471	-3.59986	0.000318392	0.0403571	TCL1B	9623
ENSG00000175264	57.1183	1.08261	0.300961	3.59717	0.0003217	0.0405628	CHST1	8534
ENSG00000230453	20.5287	1.704	0.47455	3.59077	0.000329706	0.0406697	ANKRD18B	441459
ENSG00000107187	10.501	2.01438	0.561293	3.58882	0.000332178	0.0406697	LHX3	8022
ENSG00000154330	56.0028	1.15764	0.322596	3.5885	0.000332586	0.0406697	PGM5	5239
ENSG00000168497	112.296	1.28877	0.359142	3.58848	0.00033261	0.0406697	CAVIN2	8436
ENSG00000116991	355.612	0.803305	0.223957	3.58687	0.000334669	0.0406697	SIPA1L2	57568
ENSG00000049089	138.06	1.11684	0.311511	3.58523	0.000336782	0.0406697	COL9A2	1298
ENSG00000105245	151.876	0.667505	0.186246	3.58399	0.000338388	0.0406697	NUMBL	9253
ENSG00000163393	200.639	0.979569	0.273493	3.5817	0.000341364	0.0406697	SLC22A15	55356
ENSG00000180432	8.97075	1.23052	0.343629	3.58094	0.000342355	0.0406697	CYP8B1	1582
ENSG00000128274	369.461	1.00723	0.281288	3.58078	0.000342575	0.0406697	A4GALT	53947
ENSG00000164556	7.12547	1.39776	0.39037	3.5806	0.000342812	0.0406697	FAM183BP	340286
ENSG00000105329	1363.23	0.662396	0.18535	3.57376	0.000351893	0.0415424	TGFB1	7040
ENSG00000080031	32.3805	-1.91258	0.535538	-3.57132	0.000355184	0.0417264	PTPRH	5794
ENSG00000147119	42.0311	0.805813	0.226038	3.56495	0.000363927	0.0425459	CHST7	56548
ENSG00000211448	327.3	1.79534	0.503901	3.56289	0.000366792	0.0426737	DIO2	1734
ENSG00000132470	340.075	1.36086	0.382127	3.56127	0.000369064	0.0427316	ITGB4	3691
ENSG00000180574	918.922	-0.570243	0.160756	-3.54725	0.000389272	0.0448073	EIF2S3B	255308
ENSG00000101166	281.55	-0.646551	0.182324	-3.54617	0.000390881	0.0448073	PRELID3B	51012
ENSG00000205111	8.65607	-1.34896	0.380523	-3.54503	0.000392573	0.0448073	CDKL4	344387
ENSG00000102290	41.6703	1.26584	0.357511	3.54071	0.000399053	0.0452365	PCDH11X	27328
ENSG00000176945	112.61	1.11176	0.314055	3.54002	0.00040009	0.0452365	MUC20	200958
ENSG00000090266	412.672	-0.486295	0.137488	-3.537	0.000404695	0.0455074	NDUFB2	4708
ENSG00000164411	36.5367	1.3693	0.387247	3.53598	0.000406266	0.0455074	GJB7	375519
ENSG00000132518	6.03268	1.20255	0.340464	3.53209	0.000412293	0.0459687	GUCY2D	3000
ENSG00000161682	18.611	1.05457	0.298711	3.53041	0.000414922	0.0460487	FAM171A2	284069
ENSG00000163975	128.674	1.21375	0.344011	3.52824	0.000418336	0.0462077	MELTF	4241
ENSG00000196781	121.475	-1.13591	0.322056	-3.52707	0.000420192	0.0462077	TLE1	7088
ENSG00000205517	44.9134	1.56141	0.443303	3.52223	0.000427939	0.0468457	RGL3	57139
ENSG00000110900	141.591	1.15422	0.328162	3.51721	0.000436108	0.047267	TSPAN11	441631
ENSG00000162951	12.2069	5.00245	1.42266	3.51626	0.000437676	0.047267	LRRTM1	347730
ENSG00000064886	232.786	-1.02224	0.29108	-3.51187	0.000444965	0.0478397	CHI3L2	1117
ENSG00000152785	132.118	-2.04357	0.582817	-3.50637	0.000454258	0.0482781	BMP3	651
ENSG00000183828	67.6269	0.742818	0.211876	3.50591	0.000455057	0.0482781	NUDT14	256281
ENSG00000167281	21.9317	1.074	0.306776	3.50094	0.000463622	0.0489711	RBFOX3	146713
ENSG00000134249	5.24429	5.78764	1.65524	3.49655	0.000471316	0.0495664	ADAM30	11085
ENSG00000120907	20.4923	-1.26762	0.36369	-3.48544	0.000491324	0.0512232	ADRA1A	148
ENSG00000215910	5.0462	2.31205	0.663872	3.48268	0.000496425	0.0515319	C1orf167	284498
ENSG00000187715	36.9363	-1.45246	0.417562	-3.47843	0.000504364	0.0519862	KBTBD12	166348
ENSG00000130054	10.6211	2.28151	0.655979	3.47803	0.000505119	0.0519862	FAM155B	27112
ENSG00000113494	91.2415	-1.46424	0.421366	-3.47498	0.000510894	0.0523568	PRLR	5618
ENSG00000070423	362.186	0.534239	0.154058	3.46777	0.000524796	0.0535536	RNF126	55658
ENSG00000183092	29.3799	1.27031	0.366695	3.46422	0.000531769	0.0540362	BEGAIN	57596
ENSG00000135218	289.02	-1.22721	0.35493	-3.45761	0.00054499	0.0548992	CD36	948
ENSG00000166295	1215.35	-0.507403	0.146794	-3.45657	0.0005471	0.0548992	ANAPC16	119504
ENSG00000176473	87.0989	0.65549	0.190075	3.44858	0.000563546	0.0563148	WDR25	79446
ENSG00000141738	35.188	1.90417	0.552557	3.44611	0.000568726	0.056465	GRB7	2886
ENSG00000104856	712.248	0.661059	0.191854	3.44563	0.000569738	0.056465	RELB	5971
ENSG00000133454	62.3376	-2.0193	0.586414	-3.44348	0.000574284	0.056624	MYO18B	84700
ENSG00000140519	68.6941	2.15381	0.625676	3.44237	0.000576638	0.056624	RHCG	51458
ENSG00000007372	119.743	1.09683	0.318702	3.44155	0.000578395	0.056624	PAX6	5080
ENSG00000174226	7.29863	2.23188	0.649012	3.43889	0.000584101	0.0568863	SNX31	169166
ENSG00000169567	710.703	-0.508906	0.148272	-3.43225	0.000598597	0.0575029	HINT1	3094
ENSG00000132541	104.231	-0.979925	0.285532	-3.43193	0.000599312	0.0575029	RIDA	10247
ENSG00000108515	61.2202	0.88993	0.259412	3.43057	0.000602322	0.0575624	ENO3	2027
ENSG00000137834	64.0435	1.09396	0.319252	3.42662	0.000611134	0.0581736	SMAD6	4091
ENSG00000170477	97.3859	4.24066	1.24018	3.4194	0.000627604	0.0592729	KRT4	3851
ENSG00000136710	167.506	-0.442956	0.129599	-3.4179	0.000631062	0.0593666	CCDC115	84317
ENSG00000112992	1206.64	-0.369984	0.108355	-3.41456	0.000638852	0.0596337	NNT	23530
ENSG00000110931	975.518	0.581775	0.170476	3.41266	0.000643322	0.059819	CAMKK2	10645
ENSG00000171219	93.3242	1.04048	0.30536	3.4074	0.000655857	0.0605837	CDC42BPG	55561
ENSG00000175221	420.918	0.565793	0.166088	3.40659	0.000657804	0.0605837	MED16	10025
ENSG00000164916	1462.41	0.39349	0.115538	3.40572	0.000659889	0.0605837	FOXK1	221937
ENSG00000167470	1236.5	0.530908	0.155919	3.40501	0.000661608	0.0605837	MIDN	90007
ENSG00000232850	8.04418	1.34376	0.394874	3.40302	0.000666455	0.0607963	PTGES2-AS1	389791
ENSG00000251733	170.959	-1.51754	0.446219	-3.4009	0.000671655	0.0610395	SCARNA8	677776
ENSG00000146063	742.383	0.439272	0.129285	3.39771	0.000679518	0.0615219	TRIM41	90933
ENSG00000159335	879.093	1.00426	0.295787	3.39521	0.000685771	0.0617177	PTMS	5763
ENSG00000118137	6.00316	-2.58074	0.760794	-3.39216	0.000693428	0.0620811	APOA1	335
ENSG00000070729	10.5088	1.32035	0.389562	3.38933	0.000700638	0.0624943	CNGB1	1258
ENSG00000119771	198.946	0.772406	0.228041	3.38714	0.000706255	0.0627629	KLHL29	114818
ENSG00000049247	10.7371	-1.69758	0.502256	-3.37992	0.000725073	0.0631942	UTS2	10911
ENSG00000185559	19.5325	-2.09518	0.61991	-3.37982	0.000725341	0.0631942	DLK1	8788
ENSG00000158055	41.8923	1.5268	0.451839	3.37907	0.000727304	0.0631942	GRHL3	57822
ENSG00000148400	1816	0.545625	0.161511	3.37825	0.000729477	0.0631942	NOTCH1	4851
ENSG00000243678	42.1957	-0.811213	0.240414	-3.37424	0.000740201	0.0636653	NME2	4831
ENSG00000139998	214.152	0.877345	0.260297	3.37055	0.000750189	0.0642947	RAB15	376267
ENSG00000182896	9.13837	1.39118	0.412953	3.36886	0.000754803	0.0644607	TMEM95	339168
ENSG00000124493	2.99246	1.62029	0.481254	3.3668	0.000760454	0.0647138	GRM4	2914
ENSG00000105321	208.481	0.573613	0.170735	3.35967	0.000780368	0.0659424	CCDC9	26093
ENSG00000163945	402.214	0.474278	0.141317	3.35614	0.000790399	0.0665566	UVSSA	57654
ENSG00000112319	37.8672	1.58525	0.472701	3.35359	0.000797699	0.0667048	EYA4	2070
ENSG00000091622	37.4199	1.39479	0.416096	3.35209	0.000802037	0.0668355	PITPNM3	83394
ENSG00000125398	167.329	-1.59679	0.476936	-3.34801	0.000813939	0.0674602	SOX9	6662
ENSG00000095739	42.0573	1.39235	0.415947	3.34741	0.0008157	0.0674602	BAMBI	25805
ENSG00000105808	93.6503	0.838952	0.250684	3.34665	0.000817937	0.0674602	RASA4	10156
ENSG00000169194	7.33056	2.48636	0.74416	3.34116	0.000834278	0.0685731	IL13	3596
ENSG00000175906	19.9684	1.3892	0.41598	3.33958	0.000839066	0.0686673	ARL4D	379
ENSG00000251655	135.953	1.37296	0.41124	3.33858	0.000842071	0.0686673	PRB1	5542
ENSG00000142748	3.90309	-1.59154	0.476982	-3.33668	0.000847847	0.0686673	FCN3	8547
ENSG00000166596	2.30134	1.62614	0.487372	3.33654	0.000848285	0.0686673	CFAP52	146845
ENSG00000145879	14.3065	1.59479	0.478177	3.33515	0.000852532	0.0686673	SPINK7	84651
ENSG00000188342	311.067	-0.501155	0.150433	-3.33143	0.000864015	0.0693603	GTF2F2	2963
ENSG00000101230	39.1555	1.28961	0.387826	3.32523	0.000883467	0.0702096	ISM1	140862
ENSG00000145425	458.941	-0.58238	0.17515	-3.32503	0.000884103	0.0702096	RPS3A	6189
ENSG00000215458	6.06951	1.24849	0.375654	3.3235	0.000888959	0.0702096	AATBC	284837
ENSG00000030304	53.1288	1.19132	0.358461	3.32343	0.000889171	0.0702096	MUSK	4593
ENSG00000145808	6.25827	2.69633	0.813009	3.31648	0.000911606	0.0717458	ADAMTS19	171019
ENSG00000133065	464.762	0.654671	0.197617	3.31284	0.000923546	0.07228	SLC41A1	254428
ENSG00000204311	47.6836	0.85105	0.256981	3.31172	0.000927235	0.07228	PJVK	494513
ENSG00000184925	18.7673	1.33214	0.402337	3.31101	0.00092961	0.07228	LCN12	286256
ENSG00000184908	2.36088	2.05717	0.621358	3.31077	0.0009304	0.07228	CLCNKB	1188
ENSG00000133275	889.867	0.441943	0.133571	3.30868	0.000937383	0.0725884	CSNK1G2	1455
ENSG00000114646	6.59611	1.01607	0.307256	3.30691	0.000943318	0.0728139	CSPG5	10675
ENSG00000088002	20.1626	1.52938	0.462664	3.30559	0.000947779	0.0729244	SULT2B1	6820
ENSG00000182180	346.474	-0.338719	0.102563	-3.30255	0.000958112	0.0734774	MRPS16	51021
ENSG00000122824	149.894	1.43042	0.433396	3.3005	0.000965137	0.0735551	NUDT10	170685
ENSG00000147677	2095.53	-0.485598	0.147187	-3.29918	0.000969664	0.0736669	EIF3H	8667
ENSG00000214617	16.2199	1.23267	0.374093	3.29508	0.000983939	0.0744364	SLC6A10P	386757
ENSG00000090539	46.9634	0.984328	0.299022	3.29183	0.000995374	0.0744422	CHRD	8646
ENSG00000124767	796.506	-0.542231	0.164728	-3.29167	0.000995943	0.0744422	GLO1	2739
ENSG00000130226	7.71538	1.36926	0.416049	3.2911	0.000997958	0.0744422	DPP6	1804
ENSG00000165023	20.3858	2.11886	0.64384	3.29097	0.000998414	0.0744422	DIRAS2	54769
ENSG00000116014	11.7706	1.86818	0.567903	3.28962	0.00100323	0.0745706	KISS1R	84634
ENSG00000120645	32.8074	1.06073	0.32274	3.28665	0.00101387	0.0746391	IQSEC3	440073
ENSG00000092054	26.443	-2.4479	0.744913	-3.28616	0.00101562	0.0746391	MYH7	4625
ENSG00000105829	185.19	-0.53693	0.163421	-3.28556	0.00101781	0.0746391	BET1	10282
ENSG00000164120	95.7826	-1.37816	0.419525	-3.28505	0.00101965	0.0746391	HPGD	3248
ENSG00000239219	12.5921	-1.35889	0.413936	-3.28284	0.00102767	0.0749978	LOC100128164	100128164
ENSG00000136193	1274.12	-0.759911	0.231705	-3.27965	0.00103936	0.0756223	SCRN1	9805
ENSG00000066813	3.10826	0.959937	0.292825	3.27819	0.00104474	0.0757849	ACSM2B	348158
ENSG00000180573	768.828	-0.508108	0.155089	-3.27624	0.001052	0.0760823	H2AC6	8334
ENSG00000250067	51.6764	1.01872	0.311124	3.27432	0.00105916	0.0763703	YJEFN3	374887
ENSG00000136929	37.408	-1.59833	0.488808	-3.26986	0.00107601	0.0772641	HEMGN	55363
ENSG00000133142	259.658	0.734627	0.224714	3.26917	0.00107864	0.0772641	TCEAL4	79921
ENSG00000171126	5.558	2.11764	0.647894	3.2685	0.00108118	0.0772641	KCNG3	170850
ENSG00000132510	1736.01	0.569495	0.174737	3.25916	0.00111744	0.0791509	KDM6B	23135
ENSG00000161671	498.141	0.476601	0.146408	3.25529	0.00113278	0.0798155	EMC10	284361
ENSG00000253831	2.93387	0.860563	0.264565	3.25274	0.00114296	0.0802508	ETV3L	440695
ENSG00000112799	125.832	-0.803975	0.247329	-3.25063	0.00115151	0.0803259	LY86	9450
ENSG00000196456	101.297	0.822446	0.253087	3.24966	0.00115543	0.0803259	ZNF775	285971
ENSG00000173581	192.571	0.728876	0.224386	3.24831	0.00116094	0.0803259	CCDC106	29903
ENSG00000180919	1.96825	2.25541	0.694724	3.24648	0.0011684	0.0803259	OR56B4	196335
ENSG00000105619	97.6276	0.509688	0.15703	3.2458	0.0011712	0.0803259	TFPT	29844
ENSG00000130021	349.66	-0.515392	0.158817	-3.2452	0.00117369	0.0803259	PUDP	8226
ENSG00000143195	109.182	1.32513	0.408447	3.24432	0.00117731	0.0803259	ILDR2	387597
ENSG00000167604	354.659	0.74703	0.230338	3.24319	0.00118201	0.0803259	NFKBID	84807
ENSG00000205903	477.459	0.74294	0.229112	3.24269	0.00118406	0.0803259	ZNF316	100131017
ENSG00000119547	39.2212	-1.89504	0.584546	-3.2419	0.00118734	0.0803259	ONECUT2	9480
ENSG00000159961	3.38353	1.85132	0.571063	3.24189	0.00118739	0.0803259	OR3A3	8392
ENSG00000131016	496.744	0.916753	0.283294	3.23605	0.00121194	0.0817569	AKAP12	9590
ENSG00000132749	29.1906	1.06005	0.327884	3.23301	0.00122492	0.0822507	TESMIN	9633
ENSG00000102893	1113.5	-0.366277	0.113302	-3.23274	0.00122609	0.0822507	PHKB	5257
ENSG00000168634	4.8215	1.63874	0.50722	3.23083	0.00123431	0.0823727	WFDC13	164237
ENSG00000170667	20.2018	0.963255	0.29818	3.23045	0.00123594	0.0823727	RASA4B	100271927
ENSG00000103269	43.5684	1.08031	0.334468	3.22994	0.00123817	0.0823727	RHBDL1	9028
ENSG00000268655	2.50941	1.23191	0.381766	3.22688	0.00125148	0.0828007	LOC101059948	101059948
ENSG00000105722	415.635	0.550363	0.17066	3.2249	0.00126016	0.0831464	ERF	2077
ENSG00000235927	8.28442	0.952602	0.295553	3.22312	0.00126803	0.0834372	NEXN-AS1	374987
ENSG00000180336	14.3882	0.993475	0.308522	3.22011	0.00128142	0.0840882	MEIOC	284071
ENSG00000108370	171.145	1.26972	0.394537	3.21825	0.00128976	0.0842306	RGS9	8787
ENSG00000105426	1144.15	1.12519	0.349648	3.21807	0.00129058	0.0842306	PTPRS	5802
ENSG00000111859	1194.19	-0.454397	0.141391	-3.21375	0.00131012	0.085097	NEDD9	4739
ENSG00000106328	4.54506	1.1331	0.352598	3.21358	0.00131092	0.085097	FSCN3	29999
ENSG00000203661	94.2612	1.82252	0.567302	3.2126	0.00131538	0.085157	OR2T5	401993
ENSG00000089289	431.788	-0.467352	0.145566	-3.21059	0.00132461	0.0853503	IGBP1	3476
ENSG00000104852	2488.14	0.443165	0.13804	3.21041	0.00132546	0.0853503	SNRNP70	6625
ENSG00000187984	6.66405	1.34661	0.419767	3.20799	0.00133666	0.0858422	ANKRD19P	138649
ENSG00000170775	2.21921	2.39078	0.74571	3.20604	0.00134575	0.0861206	GPR37	2861
ENSG00000184838	51.2198	1.1141	0.347696	3.20423	0.00135426	0.0862818	PRR16	51334
ENSG00000169436	41.4286	1.23115	0.384386	3.2029	0.00136051	0.0864514	COL22A1	169044
ENSG00000088726	7.92111	1.83269	0.572342	3.20208	0.00136438	0.0864692	TMEM40	55287
ENSG00000170390	64.7857	0.814526	0.254652	3.19858	0.00138106	0.0872967	DCLK2	166614
ENSG00000102078	69.9973	0.638554	0.199684	3.19782	0.00138472	0.0872992	SLC25A14	9016
ENSG00000159871	24.1084	1.04229	0.326086	3.19636	0.00139175	0.0875133	LYPD5	284348
ENSG00000104325	415.62	-0.357976	0.112354	-3.18615	0.00144182	0.0902766	DECR1	1666
ENSG00000137573	2801.55	1.03881	0.326085	3.18571	0.001444	0.0902766	SULF1	23213
ENSG00000163092	59.6212	-4.14534	1.3016	-3.18481	0.00144848	0.0902766	XIRP2	129446
ENSG00000138892	16.7953	2.43604	0.765166	3.18367	0.00145419	0.0902766	TTLL8	164714
ENSG00000133742	39.2637	-1.08258	0.340123	-3.18291	0.00145803	0.0902766	CA1	759
ENSG00000113504	621.264	0.732608	0.230172	3.18288	0.00145819	0.0902766	SLC12A7	10723
ENSG00000166884	2.90225	5.57397	1.75344	3.17888	0.00147844	0.0912842	OR4D6	219983
ENSG00000140807	49.1973	0.97904	0.3081	3.17767	0.00148461	0.0912842	NKD1	85407
ENSG00000163283	3.17541	1.32363	0.416572	3.17744	0.00148584	0.0912842	ALPP	250
ENSG00000235217	15.0591	0.826086	0.26022	3.17456	0.00150063	0.0918803	TSPY26P	128854
ENSG00000188981	43.5431	0.821485	0.258856	3.17353	0.001506	0.0918803	MSANTD1	345222
ENSG00000144290	28.957	1.69243	0.53374	3.17089	0.00151972	0.0918803	SLC4A10	57282
ENSG00000102924	6.11212	1.64806	0.519909	3.16991	0.00152486	0.0918803	CBLN1	869
ENSG00000005020	1641.12	-0.502168	0.158422	-3.16982	0.00152535	0.0918803	SKAP2	8935
ENSG00000151967	8.03252	1.01589	0.320563	3.16909	0.00152917	0.0918803	SCHIP1	29970
ENSG00000207523	45.7747	-0.914975	0.288722	-3.16905	0.00152938	0.0918803	SNORA66	26782
ENSG00000137674	87.2293	2.44713	0.772201	3.16903	0.00152949	0.0918803	MMP20	9313
ENSG00000225556	19.682	1.16522	0.367698	3.16896	0.00152988	0.0918803	C2CD4D	100191040
ENSG00000189430	20.9898	1.25538	0.396612	3.16527	0.0015494	0.0926773	NCR1	9437
ENSG00000129055	367.135	-0.510717	0.161394	-3.16442	0.00155395	0.0926773	ANAPC13	25847
ENSG00000134030	239.368	0.732871	0.23169	3.16315	0.0015607	0.0926773	CTIF	9811
ENSG00000162877	116.063	1.1886	0.375857	3.16238	0.00156486	0.0926773	PM20D1	148811
ENSG00000008282	2722.6	-0.674094	0.213177	-3.16214	0.00156615	0.0926773	SYPL1	6856
ENSG00000198858	481.483	0.590121	0.186622	3.16212	0.00156624	0.0926773	R3HDM4	91300
ENSG00000105792	33.216	1.00885	0.319935	3.15329	0.0016144	0.0946095	CFAP69	79846
ENSG00000174963	2.15343	-2.71099	0.859901	-3.15268	0.00161779	0.0946095	ZIC4	84107
ENSG00000061273	1817.86	0.530715	0.16839	3.15171	0.00162318	0.0946095	HDAC7	51564
ENSG00000155918	3.0205	1.37892	0.437636	3.15084	0.001628	0.0946095	RAET1L	154064
ENSG00000229859	5.1802	-2.05985	0.653848	-3.15035	0.00163073	0.0946095	PGA3	643834
ENSG00000188257	61.1355	-1.97059	0.62564	-3.14972	0.00163425	0.0946095	PLA2G2A	5320
ENSG00000130595	27.0055	-1.4354	0.455972	-3.14801	0.00164387	0.0948478	TNNT3	7140
ENSG00000197721	81.9306	1.1906	0.378398	3.14643	0.00165275	0.0948478	CR1L	1379
ENSG00000135407	165.148	0.66442	0.211213	3.14573	0.0016567	0.0948478	AVIL	10677
ENSG00000134864	33.765	0.773548	0.245912	3.14563	0.00165731	0.0948478	GGACT	87769
ENSG00000180354	622.044	-0.793098	0.252155	-3.14528	0.00165927	0.0948478	MTURN	222166
ENSG00000186468	1404.12	-0.628887	0.200156	-3.14198	0.00167809	0.0948478	RPS23	6228
ENSG00000010278	320.98	1.08075	0.344002	3.1417	0.00167972	0.0948478	CD9	928
ENSG00000151208	288.241	0.866728	0.275885	3.14163	0.0016801	0.0948478	DLG5	9231
ENSG00000196944	15.8099	1.83037	0.582698	3.14119	0.00168261	0.0948478	OR2T4	127074
ENSG00000198624	1519.4	-0.520281	0.165665	-3.14056	0.00168623	0.0948478	CCDC69	26112
ENSG00000156959	2.78591	1.45401	0.463073	3.13992	0.00168995	0.0948478	LHFPL4	375323
ENSG00000213085	10.7026	1.16926	0.372394	3.13986	0.00169029	0.0948478	CFAP45	25790
ENSG00000114854	17.5327	-1.78374	0.568195	-3.1393	0.0016935	0.0948478	TNNC1	7134
ENSG00000237594	9.79173	1.2059	0.38424	3.1384	0.00169874	0.0949205	LOC150051	150051
ENSG00000115282	429.518	0.353299	0.11262	3.1371	0.0017063	0.095033	TTC31	64427
ENSG00000103056	256.272	1.05169	0.335312	3.13645	0.00171006	0.095033	SMPD3	55512
ENSG00000229183	2.63059	-2.77819	0.885898	-3.13602	0.00171259	0.095033	PGA4	643847
ENSG00000198185	41.5794	1.1135	0.355372	3.13334	0.0017283	0.0955283	ZNF334	55713
ENSG00000156076	5.52986	3.10434	0.990806	3.13314	0.00172945	0.0955283	WIF1	11197
ENSG00000158258	50.3404	1.1605	0.370578	3.13159	0.00173862	0.0958149	CLSTN2	64084
ENSG00000198369	1368.86	0.801426	0.256424	3.12539	0.00177569	0.0974124	SPRED2	200734
ENSG00000168502	307.168	-1.27134	0.407537	-3.11957	0.00181118	0.0989084	MTCL1	23255
ENSG00000201098	423.94	-1.24198	0.398286	-3.11831	0.0018189	0.0991053	RNY1	6084
ENSG00000160781	111.033	0.80305	0.25763	3.11706	0.00182662	0.0992124	PAQR6	79957
ENSG00000182983	126.068	0.924793	0.296808	3.1158	0.00183449	0.0992124	ZNF662	389114
ENSG00000177614	46.1784	1.40104	0.449737	3.11524	0.00183794	0.0992124	PGBD5	79605
ENSG00000075043	10.2587	2.47603	0.794902	3.11488	0.00184018	0.0992124	KCNQ2	3785
ENSG00000134765	6.73264	-1.23581	0.396771	-3.11468	0.00184146	0.0992124	DSC1	1823
ENSG00000175287	33.8266	0.946769	0.304212	3.11221	0.00185695	0.0998234	PHYHD1	254295
ENSG00000196368	41.6791	1.17371	0.377342	3.11046	0.00186794	0.0999679	NUDT11	55190
ENSG00000160299	2021.34	0.439245	0.141409	3.1062	0.00189505	0.10097	PCNT	5116
ENSG00000183145	4.31773	0.714337	0.230229	3.10272	0.00191748	0.101362	RIPPLY3	53820
ENSG00000189167	2.24698	1.31748	0.424651	3.1025	0.00191894	0.101362	ZAR1L	646799
ENSG00000124181	1758.52	0.35827	0.115483	3.10235	0.0019199	0.101362	PLCG1	5335
ENSG00000181626	38.1025	-1.70508	0.549858	-3.10095	0.00192901	0.101362	ANKRD62	342850
ENSG00000264553	5.93915	0.947387	0.305529	3.10081	0.00192993	0.101362	MIR4257	100422997
ENSG00000198468	18.7822	0.677038	0.218364	3.10051	0.00193187	0.101362	FLVCR1-DT	642946
ENSG00000186222	91.69	-0.332848	0.107395	-3.0993	0.00193979	0.101556	BLOC1S4	55330
ENSG00000114638	31.213	1.23382	0.398239	3.09818	0.00194715	0.101721	UPK1B	7348
ENSG00000196684	689.602	0.63877	0.206239	3.09724	0.00195334	0.101823	HSH2D	84941
ENSG00000140279	54.0728	1.55945	0.504278	3.09244	0.00198516	0.102845	DUOX2	50506
ENSG00000239961	57.2626	1.30251	0.421203	3.09235	0.00198576	0.102845	LILRA4	23547
ENSG00000172995	19.6625	-2.52565	0.817048	-3.09118	0.00199361	0.10303	ARPP21	10777
ENSG00000196636	89.4324	-0.589153	0.190645	-3.09031	0.00199948	0.103112	SDHAF3	57001
ENSG00000225091	274.627	-0.960621	0.31092	-3.08961	0.00200421	0.103135	SNORA71A	26777
ENSG00000105427	30.3748	2.37083	0.76804	3.08686	0.00202285	0.103681	CNFN	84518
ENSG00000178662	522.485	-1.65294	0.53549	-3.08677	0.00202342	0.103681	CSRNP3	80034
ENSG00000169583	21.5081	0.872176	0.28263	3.08593	0.0020292	0.103756	CLIC3	9022
ENSG00000197106	5.40253	1.29701	0.420392	3.08524	0.00203391	0.103777	SLC6A17	388662
ENSG00000166183	3.26257	2.39472	0.776523	3.0839	0.00204304	0.104022	ASPG	374569
ENSG00000187210	717.496	-0.845464	0.27423	-3.08304	0.00204895	0.104103	GCNT1	2650
ENSG00000135298	14.6944	1.38615	0.450422	3.07745	0.00208778	0.10563	ADGRB3	577
ENSG00000156860	1824.32	0.422724	0.137434	3.07583	0.00209918	0.105985	FBRS	64319
ENSG00000239998	45.558	-0.940249	0.306051	-3.0722	0.00212488	0.106891	LILRA2	11027
ENSG00000182783	93.6856	1.72705	0.562183	3.07204	0.00212602	0.106891	OR2T29	343563
ENSG00000177954	370.365	-0.598608	0.195112	-3.06802	0.00215483	0.10728	RPS27	6232
ENSG00000143382	397.204	0.698655	0.227736	3.06783	0.00215618	0.10728	ADAMTSL4	54507
ENSG00000183914	60.4247	1.1832	0.385713	3.06756	0.00215813	0.10728	DNAH2	146754
ENSG00000171791	3670.46	-0.907834	0.295989	-3.06712	0.00216134	0.10728	BCL2	596
ENSG00000154358	807.099	0.78496	0.256121	3.0648	0.00217816	0.10728	OBSCN	84033
ENSG00000124786	324.409	-0.3784	0.123495	-3.06409	0.00218333	0.10728	SLC35B3	51000
ENSG00000145016	1124.04	0.451297	0.147295	3.06389	0.00218476	0.10728	RUBCN	9711
ENSG00000058453	188.069	0.534682	0.17455	3.06321	0.00218978	0.10728	CROCC	9696
ENSG00000091181	9.3856	1.72307	0.562858	3.06128	0.0022039	0.107448	IL5RA	3568
ENSG00000038382	2503.74	0.604383	0.197429	3.06127	0.00220401	0.107448	TRIO	7204
ENSG00000182472	31.9316	0.789097	0.257851	3.06028	0.0022113	0.107585	CAPN12	147968
ENSG00000173418	379.131	-0.347183	0.113552	-3.05748	0.00223205	0.108348	NAA20	51126
ENSG00000135519	38.3075	0.852713	0.278979	3.05655	0.00223903	0.108348	KCNH3	23416
ENSG00000136842	44.4757	1.25506	0.41064	3.05635	0.00224047	0.108348	TMOD1	7111
ENSG00000254389	2.05151	1.72692	0.565418	3.05424	0.00225634	0.108897	RHPN1-AS1	78998
ENSG00000180596	1859.05	-0.572318	0.187576	-3.05113	0.00227985	0.109592	H2BC4	8347
ENSG00000153246	200.371	0.863962	0.283389	3.04868	0.00229848	0.110069	PLA2R1	22925
ENSG00000162620	33.9433	-1.09636	0.359625	-3.04862	0.00229891	0.110069	LRRIQ3	127255
ENSG00000100156	31.1947	1.00667	0.33036	3.0472	0.00230984	0.110164	SLC16A8	23539
ENSG00000154654	56.3024	1.44597	0.474529	3.04717	0.00231005	0.110164	NCAM2	4685
ENSG00000048991	1592.49	-0.35975	0.118123	-3.04556	0.00232247	0.110538	R3HDM1	23518
ENSG00000116191	4068.42	-0.704293	0.231324	-3.04462	0.00232975	0.110586	RALGPS2	55103
ENSG00000167460	236.362	0.578104	0.189901	3.04424	0.00233267	0.110586	TPM4	7171
ENSG00000134215	525.066	0.6791	0.223179	3.04285	0.00234352	0.110729	VAV3	10451
ENSG00000128487	637.124	0.692451	0.22758	3.04267	0.00234488	0.110729	SPECC1	92521
ENSG00000077063	40.365	1.30165	0.427983	3.04136	0.00235516	0.110905	CTTNBP2	83992
ENSG00000039650	335.476	0.46723	0.153643	3.04101	0.00235782	0.110905	PNKP	11284
ENSG00000165591	83.11	0.889275	0.292546	3.03978	0.0023675	0.111143	FAAH2	158584
ENSG00000228224	83.499	-0.641894	0.211238	-3.03872	0.00237582	0.111317	NACA4P	83955
ENSG00000182087	1854.62	0.443788	0.146145	3.03662	0.00239246	0.111662	TMEM259	91304
ENSG00000112559	23.1465	1.37301	0.452409	3.03488	0.00240631	0.112014	MDFI	4188
ENSG00000154118	69.2543	0.88956	0.293165	3.03433	0.0024107	0.112014	JPH3	57338
ENSG00000160471	12.1043	0.860958	0.283838	3.03327	0.00241916	0.112014	COX6B2	125965
ENSG00000145113	744.794	1.96666	0.648569	3.0323	0.00242697	0.112014	MUC4	4585
ENSG00000180694	924.824	-0.649218	0.214175	-3.03125	0.00243542	0.112014	TMEM64	169200
ENSG00000197641	100.278	3.86652	1.27561	3.03111	0.0024366	0.112014	SERPINB13	5275
ENSG00000127324	10.6898	-2.0745	0.68442	-3.03103	0.00243721	0.112014	TSPAN8	7103
ENSG00000107518	99.9465	1.2173	0.401821	3.02945	0.00244997	0.112336	ATRNL1	26033
ENSG00000183248	25.5833	1.61646	0.533659	3.02901	0.00245354	0.112336	PRR36	80164
ENSG00000137494	214.769	0.515838	0.170524	3.02502	0.00248618	0.113373	ANKRD42	338699
ENSG00000167642	249.15	0.710486	0.235003	3.02331	0.00250029	0.113373	SPINT2	10653
ENSG00000152332	6779.4	-0.58221	0.192586	-3.02312	0.00250185	0.113373	UHMK1	127933
ENSG00000185100	24.8853	-1.06694	0.352962	-3.02282	0.00250431	0.113373	ADSS1	122622
ENSG00000164458	11.4073	2.60687	0.862538	3.02233	0.00250838	0.113373	TBXT	6862
ENSG00000134326	288.583	-0.91752	0.303606	-3.02208	0.00251046	0.113373	CMPK2	129607
ENSG00000173209	1188.37	0.563513	0.186491	3.02167	0.00251386	0.113373	AHSA2P	130872
ENSG00000156411	289.945	-0.412229	0.136471	-3.02063	0.00252249	0.11355	ATP5MPL	9556
ENSG00000021645	91.3288	1.00773	0.333795	3.01901	0.00253598	0.113944	NRXN3	9369
ENSG00000087494	36.2864	1.15359	0.382393	3.01676	0.00255496	0.114172	PTHLH	5744
ENSG00000159164	34.2373	0.731103	0.24235	3.01672	0.00255527	0.114172	SV2A	9900
ENSG00000176381	4.73371	-1.4794	0.490703	-3.01487	0.00257092	0.114658	PRR18	285800
ENSG00000105641	9.8284	-1.02313	0.33945	-3.01408	0.00257758	0.114743	SLC5A5	6528
ENSG00000126368	112.52	0.614533	0.204064	3.01147	0.00259986	0.115521	NR1D1	9572
ENSG00000008952	2762.34	-0.529938	0.176032	-3.01046	0.00260852	0.115692	SEC62	7095
ENSG00000188677	197.789	0.601357	0.199961	3.00737	0.00263516	0.116273	PARVB	29780
ENSG00000218336	125.47	0.895926	0.297921	3.00727	0.00263609	0.116273	TENM3	55714
ENSG00000157445	146.681	1.35692	0.45163	3.00449	0.00266022	0.116772	CACNA2D3	55799
ENSG00000167414	28.121	1.63098	0.542887	3.00428	0.00266208	0.116772	GNG8	94235
ENSG00000264163	79.2442	1.80472	0.600779	3.00397	0.00266482	0.116772	MIR3689B	100500906
ENSG00000134056	138.275	-0.465577	0.154999	-3.00374	0.0026668	0.116772	MRPS36	92259
ENSG00000165272	211.734	1.06294	0.354521	2.99824	0.00271542	0.11847	AQP3	360
ENSG00000102871	171.061	0.65685	0.219236	2.99609	0.00273467	0.118879	TRADD	8717
ENSG00000124074	54.995	0.672104	0.224422	2.99483	0.00274599	0.119034	ENKD1	84080
ENSG00000182393	8.51283	2.0492	0.684966	2.99169	0.00277442	0.119743	IFNL1	282618
ENSG00000184343	103.536	0.707701	0.236639	2.99063	0.00278403	0.119943	SRPK3	26576
ENSG00000115464	7448.44	0.489855	0.163852	2.98962	0.00279322	0.120111	USP34	9736
ENSG00000120280	249.307	-0.559585	0.187208	-2.98911	0.00279792	0.120111	CXorf21	80231
ENSG00000124795	3566.86	-0.435869	0.145921	-2.98703	0.00281702	0.120716	DEK	7913
ENSG00000230657	108.829	1.1296	0.378276	2.98618	0.00282486	0.120837	PRB4	5545
ENSG00000163472	93.0989	0.546041	0.182982	2.98413	0.0028439	0.121435	TMEM79	84283
ENSG00000198771	1613.88	-0.564222	0.189145	-2.98302	0.00285419	0.121659	RCSD1	92241
ENSG00000111640	1490.01	-0.518896	0.17416	-2.97943	0.00288785	0.122876	GAPDH	2597
ENSG00000160408	370.277	0.509805	0.171191	2.97799	0.00290145	0.123223	ST6GALNAC6	30815
ENSG00000186806	38.439	0.80591	0.270975	2.97411	0.00293841	0.124318	VSIG10L	147645
ENSG00000146109	225.201	-0.368684	0.123982	-2.9737	0.00294237	0.124318	ABT1	29777
ENSG00000147166	61.9405	0.546198	0.183831	2.97119	0.00296648	0.125117	ITGB1BP2	26548
ENSG00000111843	397.817	-0.489948	0.164953	-2.97023	0.00297575	0.125288	TMEM14C	51522
ENSG00000147010	2367.49	-0.503292	0.169552	-2.96836	0.00299395	0.125835	SH3KBP1	30011
ENSG00000237763	11.8159	-0.752862	0.25414	-2.96238	0.00305267	0.127857	AMY1A	276
ENSG00000174576	3.96112	1.63414	0.551814	2.96139	0.00306251	0.128046	NPAS4	266743
ENSG00000160202	5.87222	-2.01846	0.681898	-2.96006	0.00307574	0.128376	CRYAA	1409
ENSG00000117507	46.3959	-1.49367	0.504801	-2.95893	0.00308707	0.128626	FMO6P	388714
ENSG00000099377	74.3692	0.615685	0.208299	2.95577	0.00311887	0.129421	HSD3B7	80270
ENSG00000012223	53.0626	-1.412	0.477753	-2.9555	0.00312162	0.129421	LTF	4057
ENSG00000151632	27.4612	-1.13378	0.383626	-2.95544	0.00312228	0.129421	AKR1C2	1646
ENSG00000258920	49.1887	0.698698	0.23648	2.95458	0.00313097	0.129559	FOXN3-AS1	400236
ENSG00000257704	53.139	0.641505	0.217278	2.95246	0.0031525	0.129724	INAFM1	255783
ENSG00000136492	734.388	0.633072	0.214454	2.95202	0.00315699	0.129724	BRIP1	83990
ENSG00000129084	399.359	-0.485331	0.164432	-2.95156	0.00316177	0.129724	PSMA1	5682
ENSG00000155719	12.2573	0.731293	0.247783	2.95135	0.00316388	0.129724	OTOA	146183
ENSG00000188428	308.29	-0.454524	0.154023	-2.95102	0.00316728	0.129724	BLOC1S5	63915
ENSG00000260231	19.2753	1.15395	0.391109	2.95047	0.00317294	0.129735	KDM7A-DT	100134229
ENSG00000117069	53.554	1.15066	0.390121	2.94949	0.00318298	0.129843	ST6GALNAC5	81849
ENSG00000131174	102.799	-0.440083	0.149223	-2.94916	0.00318635	0.129843	COX7B	1349
ENSG00000117602	571.604	-0.590231	0.200191	-2.94834	0.00319487	0.129881	RCAN3	11123
ENSG00000172005	139.158	1.55911	0.528866	2.94803	0.00319807	0.129881	MAL	4118
ENSG00000157103	22.7208	1.22751	0.416774	2.94527	0.00322672	0.130745	SLC6A1	6529
ENSG00000196139	19.0699	-1.16942	0.397136	-2.94464	0.00323334	0.130745	AKR1C3	8644
ENSG00000161180	10.9073	0.764738	0.259725	2.94442	0.00323564	0.130745	CCDC116	164592
ENSG00000154611	66.4931	-1.90683	0.648049	-2.94242	0.00325657	0.131068	PSMA8	143471
ENSG00000143194	12.2853	1.48897	0.506064	2.94225	0.00325832	0.131068	MAEL	84944
ENSG00000196754	19.4998	2.12585	0.722562	2.9421	0.00325997	0.131068	S100A2	6273
ENSG00000174939	12.1987	0.987516	0.335717	2.94151	0.00326617	0.131099	ASPHD1	253982
ENSG00000197410	35.4277	1.4091	0.479124	2.94099	0.00327162	0.131099	DCHS2	54798
ENSG00000256060	37.0755	-0.342057	0.11633	-2.9404	0.00327788	0.131131	TRAPPC2B	10597
ENSG00000142149	60.3062	1.02344	0.348554	2.93625	0.00332205	0.132501	HUNK	30811
ENSG00000184302	2.92005	1.85064	0.63032	2.93603	0.00332442	0.132501	SIX6	4990
ENSG00000162849	805.942	0.90118	0.307021	2.93524	0.00333286	0.132501	KIF26B	55083
ENSG00000116194	793.968	-0.673384	0.229423	-2.93513	0.00333413	0.132501	ANGPTL1	9068
ENSG00000171401	189.921	3.18742	1.08671	2.93309	0.00335608	0.133154	KRT13	3860
ENSG00000183090	25.1627	1.22956	0.419426	2.93154	0.00337291	0.133602	FREM3	166752
ENSG00000185800	517.573	0.413407	0.141093	2.93003	0.00338926	0.134029	DMWD	1762
ENSG00000187720	192.262	1.01559	0.347068	2.92618	0.00343151	0.13538	THSD4	79875
ENSG00000146166	4.11204	1.545	0.528044	2.9259	0.00343466	0.13538	LGSN	51557
ENSG00000185163	310.894	0.486277	0.16633	2.92357	0.00346042	0.135566	DDX51	317781
ENSG00000118113	15.3082	-2.34882	0.803423	-2.92351	0.00346106	0.135566	MMP8	4317
ENSG00000165972	18.1265	0.902247	0.308641	2.92329	0.00346356	0.135566	CCDC38	120935
ENSG00000104879	27.6898	-1.71152	0.585593	-2.92271	0.00346994	0.135566	CKM	1158
ENSG00000082482	22.7719	-1.57231	0.538002	-2.9225	0.00347238	0.135566	KCNK2	3776
ENSG00000124102	23.8078	2.66573	0.912191	2.92234	0.0034741	0.135566	PI3	5266
ENSG00000197467	29.6301	0.995828	0.341032	2.92005	0.00349977	0.135566	COL13A1	1305
ENSG00000180438	3.17181	1.22889	0.420929	2.91947	0.00350628	0.135566	TPRXL	348825
ENSG00000102349	86.0478	0.88149	0.301951	2.91932	0.00350801	0.135566	KLF8	11279
ENSG00000132026	3.74	1.23168	0.422	2.91867	0.00351528	0.135566	RTBDN	83546
ENSG00000138316	185.133	0.921171	0.31565	2.91832	0.00351917	0.135566	ADAMTS14	140766
ENSG00000048544	86.5397	-0.406418	0.139284	-2.91791	0.00352381	0.135566	MRPS10	55173
ENSG00000123472	281.093	-0.464263	0.159156	-2.91704	0.00353371	0.13573	ATPAF1	64756
ENSG00000148677	27.6887	-1.31151	0.449732	-2.9162	0.00354328	0.135836	ANKRD1	27063
ENSG00000102931	438.591	-0.47869	0.164171	-2.9158	0.00354776	0.135836	ARL2BP	23568
ENSG00000166206	13.0616	1.52377	0.522729	2.91504	0.00355645	0.135952	GABRB3	2562
ENSG00000151729	168.376	-0.578253	0.198506	-2.91302	0.00357955	0.136344	SLC25A4	291
ENSG00000169247	14.4028	0.959974	0.329562	2.91288	0.00358118	0.136344	SH3TC2	79628
ENSG00000196337	8.22244	1.15971	0.398347	2.91129	0.00359935	0.136708	CGB7	94027
ENSG00000174306	649.068	0.442942	0.15217	2.91084	0.00360459	0.136708	ZHX3	23051
ENSG00000198155	73.5466	0.691125	0.237557	2.90931	0.00362232	0.136957	ZNF876P	642280
ENSG00000156172	232.957	-0.780724	0.268426	-2.90853	0.00363136	0.136957	C8orf37	157657
ENSG00000179918	814.748	-0.347179	0.119374	-2.90834	0.00363358	0.136957	SEPHS2	22928
ENSG00000164309	180.388	-1.24587	0.428434	-2.90795	0.00363804	0.136957	CMYA5	202333
ENSG00000099337	102.953	0.61629	0.211942	2.90782	0.00363961	0.136957	KCNK6	9424
ENSG00000157514	1623.97	-0.599714	0.206398	-2.90561	0.00366535	0.137711	TSC22D3	1831
ENSG00000250317	205.989	-0.436711	0.150409	-2.90348	0.00369038	0.138435	SMIM20	389203
ENSG00000186910	4.26628	1.9056	0.657	2.90045	0.00372622	0.139133	SERPINA11	256394
ENSG00000130741	2315.85	-0.4525	0.156014	-2.90037	0.0037272	0.139133	EIF2S3	1968
ENSG00000269959	20.9754	0.855955	0.295126	2.90031	0.00372799	0.139133	SPACA6P-AS	102238594
ENSG00000079112	10.9574	1.28246	0.442515	2.89813	0.00375395	0.139732	CDH17	1015
ENSG00000166535	120.891	1.59911	0.551898	2.89748	0.00376173	0.139805	A2ML1	144568
ENSG00000165821	41.5522	0.802995	0.277349	2.89525	0.00378861	0.140587	SALL2	6297
ENSG00000084731	74.1842	0.643515	0.222415	2.89331	0.00381211	0.141025	KIF3C	3797
ENSG00000160298	293.314	0.586463	0.202766	2.89232	0.00382412	0.141036	C21orf58	54058
ENSG00000187288	3.59156	-1.68473	0.582867	-2.89042	0.00384728	0.141372	CIDEC	63924
ENSG00000196459	297.867	-0.444758	0.153889	-2.89013	0.00385086	0.141372	TRAPPC2	6399
ENSG00000132382	1168.91	0.456229	0.157983	2.88784	0.00387895	0.141586	MYBBP1A	10514
ENSG00000130348	602.371	-0.690458	0.2391	-2.88774	0.00388019	0.141586	QRSL1	55278
ENSG00000255585	6.83839	0.812827	0.281839	2.88401	0.0039264	0.142368	LOC651337	651337
ENSG00000119125	34.4915	-1.54197	0.534668	-2.88398	0.00392686	0.142368	GDA	9615
ENSG00000134138	340.777	-0.700241	0.242828	-2.88369	0.00393051	0.142368	MEIS2	4212
ENSG00000171431	13.8011	-2.59917	0.901471	-2.88325	0.00393594	0.142368	KRT20	54474
ENSG00000184164	235.55	0.54953	0.19067	2.8821	0.0039503	0.142631	CRELD2	79174
ENSG00000133835	881.029	-0.359191	0.124699	-2.88047	0.00397084	0.143043	HSD17B4	3295
ENSG00000170482	131.631	0.663376	0.230319	2.88025	0.00397357	0.143043	SLC23A1	9963
ENSG00000185958	97.4863	0.728082	0.252895	2.87898	0.00398959	0.143248	FAM186A	121006
ENSG00000134115	25.541	2.28642	0.794311	2.8785	0.00399573	0.143248	CNTN6	27255
ENSG00000075340	174.443	1.20534	0.418756	2.87839	0.00399713	0.143248	ADD2	119
ENSG00000172350	4.84525	1.14592	0.398408	2.87625	0.00402428	0.143839	ABCG4	64137
ENSG00000053918	62.182	0.986112	0.342876	2.876	0.0040275	0.143839	KCNQ1	3784
ENSG00000213741	709.11	-0.717137	0.249379	-2.87568	0.00403152	0.143839	RPS29	6235
ENSG00000226627	2.2166	0.824784	0.286877	2.87504	0.00403976	0.14392	SHANK2-AS1	100874198
ENSG00000236334	32.7779	-0.422041	0.146854	-2.87388	0.00405458	0.144105	PPIAL4G	644591
ENSG00000227517	12.8134	-1.34267	0.467271	-2.87342	0.00406048	0.144105	LINC01483	101928122
ENSG00000187672	16.7188	1.39469	0.485409	2.87323	0.00406293	0.144105	ERC2	26059
ENSG00000095015	1737.59	-0.416222	0.144963	-2.87123	0.00408876	0.144808	MAP3K1	4214
ENSG00000156869	93.9118	-0.707313	0.246435	-2.87018	0.00410239	0.145078	FRRS1	391059
ENSG00000165502	292.466	-0.40681	0.141814	-2.86863	0.0041226	0.145579	RPL36AL	6166
ENSG00000197461	313.537	0.88888	0.310106	2.86638	0.00415201	0.146188	PDGFA	5154
ENSG00000116396	246.031	0.651008	0.227219	2.86511	0.0041686	0.146453	KCNC4	3749
ENSG00000177600	841.705	-0.600795	0.209881	-2.86254	0.00420254	0.146865	RPLP2	6181
ENSG00000123144	860.351	0.420155	0.146815	2.86181	0.00421232	0.146865	TRIR	79002
ENSG00000109956	67.9971	0.99449	0.347553	2.8614	0.0042177	0.146865	B3GAT1	27087
ENSG00000111671	170.667	0.56204	0.196433	2.86123	0.00422	0.146865	SPSB2,LOC105369632	84727105369632
ENSG00000105376	62.9252	0.974694	0.341024	2.85814	0.00426135	0.14809	ICAM5	7087
ENSG00000246223	25.9187	0.85657	0.299877	2.85641	0.00428465	0.148458	LINC01550	388011
ENSG00000038210	571.415	-0.486791	0.170434	-2.85618	0.00428772	0.148458	PI4K2B	55300
ENSG00000139168	161	-0.375515	0.131484	-2.85598	0.00429043	0.148458	ZCRB1	85437
ENSG00000163521	67.354	0.39242	0.137514	2.85368	0.00432164	0.149323	GLB1L	79411
ENSG00000112851	4281.47	-0.318147	0.111573	-2.85146	0.00435193	0.150154	ERBIN	55914
ENSG00000134343	18.0341	1.9215	0.674042	2.8507	0.00436224	0.150295	ANO3	63982
ENSG00000101187	271.031	0.925279	0.324807	2.84871	0.00438973	0.150879	SLCO4A1	28231
ENSG00000185340	127.457	0.675281	0.23706	2.84856	0.00439173	0.150879	GAS2L1	10634
ENSG00000187054	31.3227	1.3643	0.479372	2.84601	0.00442709	0.151661	TMPRSS11A	339967
ENSG00000099822	14.2349	0.800214	0.281578	2.8419	0.00448462	0.153272	HCN2	610
ENSG00000198400	17.1004	0.776458	0.273263	2.84144	0.00449108	0.153272	NTRK1	4914
ENSG00000139211	427.237	-0.723493	0.254669	-2.84092	0.00449837	0.153272	AMIGO2	347902
ENSG00000176092	60.1915	1.00436	0.353584	2.84051	0.0045042	0.153272	CRYBG2	55057
ENSG00000109158	23.9029	1.74482	0.614291	2.84038	0.00450594	0.153272	GABRA4	2557
ENSG00000187690	11.3964	1.3125	0.462903	2.83537	0.0045773	0.155284	EZHIP	340602
ENSG00000146966	52.859	0.778429	0.274547	2.83532	0.00457798	0.155284	DENND2A	27147
ENSG00000214999	10.9532	1.14515	0.404125	2.83364	0.00460211	0.155872	LOC107985075	107985075
ENSG00000134330	262.499	-0.361806	0.12772	-2.83281	0.00461411	0.155872	IAH1	285148
ENSG00000118473	138.683	0.99749	0.35216	2.83249	0.00461868	0.155872	SGIP1	84251
ENSG00000080644	15.5598	0.958976	0.338625	2.83197	0.00462616	0.155872	CHRNA3	1136
ENSG00000160323	69.004	0.720382	0.254384	2.83187	0.00462769	0.155872	ADAMTS13	11093
ENSG00000166831	32.0689	1.05774	0.373848	2.82934	0.00466445	0.156483	RBPMS2	348093
ENSG00000249784	21.7138	-1.03791	0.366845	-2.82928	0.00466532	0.156483	SCARNA22	677770
ENSG00000196739	730.186	0.755658	0.267213	2.82792	0.00468511	0.156928	COL27A1	85301
ENSG00000242252	16.8677	0.822415	0.290924	2.82691	0.00469997	0.15717	BGLAP	632
ENSG00000164938	3467.39	-0.603924	0.213662	-2.82654	0.00470537	0.15717	TP53INP1	94241
ENSG00000128567	239.505	0.680648	0.240932	2.82507	0.00472709	0.157329	PODXL	5420
ENSG00000168758	187.218	0.624524	0.221072	2.82498	0.00472835	0.157329	SEMA4C	54910
ENSG00000134240	2.64054	-2.63978	0.934473	-2.82489	0.00472975	0.157329	HMGCS2	3158
ENSG00000252712	7.44991	-1.40967	0.49931	-2.82323	0.00475426	0.157589	SCARNA14	692149
ENSG00000112146	502.683	-0.264602	0.0937299	-2.82303	0.00475718	0.157589	FBXO9	26268
ENSG00000071564	2546.57	0.454856	0.161153	2.82251	0.00476489	0.157628	TCF3	6929
ENSG00000106665	825.801	0.887571	0.314562	2.82161	0.0047783	0.157854	CLIP2	7461
ENSG00000222009	134.337	0.752472	0.266794	2.82042	0.00479604	0.158223	BTBD19	149478
ENSG00000214216	8.99493	2.39688	0.850518	2.81814	0.0048303	0.159136	IQCJ	654502
ENSG00000262003	20.2417	0.923586	0.327989	2.8159	0.00486402	0.160028	LOC101927727	101927727
ENSG00000133710	154.362	2.02276	0.718705	2.81444	0.00488616	0.160537	SPINK5	11005
ENSG00000114993	73.248	0.724488	0.257469	2.81389	0.00489463	0.160596	RTKN	6242
ENSG00000116906	406.761	-0.262146	0.0931926	-2.81295	0.00490892	0.160785	GNPAT	8443
ENSG00000238133	3.11347	-1.4852	0.528398	-2.81076	0.00494239	0.161436	MAP3K20-AS1	339751
ENSG00000084710	27.8265	0.803216	0.285795	2.81046	0.00494703	0.161436	EFR3B	22979
ENSG00000224420	29.8426	0.816819	0.290814	2.80873	0.00497367	0.161495	ADM5	199800
ENSG00000021826	108.287	-1.23913	0.441183	-2.80866	0.00497485	0.161495	CPS1	1373
ENSG00000196600	2.59521	1.19307	0.424843	2.80825	0.00498109	0.161495	SLC22A25	387601
ENSG00000001561	475.348	-0.666774	0.237441	-2.80817	0.00498238	0.161495	ENPP4	22875
ENSG00000080709	20.5336	1.33844	0.476891	2.8066	0.00500678	0.162068	KCNN2	3781
ENSG00000123268	209.8	-0.342623	0.122141	-2.80515	0.00502939	0.162431	ATF1	466
ENSG00000115590	38.6636	-1.28328	0.457495	-2.80501	0.00503149	0.162431	IL1R2	7850
ENSG00000109832	3.1767	1.0507	0.374739	2.80383	0.00504996	0.162809	DDX25	29118
ENSG00000259974	2.01644	1.17564	0.419382	2.80326	0.00505892	0.16288	LINC00261	140828
ENSG00000149428	1162.64	0.412877	0.147318	2.80263	0.00506875	0.162952	HYOU1	10525
ENSG00000104881	134.55	0.573272	0.204575	2.80225	0.00507471	0.162952	PPP1R13L	10848
ENSG00000088305	52.1743	0.695034	0.248124	2.80116	0.0050919	0.163272	DNMT3B	1789
ENSG00000128652	28.5693	0.930827	0.332428	2.80009	0.00510891	0.163272	HOXD3	3232
ENSG00000074219	109.945	0.473505	0.169112	2.79996	0.00511094	0.163272	TEAD2	8463
ENSG00000173253	20.7744	1.73048	0.618158	2.79942	0.00511941	0.163272	DMRT2	10655
ENSG00000182667	78.542	1.00374	0.358599	2.79906	0.00512517	0.163272	NTM	50863
ENSG00000153930	7.67174	-1.76591	0.63097	-2.79872	0.00513059	0.163272	ANKFN1	162282
ENSG00000188910	8.15376	1.29386	0.462322	2.79862	0.00513212	0.163272	GJB3	2707
ENSG00000115194	5.31537	0.943086	0.337082	2.79779	0.00514531	0.163331	SLC30A3	7781
ENSG00000203804	61.5236	0.734567	0.262654	2.79672	0.0051625	0.163331	ADAMTSL4-AS1	574406
ENSG00000241945	454.863	0.398876	0.142631	2.79656	0.00516498	0.163331	PWP2	5822
ENSG00000179922	82.5314	0.559619	0.200123	2.79638	0.0051679	0.163331	ZNF784	147808
ENSG00000198740	1071.72	-0.41392	0.148078	-2.79529	0.00518536	0.163393	ZNF652	22834
ENSG00000175895	2234.52	-0.537423	0.192271	-2.79513	0.00518789	0.163393	PLEKHF2	79666
ENSG00000134321	185.317	-0.90145	0.322606	-2.79428	0.00520161	0.163393	RSAD2	91543
ENSG00000260807	5.67074	0.747073	0.267438	2.79345	0.00521493	0.163393	LMF1	64788
ENSG00000100167	35.9908	0.840161	0.300775	2.79332	0.00521705	0.163393	SEPTIN3	55964
ENSG00000147604	450.109	-0.489879	0.175377	-2.79329	0.0052175	0.163393	RPL7	6129
ENSG00000167759	20.6528	3.11438	1.11511	2.79288	0.00522412	0.163393	KLK13	26085
ENSG00000081923	1156.4	-0.57946	0.207615	-2.79103	0.00525409	0.164022	ATP8B1	5205
ENSG00000123154	62.6887	0.407171	0.145961	2.78958	0.00527765	0.164223	WDR83	84292
ENSG00000171456	2260.47	0.234209	0.083959	2.78956	0.00527793	0.164223	ASXL1	171023
ENSG00000115468	37.2031	0.974457	0.349481	2.7883	0.00529851	0.164648	EFHD1	80303
ENSG00000183186	10.2853	1.30472	0.467997	2.78789	0.00530528	0.164648	C2CD4C	126567
ENSG00000224729	3.30199	1.08327	0.388774	2.78637	0.00533021	0.165209	PCOLCE-AS1	100129845
ENSG00000112972	485.869	-0.506091	0.1817	-2.7853	0.00534777	0.16554	HMGCS1	3157
ENSG00000155508	1153.79	-0.369317	0.132723	-2.7826	0.00539249	0.166	CNOT8	9337
ENSG00000221882	2.37623	1.49383	0.537007	2.78177	0.00540625	0.166	OR3A2	4995
ENSG00000116106	245.602	0.985552	0.354365	2.78118	0.00541617	0.166	EPHA4	2043
ENSG00000139515	5.53047	2.59921	0.934575	2.78116	0.00541644	0.166	PDX1	3651
ENSG00000187961	128.343	0.644335	0.231679	2.78116	0.00541655	0.166	KLHL17	339451
ENSG00000169862	110.016	1.61744	0.581585	2.78109	0.00541775	0.166	CTNND2	1501
ENSG00000167100	43.6376	0.783081	0.281785	2.779	0.00545263	0.166856	SAMD14	201191
ENSG00000162409	52.5625	-1.38936	0.500157	-2.77785	0.00547192	0.167165	PRKAA2	5563
ENSG00000140254	8.81921	1.57769	0.568054	2.77737	0.00548012	0.167165	DUOXA1	90527
ENSG00000185955	12.7832	0.719075	0.258954	2.77685	0.00548891	0.167165	C7orf61	402573
ENSG00000168495	152.856	0.317976	0.114514	2.77675	0.00549049	0.167165	POLR3D	661
ENSG00000196421	12.3502	0.917805	0.330732	2.77508	0.00551887	0.167576	C20orf204	284739
ENSG00000166510	31.3594	-1.39778	0.50394	-2.77371	0.00554217	0.167576	CCDC68	80323
ENSG00000096401	1000.74	-0.29468	0.106244	-2.77361	0.00554375	0.167576	CDC5L	988
ENSG00000198060	351.243	-0.361522	0.130352	-2.77344	0.00554678	0.167576	MARCHF5	54708
ENSG00000213903	398.048	0.571486	0.206085	2.77306	0.00555315	0.167576	LTB4R	1241
ENSG00000168754	3.87783	1.02204	0.368586	2.77286	0.00555666	0.167576	FAM178B	51252
ENSG00000114124	3.99643	1.27044	0.458186	2.77275	0.00555844	0.167576	GRK7	131890
ENSG00000266518	5.81538	2.31855	0.836213	2.77268	0.00555967	0.167576	MIR4268	100422959
ENSG00000158050	617.186	0.731618	0.264031	2.77095	0.00558926	0.168258	DUSP2	1844
ENSG00000196235	1922.01	0.280023	0.101087	2.77013	0.00560343	0.168474	SUPT5H	6829
ENSG00000160183	62.6568	1.08954	0.393476	2.76901	0.00562267	0.168841	TMPRSS3	64699
ENSG00000183638	6.37706	0.638589	0.230726	2.76773	0.00564473	0.169293	RP1L1	94137
ENSG00000187266	73.7134	0.606573	0.219205	2.76715	0.00565495	0.169302	EPOR	2057
ENSG00000125691	1393.78	-0.505659	0.18318	-2.76045	0.00577214	0.172043	RPL23	9349
ENSG00000243910	149.276	0.510484	0.185006	2.75928	0.00579283	0.172286	TUBA4B	80086
ENSG00000116251	322.05	-0.511847	0.185507	-2.75918	0.00579463	0.172286	RPL22	6146
ENSG00000182899	700.639	-0.464852	0.168508	-2.75863	0.00580442	0.172365	RPL35A	6165
ENSG00000157992	35.8734	0.52748	0.191266	2.75783	0.00581868	0.172576	KRTCAP3	200634
ENSG00000120832	99.7805	0.568471	0.206251	2.75622	0.00584744	0.173215	MTERF2	80298
ENSG00000138031	728.047	0.485267	0.176179	2.7544	0.00587991	0.173963	ADCY3	109
ENSG00000118491	10.9061	-1.11748	0.405983	-2.75252	0.00591389	0.174754	ZC2HC1B	153918
ENSG00000163637	141.348	0.782948	0.284785	2.74926	0.00597303	0.176069	PRICKLE2	166336
ENSG00000050767	17.6315	1.0123	0.368363	2.74812	0.00599381	0.176466	COL23A1	91522
ENSG00000022267	307.178	-0.906226	0.329881	-2.74713	0.00601197	0.176754	FHL1	2273
ENSG00000137393	2140.33	-0.603354	0.21966	-2.74676	0.00601865	0.176754	RNF144B	255488
ENSG00000161791	2882.08	0.553345	0.201488	2.7463	0.00602717	0.176754	FMNL3	91010
ENSG00000196230	2641.25	-0.369688	0.134629	-2.74598	0.00603298	0.176754	TUBB	203068
ENSG00000163993	6.78686	1.19622	0.436171	2.74255	0.00609646	0.177961	S100P	6286
ENSG00000187033	14.9178	-1.41947	0.517606	-2.74237	0.00609977	0.177961	SAMD7	344658
ENSG00000172738	8.29892	0.782968	0.285531	2.74215	0.00610382	0.177961	TMEM217	221468
ENSG00000266507	3.96868	1.01813	0.371415	2.74123	0.00612089	0.177961	MIR4479	100616480
ENSG00000236144	46.0307	0.567528	0.20705	2.74102	0.00612489	0.177961	TMEM147-AS1	100506469
ENSG00000213199	71.4103	0.701782	0.256035	2.74097	0.00612587	0.177961	ASIC3	9311
ENSG00000198853	268.057	0.608189	0.221972	2.73994	0.00614509	0.178304	RUSC2	9853
ENSG00000129219	326.175	0.517983	0.189176	2.7381	0.00617958	0.179089	PLD2	5338
ENSG00000129968	170.682	0.429411	0.156934	2.73625	0.0062144	0.179691	ABHD17A	81926
ENSG00000166923	356.35	1.28595	0.470097	2.7355	0.0062286	0.179691	GREM1	26585
ENSG00000167916	4.75342	3.46462	1.26659	2.73539	0.00623066	0.179691	KRT24	192666
ENSG00000196177	213.835	-0.473607	0.173159	-2.7351	0.00623612	0.179691	ACADSB	36
ENSG00000185873	36.1702	2.3002	0.841018	2.73502	0.00623768	0.179691	TMPRSS11B	132724
ENSG00000186866	315.75	0.487094	0.178136	2.7344	0.00624945	0.179721	POFUT2	23275
ENSG00000184305	150.722	1.03685	0.379217	2.73418	0.00625362	0.179721	CCSER1	401145
ENSG00000224281	9.05422	0.682183	0.249625	2.73283	0.00627934	0.180245	SLC25A5-AS1	100303728
ENSG00000158555	930.905	1.0617	0.38869	2.73149	0.00630483	0.180761	GDPD5	81544
ENSG00000168939	19.4148	0.582325	0.213274	2.73041	0.00632557	0.180838	SPRY3	10251
ENSG00000120675	749.4	-0.555276	0.203386	-2.73016	0.00633045	0.180838	DNAJC15	29103
ENSG00000182601	11.4463	-1.53788	0.563298	-2.73014	0.00633067	0.180838	HS3ST4	9951
ENSG00000189221	65.4163	-1.20164	0.440202	-2.72975	0.00633831	0.180838	MAOA	4128
ENSG00000110321	6369.86	-0.271589	0.0995094	-2.72928	0.00634735	0.180838	EIF4G2	1982
ENSG00000124215	30.193	0.646919	0.237054	2.72899	0.00635282	0.180838	CDH26	60437
ENSG00000179431	21.0478	0.878754	0.32208	2.72837	0.00636476	0.180838	FJX1	24147
ENSG00000137869	13.022	1.38511	0.507696	2.72823	0.00636757	0.180838	CYP19A1	1588
ENSG00000164199	29.1813	1.31401	0.481916	2.72664	0.00639833	0.181284	ADGRV1	84059
ENSG00000126217	284.418	0.799871	0.293803	2.72248	0.00647944	0.183214	MCF2L	23263
ENSG00000140505	17.6205	-1.33702	0.4913	-2.72138	0.006501	0.18333	CYP1A2	1544
ENSG00000205426	4.20855	1.58132	0.58134	2.72012	0.00652576	0.183813	KRT81	3887
ENSG00000166501	1987.32	-0.656401	0.241395	-2.7192	0.00654404	0.184112	PRKCB	5579
ENSG00000171587	12.1927	1.81948	0.66927	2.7186	0.00655579	0.184228	DSCAM	1826
ENSG00000172375	298.722	0.340516	0.125297	2.71767	0.00657429	0.184532	C2CD2L	9854
ENSG00000205090	7.35455	0.799594	0.294362	2.71636	0.00660045	0.185051	TMEM240	339453
ENSG00000111424	426.18	0.678788	0.250068	2.71441	0.00663935	0.185915	VDR	7421
ENSG00000167968	52.061	0.799294	0.294516	2.71392	0.00664916	0.185915	DNASE1L2	1775
ENSG00000167566	470.269	0.48851	0.180033	2.71345	0.00665863	0.185915	NCKAP5L	57701
ENSG00000146426	376.554	0.575097	0.21197	2.7131	0.0066657	0.185915	TIAM2	26230
ENSG00000267270	32.3441	0.783895	0.288952	2.71289	0.00666986	0.185915	PARD6G-AS1	100130522
ENSG00000151572	2.6736	1.52393	0.56197	2.71176	0.00669273	0.186076	ANO4	121601
ENSG00000101203	2.18148	1.45997	0.538519	2.71107	0.00670657	0.186076	COL20A1	57642
ENSG00000162441	413.458	-0.430373	0.158836	-2.70955	0.00673741	0.186717	LZIC	84328
ENSG00000196990	4.72739	1.98149	0.731493	2.70884	0.00675196	0.186905	FAM163B	642968
ENSG00000160469	78.0244	0.786522	0.290523	2.70726	0.00678406	0.187345	BRSK1	84446
ENSG00000112624	1748.21	-0.334719	0.12372	-2.70545	0.00682111	0.187955	BICRAL	23506
ENSG00000205710	28.2179	0.655348	0.242338	2.70427	0.00684543	0.18841	C17orf107	100130311
ENSG00000172586	198.896	-0.381228	0.141058	-2.70264	0.00687911	0.189048	CHCHD1	118487
ENSG00000198918	295.749	-0.53209	0.196901	-2.70233	0.00688564	0.189048	RPL39	6170
ENSG00000132465	1374.53	-1.20386	0.445541	-2.70201	0.00689216	0.189048	JCHAIN	3512
ENSG00000115255	9.72975	0.730825	0.27052	2.70155	0.00690162	0.189082	REEP6	92840
ENSG00000169169	43.596	0.668306	0.247463	2.70063	0.00692083	0.189082	CPT1C	126129
ENSG00000104826	4.99783	0.751535	0.278346	2.70001	0.00693382	0.189082	LHB	3972
ENSG00000146038	7.27201	1.00108	0.370878	2.69923	0.00695006	0.189082	DCDC2	51473
ENSG00000170128	2.82884	1.38947	0.514776	2.69917	0.00695135	0.189082	GPR25	2848
ENSG00000267690	11.6135	0.842483	0.312152	2.69895	0.00695589	0.189082	LDLRAD4-AS1	100288122
ENSG00000137261	56.8454	1.11557	0.413336	2.69893	0.0069562	0.189082	KIAA0319	9856
ENSG00000177548	472.632	0.521197	0.193181	2.69798	0.00697626	0.189234	RABEP2	79874
ENSG00000165169	249.783	-0.566628	0.210053	-2.69755	0.00698525	0.189234	DYNLT3	6990
ENSG00000179813	70.9557	1.06457	0.394646	2.69754	0.0069854	0.189234	FAM216B	144809
ENSG00000251898	10.9596	-1.04248	0.386574	-2.6967	0.00700299	0.189498	SCARNA11	677780
ENSG00000035499	255.834	-0.545742	0.202497	-2.69507	0.0070374	0.189997	DEPDC1B	55789
ENSG00000183154	3.55591	-0.925494	0.343452	-2.69469	0.00704551	0.189997	LOC102723701	102723701
ENSG00000136918	15.858	0.842562	0.312717	2.69432	0.00705315	0.189997	WDR38	401551
ENSG00000151418	3.89823	-1.77353	0.658337	-2.69396	0.00706088	0.189997	ATP6V1G3	127124
ENSG00000165684	399.953	0.45135	0.167644	2.69231	0.00709583	0.190724	SNAPC4	6621
ENSG00000124688	110.42	-0.318869	0.118466	-2.69165	0.00710987	0.190888	MAD2L1BP	9587
ENSG00000139572	59.3307	0.94112	0.349745	2.69087	0.00712651	0.191122	GPR84	53831
ENSG00000162733	264.406	0.593312	0.220543	2.69024	0.00714006	0.191273	DDR2	4921
ENSG00000171444	593.426	0.450256	0.167415	2.68946	0.0071567	0.191349	MCC	4163
ENSG00000055609	7372.54	-0.24743	0.0920031	-2.68937	0.0071588	0.191349	KMT2C	58508
ENSG00000130822	6.50682	2.01656	0.750053	2.68856	0.00717615	0.1916	PNCK	139728
ENSG00000198547	2.59745	0.791286	0.294382	2.68796	0.00718904	0.191642	C20orf203	284805
ENSG00000133247	86.8595	0.488667	0.181813	2.68774	0.00719363	0.191642	KMT5C	84787
ENSG00000130810	49.1009	0.555473	0.206738	2.68684	0.0072131	0.191736	PPAN	56342
ENSG00000174460	2.46569	1.43521	0.534584	2.68473	0.00725888	0.192466	ZCCHC12	170261
ENSG00000196539	87.7131	1.46046	0.54404	2.68447	0.00726452	0.192466	OR2T3	343173
ENSG00000184489	246	0.858564	0.319951	2.68342	0.00728728	0.192857	PTP4A3	11156
ENSG00000189238	14.3738	1.10776	0.412989	2.6823	0.00731186	0.193295	LINC00943	100507206
ENSG00000143222	219.558	-0.321264	0.119799	-2.68169	0.00732523	0.193436	UFC1	51506
ENSG00000186510	18.3619	1.68087	0.62693	2.68111	0.00733777	0.193555	CLCNKA	1187
ENSG00000144231	410.713	-0.353337	0.13181	-2.68065	0.00734802	0.193613	POLR2D	5433
ENSG00000137210	325.923	-0.40472	0.151076	-2.67891	0.00738614	0.194193	TMEM14B	81853
ENSG00000112078	1351.74	-0.297356	0.111077	-2.67701	0.00742816	0.194809	KCTD20	222658
ENSG00000170835	45.7236	0.70026	0.261603	2.6768	0.0074328	0.194809	CEL	1056
ENSG00000063978	776.597	-0.23864	0.0891527	-2.67676	0.00743386	0.194809	RNF4	6047
ENSG00000181192	1179.72	-0.41249	0.154261	-2.67398	0.00749561	0.196105	DHTKD1	55526
ENSG00000213512	7.66088	0.810915	0.30332	2.67346	0.00750728	0.196105	GBP7	388646
ENSG00000152464	83.8924	-0.250781	0.0938271	-2.6728	0.00752206	0.196266	RPP38	10557
ENSG00000108010	249.647	-0.386233	0.14455	-2.67196	0.0075409	0.196545	GLRX3	10539
ENSG00000084734	6.02133	-1.37969	0.51645	-2.67148	0.00755177	0.196579	GCKR	2646
ENSG00000145242	4.64858	2.06732	0.774322	2.66984	0.00758864	0.197149	EPHA5	2044
ENSG00000127831	13.7225	0.804667	0.301594	2.66805	0.00762933	0.197764	VIL1	7429
ENSG00000137168	401.251	-0.418518	0.156865	-2.66802	0.00762995	0.197764	PPIL1	51645
ENSG00000175445	110.805	-0.807119	0.302569	-2.66755	0.00764068	0.197764	LPL	4023
ENSG00000197893	12.6845	-3.13775	1.17635	-2.66735	0.00764516	0.197764	NRAP	4892
ENSG00000102837	13.0095	-2.15502	0.808317	-2.66606	0.00767466	0.198152	OLFM4	10562
ENSG00000133863	14.4271	1.93856	0.727151	2.66597	0.00767663	0.198152	TEX15	56154
ENSG00000196262	2662.13	-0.369432	0.138625	-2.66497	0.00769956	0.198532	PPIA	5478
ENSG00000213889	133.012	0.754205	0.283154	2.66358	0.0077313	0.198647	PPM1N	147699
ENSG00000138336	253.873	-0.511413	0.192007	-2.66351	0.00773307	0.198647	TET1	80312
ENSG00000158481	236.248	-1.20177	0.451205	-2.66347	0.00773386	0.198647	CD1C	911
ENSG00000092096	37.9755	0.836715	0.314161	2.66334	0.00773703	0.198647	SLC22A17	51310
ENSG00000160888	310.108	0.491383	0.184598	2.66191	0.00776981	0.199018	IER2	9592
ENSG00000158806	2.93072	1.13526	0.426529	2.66163	0.00777628	0.199018	NPM2	10361
ENSG00000119314	5413.4	-0.420504	0.15801	-2.66125	0.00778516	0.199034	PTBP3	9991
ENSG00000124635	1058.22	-0.582888	0.219099	-2.66039	0.00780504	0.199236	H2BC11	8970
ENSG00000102738	223.862	-0.388551	0.146061	-2.66019	0.0078096	0.199236	MRPS31	10240
ENSG00000140470	65.9649	1.00321	0.37732	2.65878	0.00784241	0.199861	ADAMTS17	170691
ENSG00000118181	658.065	-0.522945	0.196799	-2.65725	0.00787805	0.200557	RPS25	6230
ENSG00000128973	456.946	0.417759	0.157243	2.65676	0.00788949	0.200636	CLN6	54982
ENSG00000065361	80.0867	-1.19599	0.450699	-2.65364	0.00796286	0.202001	ERBB3	2065
ENSG00000104859	655.273	0.377979	0.142527	2.65198	0.0080021	0.202001	CLASRP	11129
ENSG00000164266	8.92481	-2.02441	0.763361	-2.65197	0.00800229	0.202001	SPINK1	6690
ENSG00000272142	10.8232	-0.830219	0.31311	-2.65153	0.0080129	0.202001	LYRM4-AS1	100129461
ENSG00000168071	1401.8	0.512014	0.193136	2.65106	0.00802401	0.202001	CCDC88B	283234
ENSG00000104267	84.404	-0.967751	0.365159	-2.65022	0.00804404	0.202001	CA2	760
ENSG00000010030	57.647	0.791014	0.298517	2.64982	0.00805358	0.202001	ETV7	51513
ENSG00000105186	545.51	-0.218064	0.0823017	-2.64956	0.00805958	0.202001	ANKRD27	84079
ENSG00000172425	8.24321	0.898871	0.33928	2.64935	0.00806477	0.202001	TTC36	143941
ENSG00000186777	33.7797	0.858992	0.324282	2.64891	0.00807526	0.202001	ZNF732	654254
ENSG00000166025	501.441	0.572473	0.216121	2.64885	0.00807657	0.202001	AMOTL1	154810
ENSG00000250303	22.7774	0.987416	0.372776	2.64882	0.00807734	0.202001	LINC02762	283140
ENSG00000181649	15.2189	1.06464	0.402003	2.64834	0.00808878	0.202077	PHLDA2	7262
ENSG00000094841	209.257	-0.328192	0.123961	-2.64754	0.00810808	0.202349	UPRT	139596
ENSG00000197119	180.644	0.551639	0.208567	2.6449	0.00817139	0.203718	SLC25A29	123096
ENSG00000100368	2468.1	0.490963	0.185707	2.64374	0.00819948	0.204207	CSF2RB	1439
ENSG00000111716	1342.07	-0.423469	0.160266	-2.64229	0.00823467	0.204871	LDHB	3945
ENSG00000169499	2511.29	-0.423805	0.160488	-2.64072	0.00827291	0.205187	PLEKHA2	59339
ENSG00000140740	766.597	-0.248953	0.0942943	-2.64017	0.00828639	0.205187	UQCRC2	7385
ENSG00000111262	6.94934	-1.39054	0.526704	-2.64007	0.0082888	0.205187	KCNA1	3736
ENSG00000196787	806.897	-0.581803	0.220378	-2.64003	0.00828995	0.205187	H2AC11	8969
ENSG00000145358	20.3891	1.25748	0.476602	2.63842	0.00832924	0.205948	DDIT4L	115265
ENSG00000197837	341.35	-0.56779	0.215249	-2.63783	0.0083439	0.206099	H4-16	121504
ENSG00000124602	20.1575	1.03532	0.393079	2.63388	0.00844157	0.208298	UNC5CL	222643
ENSG00000137269	152.406	0.62247	0.236429	2.6328	0.00846848	0.208534	LRRC1	55227
ENSG00000099204	3315.48	0.624521	0.237292	2.63187	0.00849174	0.20868	ABLIM1	3983
ENSG00000185883	6.31044	0.865007	0.328748	2.63122	0.00850796	0.208866	ATP6V0C	527
ENSG00000120210	3.36687	1.02501	0.38974	2.62999	0.00853874	0.209386	INSL6	11172
ENSG00000181924	230.278	-0.3003	0.114217	-2.62922	0.00855815	0.209386	COA4	51287
ENSG00000135097	5.96024	0.994372	0.378233	2.62899	0.00856384	0.209386	MSI1	4440
ENSG00000166682	14.3308	0.771861	0.293596	2.62899	0.00856393	0.209386	TMPRSS5	80975
ENSG00000215512	7.77865	0.972619	0.370128	2.62779	0.00859407	0.209639	LOC644669	644669
ENSG00000198090	12.4846	-2.46457	0.937967	-2.62756	0.00859986	0.209639	KRTAP4-6	81871
ENSG00000123159	147.754	0.57619	0.219347	2.62684	0.0086181	0.209639	GIPC1	10755
ENSG00000158773	241.385	-0.290244	0.110526	-2.62602	0.00863903	0.209639	USF1	7391
ENSG00000129493	302.609	0.462369	0.176104	2.62555	0.00865098	0.209639	HEATR5A	25938
ENSG00000115944	593.56	-0.351918	0.134037	-2.62553	0.00865154	0.209639	COX7A2L	9167
ENSG00000165566	8.60318	1.20769	0.459986	2.62548	0.00865262	0.209639	AMER2	219287
ENSG00000171435	37.3641	1.24901	0.475862	2.62474	0.00867151	0.209885	KSR2	283455
ENSG00000137504	1865.96	0.386422	0.147265	2.62399	0.00869062	0.20993	CREBZF	58487
ENSG00000113328	1608.88	-0.539235	0.205568	-2.62315	0.0087121	0.210172	CCNG1	900
ENSG00000153283	464.786	0.660273	0.251733	2.62291	0.00871827	0.210172	CD96	10225
ENSG00000145779	1466.16	-0.383567	0.146258	-2.62254	0.00872764	0.210188	TNFAIP8	25816
ENSG00000160145	255.812	0.825106	0.314747	2.62149	0.00875462	0.210322	KALRN	8997
ENSG00000078269	634.091	0.512404	0.195477	2.6213	0.00875943	0.210322	SYNJ2	8871
ENSG00000175691	34.4471	0.692685	0.26431	2.62073	0.00877423	0.210468	ZNF77	58492
ENSG00000165632	500.747	0.275976	0.105326	2.62022	0.00878739	0.210574	TAF3	83860
ENSG00000109906	111.005	-1.04244	0.397995	-2.61923	0.00881292	0.210831	ZBTB16	7704
ENSG00000134757	29.5773	1.33506	0.509737	2.61912	0.00881563	0.210831	DSG3	1830
ENSG00000153443	193.194	0.377099	0.144008	2.61859	0.00882931	0.210856	UBALD1	124402
ENSG00000164615	433.261	-0.355721	0.135854	-2.6184	0.0088342	0.210856	CAMLG	819
ENSG00000150967	28.8173	0.546775	0.20888	2.61765	0.00885378	0.211114	ABCB9	23457
ENSG00000196511	145.055	-0.579766	0.221683	-2.6153	0.0089149	0.212361	TPK1	27010
ENSG00000187758	14.2451	-1.14488	0.437883	-2.61457	0.00893398	0.212529	ADH1A	124
ENSG00000198754	18.6439	1.09996	0.420738	2.61436	0.00893959	0.212529	OXCT2	64064
ENSG00000139684	337.245	-0.373777	0.143078	-2.61241	0.00899074	0.213534	ESD	2098
ENSG00000211689	33.1631	0.818058	0.313315	2.61098	0.00902842	0.214007	TARP	445347
ENSG00000153310	1468.12	-0.384413	0.147316	-2.60945	0.00906876	0.214741	FAM49B	51571
ENSG00000198910	166.883	0.828973	0.31772	2.60913	0.00907719	0.214741	L1CAM	3897
ENSG00000118785	569.917	-1.28063	0.490967	-2.60839	0.00909698	0.214905	SPP1	6696
ENSG00000036828	5.14606	1.75794	0.674003	2.6082	0.00910198	0.214905	CASR	846
ENSG00000160716	35.7553	0.538213	0.206404	2.60757	0.00911864	0.215087	CHRNB2	1141
ENSG00000183310	82.5941	1.38432	0.531257	2.60575	0.00916738	0.215444	OR2T34	127068
ENSG00000175206	20.3701	0.78671	0.301923	2.60567	0.00916955	0.215444	NPPA	4878
ENSG00000115687	1650.69	0.552852	0.212366	2.60329	0.00923332	0.216157	PASK	23178
ENSG00000155463	669.86	-0.234741	0.0901739	-2.6032	0.00923578	0.216157	OXA1L	5018
ENSG00000204961	10.3026	0.890252	0.342059	2.60263	0.00925117	0.21628	PCDHA9	9752
ENSG00000168356	26.565	0.898308	0.345222	2.60212	0.00926505	0.21628	SCN11A	11280
ENSG00000262484	11.9311	0.775045	0.297864	2.60201	0.00926799	0.21628	CCER2	643669
ENSG00000104936	319.07	0.435426	0.167462	2.60015	0.00931831	0.216889	DMPK	1760
ENSG00000184156	114.241	0.998692	0.384105	2.60005	0.00932109	0.216889	KCNQ3	3786
ENSG00000120820	89.93	0.718469	0.276385	2.59953	0.00933528	0.217009	GLT8D2	83468
ENSG00000186529	29.1519	-1.30787	0.503479	-2.59767	0.0093858	0.217973	CYP4F3	4051
ENSG00000136574	7.81269	-1.99603	0.76863	-2.59686	0.00940791	0.218276	GATA4	2626
ENSG00000096060	2182.73	-0.442073	0.170369	-2.5948	0.00946447	0.219377	FKBP5	2289
ENSG00000186838	2.07582	1.60052	0.616956	2.59421	0.0094808	0.219544	SELENOV	348303
ENSG00000106537	425.759	-0.694839	0.267903	-2.59362	0.00949712	0.219711	TSPAN13	27075
ENSG00000111728	175.091	0.750597	0.289583	2.592	0.00954208	0.220539	ST8SIA1	6489
ENSG00000116663	129.136	0.478081	0.184579	2.59012	0.00959424	0.221421	FBXO6	26270
ENSG00000140274	9.28609	1.95595	0.755224	2.58989	0.00960066	0.221421	DUOXA2	405753
ENSG00000064393	1875.12	0.536803	0.207289	2.58963	0.00960782	0.221421	HIPK2	28996
ENSG00000154978	437.965	0.496838	0.19199	2.58784	0.00965811	0.222367	VOPP1	81552
ENSG00000196220	123.55	0.47872	0.18503	2.58725	0.00967449	0.222532	SRGAP3	9901
ENSG00000221916	6.14826	0.749754	0.289847	2.58673	0.00968922	0.222658	C19orf73	55150
ENSG00000205704	4.33246	0.975761	0.377431	2.58527	0.00973017	0.223386	LINC00634	339674
ENSG00000185842	94.6014	0.713779	0.276133	2.58491	0.00974053	0.223411	DNAH14	127602
ENSG00000136514	64.2306	0.670886	0.25971	2.58321	0.00978856	0.224299	RTP4	64108
ENSG00000120949	125.592	0.979605	0.379276	2.58283	0.00979935	0.224332	TNFRSF8	943
ENSG00000188937	2.35404	1.9689	0.763929	2.57733	0.00995677	0.227106	NYX	60506
ENSG00000127191	369.3	0.36103	0.140082	2.57728	0.00995823	0.227106	TRAF2	7186
ENSG00000197006	915.8	-0.313381	0.121662	-2.57584	0.00999964	0.227835	METTL9	51108
ENSG00000072135	2273.59	-0.50787	0.197198	-2.57543	0.0100115	0.227861	PTPN18	26469
ENSG00000180549	25.7718	0.903064	0.350684	2.57515	0.0100197	0.227861	FUT7	2529
ENSG00000227825	15.1561	0.552843	0.214844	2.57323	0.0100753	0.228909	SLC9A7P1	121456
ENSG00000110844	363.203	0.702528	0.273144	2.572	0.0101113	0.229266	PRPF40B	25766
ENSG00000103018	842.888	-0.335303	0.130392	-2.57149	0.0101261	0.229266	CYB5B	80777
ENSG00000164879	9.5367	-1.56718	0.609448	-2.57147	0.0101269	0.229266	CA3	761
ENSG00000259471	12.4869	1.86329	0.724724	2.57103	0.0101395	0.229266	LINC01169	102723165
ENSG00000198088	125.239	1.08995	0.42397	2.57083	0.0101456	0.229266	NUP62CL	54830
ENSG00000070371	83.8773	0.763806	0.297123	2.57067	0.0101502	0.229266	CLTCL1	8218
ENSG00000253250	17.6922	-0.978378	0.38063	-2.57042	0.0101577	0.229266	C8orf88	100127983
ENSG00000105248	138.468	0.389683	0.151662	2.56941	0.0101872	0.229554	YJU2	55702
ENSG00000197409	862.948	-0.548244	0.21338	-2.56933	0.0101895	0.229554	H3C4	8351
ENSG00000149499	696.528	0.376302	0.146526	2.56815	0.0102242	0.230061	EML3	256364
ENSG00000086544	127.061	0.456185	0.177648	2.56792	0.0102311	0.230061	ITPKC	80271
ENSG00000100294	61.3704	0.393794	0.153515	2.56518	0.0103121	0.231593	MCAT	27349
ENSG00000234965	31.8074	1.21859	0.475089	2.56497	0.0103185	0.231593	SHISA8	440829
ENSG00000197380	35.2056	0.620455	0.241975	2.56413	0.0103435	0.23194	DACT3	147906
ENSG00000146215	37.7682	-0.87901	0.34295	-2.56309	0.0103746	0.232259	CRIP3	401262
ENSG00000167674	520.834	0.396035	0.154617	2.5614	0.0104251	0.23305	HDGFL2	84717
ENSG00000197901	2.37336	2.07317	0.809458	2.56118	0.0104317	0.23305	SLC22A6	9356
ENSG00000127957	211.044	0.400644	0.156534	2.55947	0.0104831	0.233979	PMS2P3	5387
ENSG00000139546	144.492	0.427882	0.167277	2.55792	0.0105301	0.234593	TARBP2	6895
ENSG00000213221	12.9803	0.669259	0.261785	2.55652	0.0105724	0.235319	DNLZ	728489
ENSG00000120727	532.173	-0.286135	0.111993	-2.55494	0.0106206	0.236006	PAIP2	51247
ENSG00000167173	687.13	0.416221	0.162913	2.55487	0.0106229	0.236006	C15orf39	56905
ENSG00000113231	387.991	0.604229	0.236589	2.55392	0.0106517	0.236428	PDE8B	8622
ENSG00000112232	30.0269	1.63944	0.642333	2.55231	0.010701	0.237183	KHDRBS2	202559
ENSG00000183943	635.726	-0.373025	0.14616	-2.55217	0.0107054	0.237183	PRKX	5613
ENSG00000233056	14.3	0.606149	0.237619	2.55093	0.0107436	0.237591	ERVH48-1	90625
ENSG00000165943	304.128	-0.285985	0.112129	-2.55049	0.0107572	0.237674	MOAP1	64112
ENSG00000160180	4.44558	1.42854	0.560274	2.54971	0.0107813	0.237771	TFF3	7033
ENSG00000115844	5.02358	1.39745	0.548595	2.54733	0.010855	0.239176	DLX2	1746
ENSG00000140511	236.412	0.60767	0.238644	2.54635	0.0108857	0.239634	HAPLN3	145864
ENSG00000142632	34.1589	0.628494	0.246855	2.546	0.0108964	0.239651	ARHGEF19	128272
ENSG00000125995	215.089	-0.481802	0.189329	-2.54478	0.0109346	0.239783	ROMO1	140823
ENSG00000074590	165.756	0.731945	0.287653	2.54454	0.0109422	0.239783	NUAK1	9891
ENSG00000168263	29.5882	0.74762	0.293938	2.54346	0.0109762	0.240309	KCNV2	169522
ENSG00000071246	334.984	0.500127	0.196673	2.54293	0.0109926	0.240449	VASH1	22846
ENSG00000157601	795.355	-0.765	0.300903	-2.54235	0.0110111	0.240635	MX1	4599
ENSG00000157766	50.0095	0.915319	0.360152	2.54148	0.0110384	0.241013	ACAN	176
ENSG00000135211	165.168	-0.410706	0.161646	-2.54077	0.011061	0.241224	TMEM60	85025
ENSG00000135972	126.762	-0.297633	0.117167	-2.54025	0.0110774	0.241224	MRPS9	64965
ENSG00000186103	13.8956	1.44754	0.569846	2.54023	0.0110781	0.241224	ARGFX	503582
ENSG00000064835	7.21912	1.00418	0.395701	2.53772	0.0111577	0.242679	POU1F1	5449
ENSG00000137959	349.421	-0.974548	0.384468	-2.5348	0.0112512	0.24433	IFI44L	10964
ENSG00000169550	10.1547	1.73235	0.683662	2.53393	0.0112791	0.244716	MUC15	143662
ENSG00000100802	84.0461	-0.277149	0.109403	-2.53329	0.0112996	0.244855	C14orf93	60686
ENSG00000119669	487.402	0.445234	0.175787	2.53281	0.0113154	0.244855	IRF2BPL	64207
ENSG00000010017	844.516	-0.265031	0.10464	-2.53279	0.011316	0.244855	RANBP9	10048
ENSG00000005379	675.9	0.748495	0.295802	2.53039	0.0113934	0.245151	TSPOAP1	9256
ENSG00000008394	41.0454	-0.960564	0.379615	-2.53036	0.0113944	0.245151	MGST1	4257
ENSG00000146729	559.533	-0.315479	0.124714	-2.52961	0.011419	0.245151	NIPSNAP2	2631
ENSG00000163576	5.97468	0.792361	0.313245	2.52953	0.0114217	0.245151	EFHB	151651
ENSG00000131771	12.1418	1.1976	0.47349	2.52931	0.0114286	0.245151	PPP1R1B	84152
ENSG00000064932	1382.29	0.442324	0.174885	2.52922	0.0114315	0.245151	SBNO2	22904
ENSG00000243323	14.8558	1.10959	0.438878	2.52824	0.0114637	0.245345	PTPRVP	148713
ENSG00000166685	316.31	-0.241168	0.0953981	-2.52802	0.0114709	0.245345	COG1	9382
ENSG00000263834	2.65688	0.94829	0.375122	2.52795	0.011473	0.245345	MIR4635	100616479
ENSG00000174326	14.0685	0.693324	0.27429	2.5277	0.0114813	0.245345	SLC16A11	162515
ENSG00000146085	329.899	-0.316903	0.12549	-2.52533	0.011559	0.246786	MMUT	4594
ENSG00000160447	136.739	0.674754	0.267289	2.52444	0.0115884	0.247194	PKN3	29941
ENSG00000267761	10.4786	1.97963	0.78429	2.52411	0.0115993	0.247208	MIR4527HG	110175910
ENSG00000168944	933.74	-0.269647	0.106856	-2.52347	0.0116205	0.247441	CEP120	153241
ENSG00000137496	636.131	0.335167	0.132844	2.52301	0.0116355	0.247542	IL18BP	10068
ENSG00000197061	654.869	-0.604142	0.239496	-2.52255	0.0116508	0.247568	H4C3	8364
ENSG00000160131	1943.85	-0.504361	0.199976	-2.52211	0.0116653	0.247568	VMA21	203547
ENSG00000196365	783.874	0.345478	0.136983	2.52204	0.0116675	0.247568	LONP1	9361
ENSG00000206113	3.02873	1.71877	0.681828	2.52083	0.0117079	0.247987	CFAP99	402160
ENSG00000018280	119.362	1.0321	0.409808	2.5185	0.0117854	0.249083	SLC11A1	6556
ENSG00000176907	120.931	0.818803	0.325133	2.51837	0.0117901	0.249083	TCIM	56892
ENSG00000183722	288.684	0.555438	0.220586	2.51801	0.0118019	0.249083	LHFPL6	10186
ENSG00000167757	12.3892	1.34321	0.533449	2.51798	0.0118031	0.249083	KLK11	11012
ENSG00000180155	33.4299	1.04932	0.416793	2.5176	0.0118157	0.249083	LYNX1	66004
ENSG00000174564	20.7388	0.629119	0.249906	2.51742	0.0118217	0.249083	IL20RB	53833
ENSG00000166171	64.1101	0.461895	0.18352	2.51687	0.0118403	0.249258	DPCD	25911
ENSG00000114391	748.802	-0.386479	0.15368	-2.51483	0.0119091	0.250267	RPL24	6152
ENSG00000254004	939.713	-0.40272	0.160191	-2.514	0.0119371	0.250638	ZNF260	339324
ENSG00000107957	1364.49	0.511574	0.203649	2.51204	0.0120035	0.251564	SH3PXD2A	9644
ENSG00000141456	577.793	0.439585	0.175031	2.51147	0.0120229	0.251564	PELP1	27043
ENSG00000169085	20.2424	1.03453	0.412042	2.51074	0.0120479	0.251866	VXN	254778
ENSG00000072840	270.542	0.662755	0.264002	2.51042	0.0120588	0.251876	EVC	2121
ENSG00000158792	74.8321	0.531407	0.211712	2.51005	0.0120715	0.251922	SPATA2L	124044
ENSG00000141994	171.012	0.490184	0.195405	2.50856	0.0121225	0.252612	DUS3L	56931
ENSG00000172809	1287.44	-0.478232	0.190647	-2.50847	0.0121255	0.252612	RPL38	6169
ENSG00000172901	15.6025	-0.916326	0.365415	-2.50763	0.0121544	0.252995	LVRN	206338
ENSG00000165300	9.43694	1.52467	0.608541	2.50546	0.0122292	0.254265	SLITRK5	26050
ENSG00000204568	217.141	-0.272667	0.108838	-2.50525	0.0122366	0.254265	MRPS18B	28973
ENSG00000160271	1164.77	0.379311	0.151572	2.50252	0.0123311	0.256009	RALGDS	5900
ENSG00000167914	12.9476	0.769793	0.307877	2.50033	0.0124078	0.25738	GSDMA	284110
ENSG00000197774	149.385	0.567028	0.226813	2.49998	0.01242	0.257409	EME2	197342
ENSG00000160209	892.941	0.356874	0.142837	2.49847	0.012473	0.257498	PDXK,LOC105372824	8566105372824
ENSG00000122735	2.86359	1.67788	0.671581	2.4984	0.0124756	0.257498	DNAI1	27019
ENSG00000173141	253.7	-0.318198	0.127393	-2.49777	0.0124977	0.257498	MRPL57	78988
ENSG00000155099	108.972	-0.475997	0.190584	-2.49757	0.0125046	0.257498	PIP4P2	55529
ENSG00000189058	132.733	-1.05636	0.423001	-2.49731	0.012514	0.257498	APOD	347
ENSG00000163703	190.86	0.350601	0.140433	2.49657	0.0125402	0.257498	CRELD1	78987
ENSG00000173660	1122.03	-0.454931	0.182246	-2.49624	0.0125517	0.257498	UQCRH	7388
ENSG00000207493	101.832	-0.899862	0.360534	-2.49592	0.0125632	0.257498	SNORA46	677827
ENSG00000166333	47.2156	0.376321	0.150797	2.49554	0.0125766	0.257552	ILK	3611
ENSG00000198839	196.332	-0.382116	0.153147	-2.49509	0.0125927	0.257663	ZNF277	11179
ENSG00000162843	4.07668	1.21374	0.486646	2.4941	0.0126276	0.258159	WDR64	128025
ENSG00000220161	84.2368	0.897669	0.360115	2.49273	0.0126766	0.258411	LINC02076	400579
ENSG00000165209	1283.71	-0.552857	0.221859	-2.49193	0.012705	0.258411	STRBP	55342
ENSG00000169604	1804.47	0.700214	0.281045	2.49147	0.0127216	0.258411	ANTXR1	84168
ENSG00000119599	233.779	-0.34678	0.139193	-2.49135	0.0127258	0.258411	DCAF4	26094
ENSG00000124562	165.136	-0.36595	0.147053	-2.48856	0.0128262	0.260021	SNRPC	6631
ENSG00000239732	2.28159	0.777038	0.312246	2.48855	0.0128267	0.260021	TLR9	54106
ENSG00000198835	8.25449	0.728302	0.292774	2.48759	0.0128612	0.260502	GJC2	57165
ENSG00000134548	6.2974	-0.946033	0.380361	-2.4872	0.0128753	0.260568	SPX	80763
ENSG00000128422	4.85168	3.1403	1.2632	2.48599	0.012919	0.260933	KRT17	3872
ENSG00000143369	183.588	0.818178	0.329145	2.48577	0.0129273	0.260933	ECM1	1893
ENSG00000177990	58.5533	0.82686	0.332757	2.48488	0.0129596	0.260933	DPY19L2	283417
ENSG00000221843	33.8023	0.533057	0.214526	2.48481	0.012962	0.260933	C2orf16	84226
ENSG00000188419	726.598	-0.39751	0.159995	-2.48452	0.0129725	0.260933	CHM	1121
ENSG00000100577	130.444	0.420476	0.169242	2.48446	0.0129748	0.260933	GSTZ1	2954
ENSG00000151929	304.246	0.603529	0.243056	2.48309	0.0130249	0.261399	BAG3	9531
ENSG00000080572	4.15583	1.85797	0.748439	2.48246	0.013048	0.261545	PIH1D3	139212
ENSG00000184363	29.8977	1.80447	0.727061	2.48187	0.0130694	0.261545	PKP3	11187
ENSG00000161609	6.37317	1.10886	0.446822	2.48167	0.0130769	0.261545	CCDC155	147872
ENSG00000156222	3.13741	-1.75195	0.706151	-2.48098	0.0131021	0.261545	SLC28A1	9154
ENSG00000134121	458.032	-0.868927	0.35026	-2.48081	0.0131086	0.261545	CHL1	10752
ENSG00000153093	63.3631	1.10577	0.445732	2.4808	0.013109	0.261545	ACOXL	55289
ENSG00000161048	788.455	-0.435717	0.175655	-2.48052	0.0131191	0.261545	NAPEPLD	222236
ENSG00000143933	1468.37	-0.413301	0.166653	-2.48001	0.0131377	0.261589	CALM2	805
ENSG00000167220	368.132	-0.363067	0.146405	-2.47987	0.013143	0.261589	HDHD2	84064
ENSG00000253773	8.61457	-1.14521	0.462164	-2.47792	0.0132149	0.262804	C8orf37-AS1	100616530
ENSG00000143127	65.0783	0.481745	0.194441	2.47759	0.0132272	0.26283	ITGA10	8515
ENSG00000126756	156.867	-0.336035	0.135669	-2.47686	0.0132542	0.262848	UXT	8409
ENSG00000073969	1204.13	-0.344658	0.139189	-2.47619	0.0132794	0.263	NSF	4905
ENSG00000092009	3.48625	-1.21108	0.489206	-2.47561	0.0133009	0.26321	CMA1	1215
ENSG00000167874	42.5883	0.630713	0.254965	2.47372	0.0133715	0.263964	TMEM88	92162
ENSG00000144909	526.803	-0.242659	0.098117	-2.47316	0.0133925	0.263964	OSBPL11	114885
ENSG00000139174	90.0961	-0.707757	0.286179	-2.47312	0.0133939	0.263964	PRICKLE1	144165
ENSG00000182287	1241.73	-0.468111	0.189447	-2.47094	0.0134758	0.264727	AP1S2	8905
ENSG00000181333	33.7296	1.08597	0.439575	2.4705	0.0134925	0.264727	HEPHL1	341208
ENSG00000205356	429.583	0.452398	0.183128	2.47039	0.0134965	0.264727	TECPR1	25851
ENSG00000172867	8.52045	-1.64288	0.665108	-2.47009	0.0135078	0.264727	KRT2	3849
ENSG00000165804	68.5595	0.62964	0.254956	2.46961	0.0135261	0.264727	ZNF219	51222
ENSG00000004838	33.4478	0.482598	0.195454	2.46911	0.0135448	0.264727	ZMYND10	51364
ENSG00000198003	7.47196	1.00733	0.40799	2.469	0.013549	0.264727	CCDC151	115948
ENSG00000171928	112.949	0.323436	0.131001	2.46896	0.0135505	0.264727	TVP23B	51030
ENSG00000108342	6.64036	1.29771	0.525658	2.46873	0.0135593	0.264727	CSF3	1440
ENSG00000215417	29.0836	-1.0252	0.41533	-2.4684	0.0135719	0.264727	MIR17HG	407975
ENSG00000141503	1199.74	0.315058	0.12766	2.46794	0.0135892	0.264727	MINK1	50488
ENSG00000096696	495.856	1.20297	0.487465	2.46782	0.013594	0.264727	DSP	1832
ENSG00000050165	108.123	0.803096	0.325575	2.4667	0.0136365	0.265274	DKK3	27122
ENSG00000173918	124.571	0.692145	0.280637	2.46634	0.0136503	0.265328	C1QTNF1	114897
ENSG00000155959	502.738	-0.413775	0.167856	-2.46506	0.013699	0.265892	VBP1	7411
ENSG00000153531	22.2866	-0.676957	0.274643	-2.46486	0.0137067	0.265892	ADPRHL1	113622
ENSG00000136155	25.5986	2.79018	1.13205	2.46471	0.0137125	0.265892	SCEL	8796
ENSG00000108947	17.5278	1.05734	0.429167	2.46371	0.0137507	0.266324	EFNB3	1949
ENSG00000005469	258.106	-0.442637	0.17971	-2.46307	0.0137754	0.266324	CROT	54677
ENSG00000205693	9.65472	0.707093	0.287141	2.46253	0.0137962	0.266324	MANSC4	100287284
ENSG00000065809	3558.33	-0.446891	0.18148	-2.46248	0.0137978	0.266324	FAM107B	83641
ENSG00000184428	210.845	0.492367	0.199954	2.4624	0.0138011	0.266324	TOP1MT	116447
ENSG00000135924	413.851	0.344213	0.139853	2.46124	0.0138459	0.266648	DNAJB2	3300
ENSG00000140319	405.038	-0.319912	0.129982	-2.4612	0.0138474	0.266648	SRP14	6727
ENSG00000182111	7.07983	0.702631	0.285501	2.46104	0.0138534	0.266648	ZNF716	441234
ENSG00000008277	402.903	0.613787	0.249424	2.46082	0.0138622	0.266648	ADAM22	53616
ENSG00000137871	1221.07	-0.382554	0.155597	-2.45862	0.0139472	0.26746	ZNF280D	54816
ENSG00000226674	7.06915	0.748673	0.304515	2.45858	0.0139488	0.26746	TEX41	401014
ENSG00000244165	77.1555	0.500485	0.203627	2.45785	0.0139773	0.267538	P2RY11	5032
ENSG00000114942	1434.6	-0.435603	0.177256	-2.45749	0.0139913	0.267538	EEF1B2	1933
ENSG00000105464	56.5448	0.679862	0.276667	2.45733	0.0139973	0.267538	GRIN2D	2906
ENSG00000061938	1357	0.428512	0.174422	2.45676	0.0140196	0.267752	TNK2	10188
ENSG00000020181	318.511	0.550838	0.224283	2.45599	0.0140496	0.267899	ADGRA2	25960
ENSG00000121481	489.513	-0.448558	0.182687	-2.45534	0.0140751	0.268173	RNF2	6045
ENSG00000118496	507.394	-0.424838	0.173102	-2.45427	0.0141171	0.268643	FBXO30	84085
ENSG00000257335	43.5457	-1.38778	0.565483	-2.45414	0.0141221	0.268643	MGAM	8972
ENSG00000109610	220.657	0.744573	0.30343	2.45386	0.0141333	0.268645	SOD3	6649
ENSG00000169925	332.905	0.313811	0.127941	2.45278	0.0141755	0.269234	BRD3	8019
ENSG00000169714	2537.74	-0.320131	0.130534	-2.45247	0.014188	0.26926	CNBP	7555
ENSG00000172172	143.054	-0.443675	0.180963	-2.45174	0.0142166	0.269589	MRPL13	28998
ENSG00000078081	374.737	-0.914282	0.372995	-2.45119	0.0142384	0.26979	LAMP3	27074
ENSG00000199266	36.8295	-0.898832	0.366804	-2.45044	0.0142682	0.270118	SNORA60	677837
ENSG00000188033	111.23	-0.302028	0.123267	-2.45019	0.0142781	0.270118	ZNF490	57474
ENSG00000221102	24.1313	-0.716366	0.292411	-2.44986	0.0142913	0.270154	SNORA11B	100124539
ENSG00000149418	1328.12	0.696897	0.284518	2.44939	0.0143097	0.270291	ST14	6768
ENSG00000167641	9.4466	1.07779	0.440134	2.44878	0.0143339	0.270536	PPP1R14A	94274
ENSG00000231560	7.9023	0.683182	0.279058	2.44817	0.0143583	0.270784	CLEC12A-AS1	400002
ENSG00000110852	139.413	0.604232	0.24693	2.44697	0.0144062	0.271295	CLEC2B	9976
ENSG00000011638	122.799	-0.432787	0.176871	-2.44691	0.0144087	0.271295	TMEM159	57146
ENSG00000090372	584.216	0.312026	0.127532	2.44665	0.0144192	0.271295	STRN4	29888
ENSG00000183569	88.569	0.573908	0.234687	2.44542	0.0144684	0.27155	SERHL2	253190
ENSG00000114166	1142.26	-0.343419	0.140457	-2.44501	0.0144848	0.27155	KAT2B	8850
ENSG00000183486	501.774	-0.525511	0.215016	-2.44406	0.014523	0.27155	MX2	4600
ENSG00000112309	112.6	0.574829	0.235538	2.44049	0.0146674	0.273825	B3GAT2	135152
ENSG00000164305	1107.78	-0.423398	0.173518	-2.44009	0.0146836	0.273916	CASP3	836
ENSG00000198355	570.768	0.497297	0.203886	2.43909	0.0147243	0.274462	PIM3	415116
ENSG00000226807	3.2138	1.21906	0.499987	2.43819	0.0147611	0.274587	MROH5	389690
ENSG00000134996	369.487	-0.290519	0.119157	-2.43813	0.0147637	0.274587	OSTF1	26578
ENSG00000176532	5.68664	1.52584	0.625838	2.43807	0.0147658	0.274587	PRR15	222171
ENSG00000086232	1568.32	-0.261069	0.107092	-2.43781	0.0147766	0.274587	EIF2AK1	27102
ENSG00000116819	28.0883	0.530824	0.217864	2.43649	0.0148306	0.274919	TFAP2E	339488
ENSG00000127325	18.9731	-1.48457	0.609371	-2.43623	0.0148411	0.274919	BEST3	144453
ENSG00000164219	145.465	-0.283667	0.116438	-2.4362	0.0148423	0.274919	PGGT1B	5229
ENSG00000076984	327.094	0.246873	0.101344	2.43599	0.0148509	0.274919	MAP2K7	5609
ENSG00000150667	13.2677	0.865543	0.355357	2.4357	0.0148629	0.274919	FSIP1	161835
ENSG00000074211	31.7749	1.12853	0.463426	2.43519	0.0148841	0.27502	PPP2R2C	5522
ENSG00000114200	6.65114	-1.5523	0.637706	-2.4342	0.0149249	0.275268	BCHE	590
ENSG00000132563	23.838	0.856985	0.352117	2.4338	0.0149411	0.275268	REEP2	51308
ENSG00000168631	376.363	1.66187	0.682925	2.43346	0.0149554	0.275268	MUCL3	135656
ENSG00000196091	28.0277	-2.24865	0.924163	-2.43317	0.0149672	0.275268	MYBPC1	4604
ENSG00000215717	357.653	-0.365918	0.150394	-2.43306	0.0149718	0.275268	TMEM167B	56900
ENSG00000102760	222.811	-0.700543	0.287949	-2.43287	0.0149797	0.275268	RGCC	28984
ENSG00000131061	118.057	0.390492	0.160515	2.43275	0.0149847	0.275268	ZNF341	84905
ENSG00000243772	3.3794	1.44272	0.593417	2.4312	0.0150487	0.275678	KIR2DL3	3804
ENSG00000132613	103.632	0.61662	0.253632	2.43116	0.0150507	0.275678	MTSS2	92154
ENSG00000189280	2.87494	1.36016	0.559502	2.43102	0.0150564	0.275678	GJB5	2709
ENSG00000169083	76.0414	-0.723625	0.297789	-2.42999	0.0150992	0.275678	AR	367
ENSG00000181790	66.7295	0.61342	0.25244	2.42996	0.0151003	0.275678	ADGRB1	575
ENSG00000120149	23.6715	1.2579	0.517739	2.4296	0.0151153	0.275678	MSX2	4488
ENSG00000167676	354.762	-0.741068	0.305021	-2.42956	0.0151171	0.275678	PLIN4	729359
ENSG00000107147	16.2762	0.991818	0.408247	2.42946	0.0151215	0.275678	KCNT1	57582
ENSG00000231177	79.3239	0.585862	0.241236	2.42858	0.0151579	0.275783	LINC00852	84657
ENSG00000179057	18.1901	0.771117	0.317529	2.4285	0.0151616	0.275783	IGSF22	283284
ENSG00000176049	101.328	0.925201	0.381075	2.42787	0.0151878	0.275944	JAKMIP2	9832
ENSG00000142676	1575.36	-0.434994	0.179177	-2.42774	0.0151933	0.275944	RPL11	6135
ENSG00000147573	22.2411	-1.50391	0.620084	-2.42532	0.0152947	0.277122	TRIM55	84675
ENSG00000140538	34.0952	1.14083	0.470435	2.42506	0.0153059	0.277122	NTRK3	4916
ENSG00000104408	1466.24	-0.43683	0.180149	-2.42483	0.0153157	0.277122	EIF3E	3646
ENSG00000178342	22.0234	0.872355	0.35981	2.42449	0.01533	0.277172	KCNG2	26251
ENSG00000170782	12.4537	1.0122	0.417707	2.42322	0.0153835	0.277722	OR10A4	283297
ENSG00000171631	50.2246	0.754568	0.311537	2.42209	0.0154317	0.2778	P2RY6	5031
ENSG00000103365	3488.28	-0.360684	0.148927	-2.42188	0.0154405	0.2778	GGA2	23062
ENSG00000126464	1551.92	0.32092	0.132514	2.42178	0.0154448	0.2778	PRR12	57479
ENSG00000197859	73.9122	0.777886	0.321207	2.42176	0.0154455	0.2778	ADAMTSL2	9719
ENSG00000100410	91.4414	-0.384435	0.158822	-2.42054	0.0154976	0.278528	PHF5A	84844
ENSG00000104960	265.756	0.335847	0.138767	2.42023	0.0155108	0.278558	PTOV1	53635
ENSG00000172458	8.76358	-0.892216	0.368706	-2.41986	0.0155265	0.278632	IL17D	53342
ENSG00000197915	713.218	0.806042	0.333172	2.41929	0.0155506	0.278858	HRNR	388697
ENSG00000208024	4.22449	1.03592	0.428403	2.41808	0.0156024	0.279386	MIR199A2	406977
ENSG00000228526	18.6156	0.672917	0.278296	2.41799	0.0156066	0.279386	MIR34AHG	106614088
ENSG00000168286	115.46	-0.329387	0.136246	-2.41759	0.0156236	0.279386	THAP11	57215
ENSG00000156219	6.0027	-0.96542	0.399342	-2.41752	0.0156265	0.279386	ART3	419
ENSG00000149923	624.542	-0.316832	0.131096	-2.41679	0.0156582	0.279744	PPP4C	5531
ENSG00000164161	46.8473	-0.78929	0.32679	-2.41529	0.0157229	0.280578	HHIP	64399
ENSG00000018625	30.582	-1.12662	0.466479	-2.41516	0.0157281	0.280578	ATP1A2	477
ENSG00000076554	2679.27	-0.666302	0.275981	-2.4143	0.0157655	0.280881	TPD52	7163
ENSG00000112320	369.018	-0.558101	0.231208	-2.41385	0.015785	0.280881	SOBP	55084
ENSG00000188897	20.8821	0.92068	0.381459	2.41357	0.0157969	0.280881	LOC400499	400499
ENSG00000180921	105.706	0.837646	0.347188	2.41266	0.0158368	0.280881	FAM83H	286077
ENSG00000130876	5.74171	-1.44759	0.600007	-2.41263	0.0158381	0.280881	SLC7A10	56301
ENSG00000100181	28.4356	0.650911	0.269795	2.41261	0.0158386	0.280881	TPTEP1,LOC112268292	387590112268292
ENSG00000162804	733.411	0.48961	0.202946	2.41252	0.0158429	0.280881	SNED1	25992
ENSG00000138834	2183.16	0.411065	0.170404	2.4123	0.0158523	0.280881	MAPK8IP3	23162
ENSG00000258839	71.012	0.530376	0.219883	2.41208	0.0158617	0.280881	MC1R	4157
ENSG00000183570	65.2036	0.976852	0.405197	2.41081	0.0159173	0.281658	PCBP3	54039
ENSG00000157625	1572.25	-0.362968	0.150587	-2.41036	0.0159366	0.281688	TAB3	257397
ENSG00000130844	407.625	0.42568	0.176614	2.41023	0.0159424	0.281688	ZNF331	55422
ENSG00000176125	23.318	0.570736	0.236842	2.40977	0.0159625	0.281732	UFSP1	402682
ENSG00000123836	724.083	-0.560859	0.232771	-2.40949	0.0159749	0.281732	PFKFB2	5208
ENSG00000110756	778.172	-0.231797	0.0962174	-2.40909	0.0159923	0.281732	HPS5	11234
ENSG00000132185	1581.78	-0.624622	0.25929	-2.40897	0.0159975	0.281732	FCRLA	84824
ENSG00000187997	186.412	0.950949	0.394775	2.40884	0.0160034	0.281732	C17orf99	100141515
ENSG00000118432	3168.34	-1.08738	0.451528	-2.40821	0.0160307	0.281967	CNR1	1268
ENSG00000208883	2.1352	-0.891442	0.370255	-2.40765	0.0160557	0.281967	SNORD96B	692226
ENSG00000173530	196.398	0.530802	0.220482	2.40747	0.0160636	0.281967	TNFRSF10D	8793
ENSG00000040341	589.625	-0.316525	0.131539	-2.40632	0.0161141	0.282647	STAU2	27067
ENSG00000008988	748.68	-0.393134	0.16343	-2.40551	0.0161499	0.282865	RPS20	6224
ENSG00000167723	204.606	1.00127	0.416551	2.40372	0.016229	0.283836	TRPV3	162514
ENSG00000142627	99.9615	0.765872	0.31878	2.40251	0.016283	0.28406	EPHA2	1969
ENSG00000138111	146.649	0.420634	0.175082	2.4025	0.0162836	0.28406	MFSD13A	79847
ENSG00000153885	99.0172	0.668061	0.278123	2.40203	0.0163042	0.28406	KCTD15	79047
ENSG00000108666	138.164	-0.368657	0.153495	-2.40176	0.0163166	0.28406	C17orf75	64149
ENSG00000111344	250.945	0.85424	0.355701	2.40157	0.0163248	0.28406	RASAL1	8437
ENSG00000132003	361.834	0.483763	0.201495	2.40086	0.0163565	0.284208	ZSWIM4	65249
ENSG00000137124	144.924	0.536452	0.223489	2.40035	0.0163794	0.284401	ALDH1B1	219
ENSG00000130176	35.4873	0.998343	0.416036	2.39965	0.0164106	0.284739	CNN1	1264
ENSG00000166073	64.6375	0.549515	0.229051	2.3991	0.0164355	0.284964	GPR176	11245
ENSG00000149926	11.4298	0.809062	0.337308	2.39859	0.0164584	0.285157	TLCD3B	83723
ENSG00000109016	55.1288	0.333915	0.139232	2.39827	0.0164727	0.285174	DHRS7B	25979
ENSG00000234912	82.8889	-0.550878	0.229744	-2.39779	0.0164944	0.285174	SNHG20	654434
ENSG00000165669	441.671	-0.331387	0.13824	-2.39719	0.0165215	0.285428	FAM204A	63877
ENSG00000147443	156.97	0.528712	0.220581	2.39691	0.0165341	0.285441	DOK2	9046
ENSG00000207554	15.666	0.554589	0.231456	2.39609	0.016571	0.285874	MIR647	693232
ENSG00000169155	971.244	0.404928	0.169032	2.39557	0.0165943	0.286071	ZBTB43	23099
ENSG00000113790	128.186	-0.817706	0.341469	-2.39468	0.0166351	0.286318	EHHADH	1962
ENSG00000160868	9.41234	-0.927369	0.387273	-2.39461	0.0166379	0.286318	CYP3A4	1576
ENSG00000176182	125.279	0.362445	0.151367	2.39447	0.0166443	0.286318	MYPOP	339344
ENSG00000176340	104.302	-0.437006	0.182579	-2.39351	0.016688	0.286514	COX8A	1351
ENSG00000196917	16.6452	0.796473	0.33281	2.39317	0.0167033	0.286514	HCAR1	27198
ENSG00000234602	5.83478	1.74996	0.731553	2.39211	0.0167517	0.286828	MCIDAS	345643
ENSG00000125356	885.6	-0.390072	0.163089	-2.39178	0.0167669	0.286828	NDUFA1	4694
ENSG00000126705	524.879	0.489207	0.204628	2.39071	0.0168156	0.286828	AHDC1	27245
ENSG00000165188	23.2174	1.47272	0.616115	2.39034	0.0168327	0.286828	RNF183	138065
ENSG00000167971	19.6748	0.731693	0.306126	2.39017	0.0168406	0.286828	CASKIN1	57524
ENSG00000156467	791.946	-0.382557	0.160067	-2.38998	0.0168493	0.286828	UQCRB	7381
ENSG00000170049	72.7468	0.501885	0.21004	2.38947	0.0168725	0.286828	KCNAB3	9196
ENSG00000181264	68.7031	0.607104	0.254107	2.38916	0.0168868	0.286828	TLCD5	219902
ENSG00000205086	4.2887	0.95513	0.399808	2.38898	0.0168954	0.286828	C2orf91	400950
ENSG00000228919	8.10799	0.849171	0.355465	2.3889	0.0168989	0.286828	LOC389199	389199
ENSG00000139193	262.764	-0.60223	0.252095	-2.3889	0.0168989	0.286828	CD27	939
ENSG00000001167	838.141	-0.315386	0.132023	-2.38887	0.0169002	0.286828	NFYA	4800
ENSG00000197903	1390.97	-0.506692	0.212158	-2.38828	0.0169276	0.286999	H2BC12	85236
ENSG00000140521	643.803	0.277326	0.116127	2.38813	0.0169342	0.286999	POLG	5428
ENSG00000166448	27.8687	0.904301	0.378711	2.38784	0.0169479	0.287017	TMEM130	222865
ENSG00000174137	33.2915	0.749411	0.313893	2.38747	0.0169647	0.287017	FAM53A	152877
ENSG00000070444	360.863	0.285167	0.11945	2.38734	0.016971	0.287017	MNT	4335
ENSG00000198598	38.4322	0.823742	0.34517	2.38649	0.0170103	0.287479	MMP17	4326
ENSG00000137413	668.318	-0.226267	0.0948252	-2.38615	0.0170259	0.287513	TAF8	129685
ENSG00000143199	15.5719	0.796465	0.333894	2.38539	0.0170612	0.287513	ADCY10	55811
ENSG00000196542	6.15615	-1.29834	0.544395	-2.38492	0.0170827	0.287513	SPTSSB	165679
ENSG00000121898	113.783	0.779149	0.326737	2.38464	0.0170961	0.287513	CPXM2	119587
ENSG00000164054	677.764	-0.32891	0.137942	-2.38441	0.0171066	0.287513	SHISA5	51246
ENSG00000119411	16.7561	1.09413	0.458901	2.38424	0.0171146	0.287513	BSPRY	54836
ENSG00000004961	229.128	-0.346513	0.145342	-2.38413	0.0171197	0.287513	HCCS	3052
ENSG00000160999	697.207	0.548362	0.230038	2.38379	0.0171354	0.287576	SH2B2	10603
ENSG00000159720	572.795	-0.331167	0.138951	-2.38334	0.0171563	0.287726	ATP6V0D1	9114
ENSG00000100095	7.37353	0.987232	0.414328	2.38273	0.0171847	0.288002	SEZ6L	23544
ENSG00000132854	11.0563	1.33565	0.560715	2.38204	0.0172168	0.288148	KANK4	163782
ENSG00000175556	56.4927	0.725972	0.304837	2.38151	0.0172418	0.288158	LONRF3	79836
ENSG00000129250	1128.18	0.339296	0.142492	2.38116	0.0172584	0.288234	KIF1C	10749
ENSG00000131351	141.85	0.373732	0.157005	2.38038	0.0172948	0.288471	HAUS8	93323
ENSG00000182307	242.1	-0.29882	0.125536	-2.38034	0.0172965	0.288471	C8orf33	65265
ENSG00000183960	137.413	-0.942809	0.396179	-2.37975	0.0173242	0.288652	KCNH8	131096
ENSG00000122133	3.38692	1.28521	0.540244	2.37894	0.0173625	0.288659	PAEP	5047
ENSG00000197381	1014.28	0.710836	0.298818	2.37883	0.0173677	0.288659	ADARB1	104
ENSG00000149294	50.1904	0.991439	0.416822	2.37856	0.0173802	0.288667	NCAM1	4684
ENSG00000136830	397.131	0.721901	0.303612	2.37771	0.0174205	0.289137	NIBAN2	64855
ENSG00000163795	329.96	0.362098	0.152307	2.37743	0.017434	0.289161	ZNF513	130557
ENSG00000152315	7.50599	0.759471	0.319583	2.37645	0.0174803	0.289731	KCNK13	56659
ENSG00000212123	32.6288	0.608151	0.255969	2.37588	0.0175072	0.289976	PRR22	163154
ENSG00000173114	276.63	-0.606874	0.255484	-2.37539	0.0175306	0.29011	LRRN3	54674
ENSG00000155545	840.035	-0.401531	0.169051	-2.3752	0.0175393	0.29011	MIER3	166968
ENSG00000186184	994.485	-0.303011	0.127597	-2.37476	0.0175605	0.29026	POLR1D	51082
ENSG00000158406	785.615	-0.497321	0.209626	-2.37242	0.017672	0.291729	H4C8	8365
ENSG00000263069	120.926	0.577756	0.2436	2.37174	0.0177046	0.291729	RNF213-AS1	100294362
ENSG00000062524	22.1318	-1.10258	0.464896	-2.37166	0.0177081	0.291729	LTK	4058
ENSG00000153291	339.552	-0.889676	0.375201	-2.3712	0.0177304	0.291729	SLC25A27	9481
ENSG00000104825	212.596	0.374753	0.158057	2.371	0.0177401	0.291729	NFKBIB	4793
ENSG00000154079	38.6304	-0.402445	0.16977	-2.37053	0.0177624	0.291729	SDHAF4	135154
ENSG00000163207	17.2262	3.46927	1.46352	2.3705	0.017764	0.291729	IVL	3713
ENSG00000222014	12.5636	0.626331	0.264235	2.37036	0.0177709	0.291729	RAB6C	84084
ENSG00000179902	13.9587	0.763152	0.32198	2.37019	0.0177791	0.291729	C1orf194	127003
ENSG00000196693	846.038	-0.413332	0.174393	-2.37011	0.0177826	0.291729	ZNF33B	7582
ENSG00000169474	60.5273	3.45088	1.45616	2.36986	0.0177949	0.291733	SPRR1A	6698
ENSG00000187260	23.3879	0.735413	0.310432	2.369	0.0178362	0.292021	WDR86	349136
ENSG00000005001	9.05065	2.5987	1.09696	2.36899	0.0178368	0.292021	PRSS22	64063
ENSG00000165983	668.096	-0.420447	0.177517	-2.36849	0.0178608	0.292074	PTER	9317
ENSG00000207952	10.2754	-0.670744	0.283225	-2.36824	0.0178728	0.292074	MIR624	693209
ENSG00000181826	203.685	0.448025	0.189261	2.36724	0.0179215	0.292074	RELL1	768211
ENSG00000027644	17.0674	0.965565	0.40794	2.36693	0.0179364	0.292074	INSRR	3645
ENSG00000160285	781.385	0.422598	0.178557	2.36674	0.0179457	0.292074	LSS	4047
ENSG00000137801	2620.55	0.75277	0.318231	2.36549	0.0180065	0.292382	THBS1	7057
ENSG00000157214	334.606	0.945561	0.399757	2.36534	0.0180136	0.292382	STEAP2	261729
ENSG00000149742	8.42081	1.28449	0.543057	2.3653	0.0180157	0.292382	SLC22A9	114571
ENSG00000164849	6.75019	0.863323	0.364999	2.36528	0.0180166	0.292382	GPR146	115330
ENSG00000125247	201.731	-0.404638	0.171167	-2.36399	0.0180794	0.29312	TMTC4	84899
ENSG00000164742	80.3171	0.67845	0.287057	2.36347	0.0181049	0.29312	ADCY1	107
ENSG00000187240	489.434	0.551178	0.233215	2.36339	0.0181087	0.29312	DYNC2H1	79659
ENSG00000123815	149.64	0.331375	0.140214	2.36334	0.0181108	0.29312	COQ8B	79934
ENSG00000100632	619.254	-0.415438	0.175803	-2.36309	0.0181231	0.293123	ERH	2079
ENSG00000167595	191.77	0.326592	0.138235	2.36258	0.0181482	0.293132	PROSER3	148137
ENSG00000160282	5.55494	0.962474	0.407781	2.36027	0.0182616	0.29398	FTCD	10841
ENSG00000082684	23.6135	0.760992	0.32267	2.35842	0.0183528	0.294911	SEMA5B	54437
ENSG00000162374	5.40751	1.10242	0.46746	2.35832	0.0183576	0.294911	ELAVL4	1996
ENSG00000120656	180.249	-0.276413	0.117233	-2.35781	0.018383	0.294948	TAF12	6883
ENSG00000070882	2990.97	-0.466891	0.198071	-2.35719	0.0184137	0.295244	OSBPL3	26031
ENSG00000231252	2.76455	0.62529	0.265317	2.35676	0.018435	0.295373	LOC101926964	101926964
ENSG00000134419	258.656	-0.286061	0.12139	-2.35654	0.0184462	0.295373	RPS15A	6210
ENSG00000167083	49.3139	-0.495085	0.210146	-2.35591	0.0184774	0.295529	GNGT2	2793
ENSG00000146067	821.458	0.335007	0.14221	2.35572	0.0184869	0.295529	FAM193B	54540
ENSG00000117682	391.624	0.242775	0.103103	2.35467	0.0185389	0.295721	DHDDS	79947
ENSG00000171862	2254.46	-0.40411	0.171623	-2.35464	0.0185409	0.295721	PTEN	5728
ENSG00000112695	167.959	-0.394416	0.167521	-2.35444	0.0185508	0.295721	COX7A2	1347
ENSG00000173077	2.61032	0.945078	0.401683	2.35279	0.018633	0.296463	2021-12-01	50514
ENSG00000152127	2099.83	-0.431265	0.18338	-2.35175	0.0186853	0.297029	MGAT5	4249
ENSG00000133256	68.3632	-0.521996	0.222108	-2.35019	0.018764	0.297886	PDE6B	5158
ENSG00000112541	199.678	0.627231	0.266925	2.34984	0.0187816	0.297943	PDE10A,LINC00473	1084690632
ENSG00000155660	1302.39	0.347689	0.147976	2.34962	0.0187923	0.297943	PDIA4	9601
ENSG00000177943	421.668	0.471685	0.2008	2.34902	0.0188227	0.298228	MAMDC4	158056
ENSG00000188112	122.228	0.949338	0.404328	2.34794	0.0188775	0.298884	C6orf132	647024
ENSG00000177791	5.78396	-1.61627	0.688614	-2.34714	0.0189184	0.298884	MYOZ1	58529
ENSG00000256053	79.9224	0.249865	0.106518	2.34576	0.0189885	0.298884	COA8	84334
ENSG00000112685	526.092	-0.259228	0.110527	-2.34538	0.0190075	0.298884	EXOC2	55770
ENSG00000107669	648.217	-0.290984	0.124067	-2.34538	0.0190077	0.298884	ATE1	11101
ENSG00000138650	6.71829	1.69888	0.724355	2.34536	0.0190085	0.298884	PCDH10	57575
ENSG00000136813	1938.54	-0.193981	0.0827301	-2.34475	0.0190399	0.298884	ECPAS	23392
ENSG00000073050	194.793	0.34355	0.146524	2.34466	0.0190444	0.298884	XRCC1	7515
ENSG00000180210	5.98952	0.76987	0.328384	2.34442	0.0190568	0.298884	F2	2147
ENSG00000170476	454.905	0.641847	0.273791	2.34429	0.0190632	0.298884	MZB1	51237
ENSG00000196507	215.01	0.528377	0.225401	2.34416	0.0190699	0.298884	TCEAL3	85012
ENSG00000130638	899.258	-0.283084	0.120777	-2.34387	0.019085	0.298884	ATXN10	25814
ENSG00000150907	2495.62	-0.367663	0.156865	-2.34382	0.0190875	0.298884	FOXO1	2308
ENSG00000056487	38.3058	1.223	0.521989	2.34296	0.0191314	0.299378	PHF21B	112885
ENSG00000103335	1146.21	0.390055	0.166537	2.34214	0.0191734	0.299619	PIEZO1	9780
ENSG00000095574	709.107	-0.361387	0.154313	-2.34192	0.019185	0.299619	IKZF5	64376
ENSG00000206937	7.52812	0.676538	0.28891	2.34169	0.0191966	0.299619	SNORA70B	100124537
ENSG00000142235	70.6346	0.758062	0.323911	2.34034	0.0192663	0.300321	LMTK3	114783
ENSG00000147669	466.542	-0.411825	0.176015	-2.33971	0.0192985	0.300321	POLR2K	5440
ENSG00000165501	202.821	-0.360948	0.154308	-2.33914	0.019328	0.300321	LRR1	122769
ENSG00000136897	354.419	-0.376084	0.16078	-2.33912	0.0193294	0.300321	MRPL50	54534
ENSG00000166402	81.6754	0.710959	0.303947	2.33909	0.0193307	0.300321	TUB	7275
ENSG00000081320	4991.48	-0.404628	0.172995	-2.33896	0.0193375	0.300321	STK17B	9262
ENSG00000106609	1667.62	-0.224701	0.0961106	-2.33794	0.0193903	0.300321	TMEM248	55069
ENSG00000163428	1973.01	-0.425475	0.181994	-2.33785	0.019395	0.300321	LRRC58	116064
ENSG00000165887	1.99666	-1.41468	0.605144	-2.33776	0.0193995	0.300321	ANKRD2	26287
ENSG00000180370	1656.41	-0.277262	0.118611	-2.33758	0.0194092	0.300321	PAK2	5062
ENSG00000144648	45.4729	0.705307	0.301738	2.33748	0.0194141	0.300321	ACKR2	1238
ENSG00000167670	802.36	0.378106	0.161785	2.33709	0.0194343	0.300321	CHAF1A	10036
ENSG00000143772	2913.05	0.364806	0.156113	2.33681	0.0194492	0.300321	ITPKB	3707
ENSG00000106991	626.817	0.427556	0.182983	2.33658	0.019461	0.300321	ENG	2022
ENSG00000155438	192.634	-0.394088	0.168674	-2.33639	0.0194709	0.300321	NIFK	84365
ENSG00000118526	9.97917	-1.92271	0.82305	-2.33608	0.0194871	0.300321	TCF21	6943
ENSG00000235049	13.174	1.46263	0.626146	2.33592	0.0194956	0.300321	LINC00940	100271702
ENSG00000142513	32.1156	0.633242	0.271107	2.33577	0.0195034	0.300321	ACP4	93650
ENSG00000231852	10.9803	0.900411	0.385556	2.33536	0.0195247	0.300456	CYP21A2	1589
ENSG00000187994	131.056	0.392811	0.168237	2.33487	0.0195504	0.300646	RINL	126432
ENSG00000247626	318.571	0.396854	0.170016	2.33421	0.0195848	0.300646	MARS2	92935
ENSG00000070985	8.8131	1.03719	0.444352	2.33417	0.0195868	0.300646	TRPM5	29850
ENSG00000205790	9.22647	0.486124	0.208265	2.33417	0.019587	0.300646	DPP9-AS1	100131094
ENSG00000112164	5.63136	1.86486	0.799348	2.33298	0.0196492	0.301408	GLP1R	2740
ENSG00000169019	91.6795	-0.430677	0.184651	-2.33238	0.0196808	0.301497	COMMD8	54951
ENSG00000115286	191.62	0.451584	0.193624	2.33227	0.0196866	0.301497	NDUFS7	374291
ENSG00000073754	177.259	1.02595	0.440087	2.33123	0.019741	0.301497	CD5L	922
ENSG00000118046	499.379	0.32119	0.137805	2.33075	0.0197666	0.301497	STK11	6794
ENSG00000237243	17.8678	0.706599	0.303178	2.33064	0.0197723	0.301497	CREB3L2-AS1	100130880
ENSG00000108469	698.156	0.381163	0.163549	2.33057	0.0197763	0.301497	RECQL5	9400
ENSG00000168928	10.5782	1.60508	0.688737	2.33047	0.0197813	0.301497	CTRB2	440387
ENSG00000101986	172.78	0.490535	0.210556	2.32971	0.0198213	0.301743	ABCD1	215
ENSG00000205022	8.71693	0.858656	0.36862	2.32938	0.0198389	0.301819	PABPN1L	390748
ENSG00000169903	2.10527	-1.65197	0.709353	-2.32883	0.0198679	0.30207	TM4SF4	7104
ENSG00000164880	1865.64	0.344575	0.148004	2.32815	0.0199042	0.302419	INTS1	26173
ENSG00000186567	32.3481	0.722785	0.310484	2.32793	0.019916	0.302419	CEACAM19	56971
ENSG00000129559	56.3491	-0.278903	0.119823	-2.32763	0.0199316	0.302466	NEDD8	4738
ENSG00000137944	278.501	-0.343182	0.147536	-2.32609	0.0200135	0.303073	KYAT3	56267
ENSG00000175110	136.419	-0.252221	0.108433	-2.32606	0.0200154	0.303073	MRPS22	56945
ENSG00000198242	1028.97	-0.390832	0.168026	-2.32602	0.0200176	0.303073	RPL23A	6147
ENSG00000198954	185.19	-0.300396	0.129194	-2.32515	0.0200642	0.303073	KIFBP	26128
ENSG00000220749	67.6799	-0.497603	0.214031	-2.32491	0.0200766	0.303073	RPL21P28	100131205
ENSG00000107295	6.51648	-1.51254	0.650626	-2.32475	0.0200852	0.303073	SH3GL2	6456
ENSG00000160193	264.66	0.369468	0.158936	2.32464	0.0200914	0.303073	WDR4	10785
ENSG00000258315	2.35017	0.725856	0.312282	2.32436	0.0201063	0.303073	C17orf49	124944
ENSG00000214711	36.378	0.932285	0.401129	2.32415	0.0201172	0.303073	CAPN14	440854
ENSG00000115520	331.494	-0.328342	0.141294	-2.32382	0.0201351	0.303073	COQ10B	80219
ENSG00000152642	372.463	-0.402616	0.17327	-2.32364	0.0201448	0.303073	GPD1L	23171
ENSG00000150893	19.8152	-1.58068	0.680318	-2.32345	0.020155	0.303073	FREM2	341640
ENSG00000198796	166.241	0.819675	0.352815	2.32324	0.0201661	0.303073	ALPK2	115701
ENSG00000204314	17.093	0.560684	0.24135	2.32311	0.020173	0.303073	PRRT1	80863
ENSG00000109475	225.953	-0.37605	0.161911	-2.32257	0.0202022	0.303323	RPL34	6164
ENSG00000115602	28.6783	-1.08303	0.466397	-2.32212	0.0202266	0.3035	IL1RL1	9173
ENSG00000060688	252.504	-0.214733	0.0924923	-2.32163	0.0202529	0.303524	SNRNP40	9410
ENSG00000105486	621.271	0.389936	0.167974	2.3214	0.0202651	0.303524	LIG1	3978
ENSG00000132517	54.2741	0.692368	0.298256	2.32139	0.020266	0.303524	SLC52A1	55065
ENSG00000114923	23.3787	0.828094	0.356902	2.32023	0.0203286	0.304248	SLC4A3	6508
ENSG00000165389	261.739	-0.435774	0.187832	-2.32002	0.0203396	0.304248	SPTSSA	171546
ENSG00000138326	615.416	-0.416486	0.179577	-2.31926	0.0203808	0.304675	RPS24	6229
ENSG00000100433	8.87403	1.25671	0.541986	2.31872	0.0204103	0.304926	KCNK10	54207
ENSG00000154328	61.8655	0.444607	0.191792	2.31818	0.0204397	0.305023	NEIL2	252969
ENSG00000168280	308.069	0.714583	0.308258	2.31813	0.0204421	0.305023	KIF5C	3800
ENSG00000175591	13.9856	0.994215	0.428943	2.31782	0.0204589	0.305042	P2RY2	5029
ENSG00000151445	189.387	-0.183289	0.0790842	-2.31764	0.0204687	0.305042	VIPAS39	63894
ENSG00000257337	29.9122	0.447422	0.193166	2.31626	0.0205443	0.305978	LOC283335	283335
ENSG00000211581	3.38224	0.827643	0.357461	2.31534	0.0205946	0.306181	MIR765	768220
ENSG00000176890	336.528	-0.424401	0.183302	-2.31531	0.020596	0.306181	TYMS	7298
ENSG00000100726	381.657	0.407574	0.176069	2.31485	0.0206212	0.306207	TELO2	9894
ENSG00000196132	69.954	1.03856	0.448657	2.31481	0.0206231	0.306207	MYT1	4661
ENSG00000205269	505.341	-0.583028	0.252182	-2.31194	0.0207812	0.308141	TMEM170B	100113407
ENSG00000197454	3.34613	1.22465	0.529729	2.31185	0.0207859	0.308141	OR2L5	81466
ENSG00000005889	2047.71	-0.282468	0.122188	-2.31174	0.0207918	0.308141	ZFX	7543
ENSG00000126821	1175.65	-0.535307	0.231591	-2.31143	0.0208091	0.308208	SGPP1	81537
ENSG00000081913	677.291	0.561529	0.243071	2.31014	0.0208805	0.30884	PHLPP1	23239
ENSG00000122970	163.579	0.406864	0.176134	2.30996	0.0208903	0.30884	IFT81	28981
ENSG00000178607	189.776	0.551248	0.238688	2.30949	0.0209164	0.309037	ERN1	2081
ENSG00000164187	1118.4	-0.39028	0.169026	-2.30899	0.0209442	0.309258	LMBRD2	92255
ENSG00000175449	34.172	-0.556227	0.24096	-2.30837	0.0209783	0.309572	RFESD	317671
ENSG00000182158	992.16	0.471501	0.204317	2.30769	0.0210161	0.309939	CREB3L2	64764
ENSG00000114904	384.772	-0.158215	0.0685831	-2.30691	0.0210596	0.310391	NEK4	6787
ENSG00000178802	233.247	-0.322983	0.140023	-2.30664	0.0210748	0.310425	MPI	4351
ENSG00000104415	193.178	0.607513	0.263445	2.30603	0.0211089	0.310737	CCN4	8840
ENSG00000081059	690.659	0.562338	0.243984	2.30482	0.0211766	0.311353	TCF7	6932
ENSG00000106804	248.343	-0.580584	0.251987	-2.30402	0.0212214	0.311599	C5	727
ENSG00000096006	6.31613	2.11326	0.917212	2.30401	0.0212222	0.311599	CRISP3	10321
ENSG00000136807	722.631	0.248402	0.107844	2.30335	0.0212594	0.311599	CDK9	1025
ENSG00000161638	449.654	0.634413	0.275432	2.30334	0.0212599	0.311599	ITGA5	3678
ENSG00000130377	11.6621	0.661626	0.287271	2.30314	0.021271	0.311599	ACSBG2	81616
ENSG00000168314	18.2726	-0.871649	0.3785	-2.3029	0.0212843	0.311604	MOBP	4336
ENSG00000104413	99.4559	1.9587	0.850989	2.30167	0.0213537	0.312242	ESRP1	54845
ENSG00000122882	482.876	-0.236217	0.102682	-2.30047	0.0214215	0.312773	ECD	11319
ENSG00000198561	1116.19	0.469188	0.203964	2.30035	0.0214286	0.312773	CTNND1	1500
ENSG00000182774	304.18	-0.413201	0.179626	-2.30034	0.0214291	0.312773	RPS17	6218
ENSG00000185813	141.034	-0.40522	0.176227	-2.29942	0.021481	0.313104	PCYT2	5833
ENSG00000116096	28.7775	0.669334	0.29111	2.29925	0.0214907	0.313104	SPR	6697
ENSG00000197870	102.225	0.789332	0.343392	2.29863	0.021526	0.313428	PRB3	5544
ENSG00000135387	3873.43	-0.232181	0.101038	-2.29796	0.0215638	0.313789	CAPRIN1	4076
ENSG00000162267	78.9254	-1.05948	0.461359	-2.29643	0.0216511	0.314541	ITIH3	3699
ENSG00000126603	140.486	0.527072	0.229524	2.29637	0.0216546	0.314541	GLIS2	84662
ENSG00000204421	2.68642	1.5284	0.666029	2.2948	0.0217448	0.315527	LY6G6C	80740
ENSG00000081818	18.2527	0.865389	0.377181	2.29436	0.0217699	0.315624	PCDHB4	56131
ENSG00000138379	5.42492	-0.872976	0.380522	-2.29415	0.0217816	0.315624	MSTN	2660
ENSG00000124659	328.06	-0.356189	0.155275	-2.29392	0.0217949	0.315627	TBCC	6903
ENSG00000224397	29.8644	0.76952	0.335682	2.29241	0.0218821	0.316509	SMIM25	100506115
ENSG00000189001	176.814	1.69556	0.740009	2.29127	0.021948	0.317271	SBSN	374897
ENSG00000075891	5.97083	1.32689	0.57924	2.29074	0.0219786	0.317279	PAX2	5076
ENSG00000237489	2.14955	0.6027	0.26312	2.29059	0.021987	0.317279	C10orf143	387723
ENSG00000137522	250.654	0.322813	0.140931	2.29057	0.021988	0.317279	RNF121	55298
ENSG00000225828	21.4888	0.601604	0.262696	2.29011	0.0220147	0.317473	FAM229A	100128071
ENSG00000181798	9.79645	0.60558	0.264524	2.28932	0.022061	0.317951	LINC00471	151477
ENSG00000008323	59.9603	0.772084	0.337431	2.28813	0.0221301	0.318705	PLEKHG6	55200
ENSG00000115461	1276.24	0.718694	0.314127	2.28791	0.0221427	0.318705	IGFBP5	3488
ENSG00000139767	5.72495	0.890273	0.389151	2.28773	0.022153	0.318705	SRRM4	84530
ENSG00000188243	173.214	-0.411902	0.180089	-2.28721	0.0221835	0.318952	COMMD6	170622
ENSG00000237149	5.1031	0.788419	0.344805	2.28657	0.0222212	0.319215	ZNF503-AS2	100131213
ENSG00000187323	11.9252	1.20565	0.527302	2.28644	0.0222282	0.319215	DCC	1630
ENSG00000224821	18.5523	0.738264	0.322924	2.28618	0.0222435	0.319244	COL4A2-AS2	100129836
ENSG00000265148	38.5059	0.446458	0.195313	2.28586	0.0222623	0.319322	TSPOAP1-AS1	100506779
ENSG00000114331	3352.39	-0.404249	0.176874	-2.28551	0.0222827	0.319426	ACAP2	23527
ENSG00000183273	9.46681	0.773246	0.33843	2.2848	0.0223245	0.319833	CCDC60	160777
ENSG00000145741	620.724	-0.326454	0.142907	-2.28439	0.0223489	0.319993	BTF3	689
ENSG00000196557	105.848	0.837192	0.366635	2.28345	0.022404	0.320312	CACNA1H	8912
ENSG00000076770	2949.65	-0.510586	0.223672	-2.28275	0.0224452	0.320361	MBNL3	55796
ENSG00000162600	283.952	-0.346477	0.151791	-2.28259	0.0224544	0.320361	OMA1	115209
ENSG00000184967	220.266	0.392219	0.171854	2.28228	0.0224728	0.320434	NOC4L	79050
ENSG00000160214	449.014	0.400673	0.175601	2.28172	0.0225057	0.320713	RRP1	8568
ENSG00000083457	183.504	0.470708	0.20633	2.28134	0.0225286	0.320849	ITGAE	3682
ENSG00000240889	7.33842	0.686962	0.301165	2.28102	0.0225475	0.320925	NDUFB2-AS1	100134713
ENSG00000171388	17.4507	0.979348	0.429389	2.2808	0.0225606	0.320925	APLN	8862
ENSG00000100014	257.545	0.28324	0.124222	2.28011	0.0226012	0.32129	SPECC1L	23384
ENSG00000181856	17.0609	-0.764799	0.335486	-2.27967	0.0226271	0.32129	SLC2A4	6517
ENSG00000165164	13.8613	1.68325	0.738728	2.27859	0.0226917	0.32129	CFAP47	286464
ENSG00000213339	193.116	0.404843	0.17769	2.27837	0.0227044	0.32129	QTRT1	81890
ENSG00000108819	1698.55	0.407746	0.178974	2.27824	0.0227122	0.32129	PPP1R9B	84687
ENSG00000171723	227.255	0.574086	0.25204	2.27776	0.022741	0.32129	GPHN	10243
ENSG00000221983	906.384	-0.340111	0.149347	-2.27733	0.0227667	0.32129	UBA52	7311
ENSG00000088387	1200.94	0.514547	0.225948	2.27728	0.0227695	0.32129	DOCK9	23348
ENSG00000119280	297.688	0.441289	0.193787	2.27718	0.0227753	0.32129	C1orf198	84886
ENSG00000088451	189.951	-0.368619	0.161929	-2.27642	0.0228208	0.32129	TGDS	23483
ENSG00000211584	213.76	0.358386	0.157434	2.27641	0.0228213	0.32129	SLC48A1	55652
ENSG00000102145	20.069	0.933444	0.410053	2.2764	0.0228224	0.32129	GATA1	2623
ENSG00000130158	390.959	0.440107	0.193341	2.27633	0.0228264	0.32129	DOCK6	57572
ENSG00000149016	197.089	0.302511	0.132937	2.2756	0.0228699	0.321715	TUT1	64852
ENSG00000167751	7.92084	1.29735	0.570366	2.27459	0.0229305	0.322307	KLK2	3817
ENSG00000174749	345.294	0.534703	0.235091	2.27445	0.0229387	0.322307	FAM241A	132720
ENSG00000153130	599.604	-0.485456	0.213606	-2.27267	0.023046	0.323249	SCOC	60592
ENSG00000106460	1366.85	-0.46057	0.202735	-2.27178	0.0230998	0.323814	TMEM106B	54664
ENSG00000184545	40.1978	0.708667	0.312012	2.27128	0.0231298	0.323928	DUSP8	1850
ENSG00000113389	22.1757	1.10297	0.485634	2.2712	0.0231348	0.323928	NPR3	4883
ENSG00000260792	6.72453	0.430778	0.189697	2.27088	0.0231545	0.324015	LINC02280	101929634
ENSG00000043355	33.7931	-1.44142	0.634895	-2.27033	0.0231878	0.324218	ZIC2	7546
ENSG00000155393	253.394	-0.264319	0.116442	-2.26997	0.0232094	0.324218	HEATR3	55027
ENSG00000121104	261.228	0.473023	0.208411	2.26967	0.0232277	0.32422	FAM117A	81558
ENSG00000198821	180.567	0.545859	0.240517	2.26952	0.0232364	0.32422	CD247	919
ENSG00000103316	6.86284	-0.953878	0.420365	-2.26917	0.0232582	0.324336	CRYM	1428
ENSG00000164867	90.639	0.534967	0.235957	2.26722	0.0233766	0.325499	NOS3	4846
ENSG00000205413	1453.18	-0.390206	0.17211	-2.26719	0.0233785	0.325499	SAMD9	54809
ENSG00000058335	374.957	0.783854	0.345771	2.26698	0.0233916	0.325499	RASGRF1	5923
ENSG00000257838	4.29087	0.767756	0.338679	2.26691	0.0233957	0.325499	OTOAP1	653786
ENSG00000175606	131.945	-0.325297	0.143541	-2.26623	0.0234372	0.3257	TMEM70	54968
ENSG00000172932	571.707	0.337385	0.148902	2.26583	0.023462	0.325857	ANKRD13D	338692
ENSG00000266017	2.75157	-0.803216	0.354582	-2.26525	0.0234973	0.326159	MIR4477B	100616194
ENSG00000110958	226.298	0.346925	0.15317	2.26497	0.0235143	0.326207	PTGES3	10728
ENSG00000140876	18.7863	-0.599553	0.264746	-2.26463	0.0235351	0.326307	NUDT7	283927
ENSG00000105771	470.627	0.284688	0.125739	2.26412	0.0235667	0.326457	SMG9	56006
ENSG00000149313	462.888	-0.434033	0.191748	-2.26356	0.023601	0.326457	AASDHPPT	60496
ENSG00000161010	158.087	0.353262	0.156071	2.26347	0.0236064	0.326457	MRNIP	51149
ENSG00000165506	194.732	0.363702	0.160699	2.26325	0.0236203	0.326457	DNAAF2	55172
ENSG00000111802	875.514	-0.345462	0.152647	-2.26314	0.0236271	0.326457	TDP2	51567
ENSG00000157388	294.232	1.03744	0.458409	2.26314	0.0236272	0.326457	CACNA1D	776
ENSG00000144524	359.828	0.19704	0.0870748	2.26288	0.0236431	0.326489	COPS7B	64708
ENSG00000235408	118.478	-0.687666	0.303941	-2.2625	0.0236666	0.326627	SNORA71B	26776
ENSG00000115275	562.744	0.285105	0.126045	2.26194	0.0237013	0.326918	MOGS	7841
ENSG00000255150	68.0745	0.433657	0.19175	2.26158	0.0237233	0.326996	EID3	493861
ENSG00000254726	46.4961	0.627162	0.277336	2.26138	0.0237355	0.326996	MEX3A	92312
ENSG00000170465	149.217	1.91184	0.845504	2.26119	0.0237477	0.326996	KRT6C	286887
ENSG00000118518	488.798	-0.261533	0.115685	-2.26074	0.0237753	0.327189	RNF146	81847
ENSG00000162688	1052.1	-0.299859	0.132678	-2.26006	0.0238178	0.327254	AGL	178
ENSG00000131269	453.223	-0.244432	0.108155	-2.26001	0.0238207	0.327254	ABCB7	22
ENSG00000205420	747.365	2.03953	0.902445	2.26001	0.0238208	0.327254	KRT6A	3853
ENSG00000255282	5.81588	1.03712	0.459066	2.25919	0.0238716	0.327579	WTAPP1	100288077
ENSG00000006788	31.4134	1.05219	0.465831	2.25875	0.0238992	0.32777	MYH13	8735
ENSG00000206344	111.101	0.541838	0.23992	2.25841	0.02392	0.327773	HCG27	253018
ENSG00000172457	3.19312	8.86397	3.92531	2.25816	0.0239358	0.327773	OR9G4	283189
ENSG00000207062	4.86752	-0.828956	0.3672	-2.2575	0.0239766	0.328084	SNORA15B-1	109616962
ENSG00000182871	779.76	0.599849	0.265848	2.25637	0.0240477	0.328871	COL18A1	80781
ENSG00000162669	21.4144	0.981801	0.435238	2.25578	0.0240844	0.329186	HFM1	164045
ENSG00000171530	277.158	-0.390169	0.173012	-2.25516	0.0241234	0.329532	TBCA	6902
ENSG00000110315	944.812	-0.427121	0.189435	-2.25471	0.0241516	0.329695	RNF141	50862
ENSG00000077150	1441.57	0.425673	0.188808	2.25453	0.0241628	0.329695	NFKB2	4791
ENSG00000067048	190.327	1.39324	0.618083	2.25414	0.0241875	0.329846	DDX3Y	8653
ENSG00000007866	58.4484	0.56055	0.248795	2.25306	0.0242551	0.33058	TEAD3	7005
ENSG00000205981	112.498	-0.394536	0.175135	-2.25275	0.0242748	0.330661	DNAJC19	131118
ENSG00000011201	118.541	0.675832	0.300156	2.2516	0.0243476	0.331466	ANOS1	3730
ENSG00000197093	118.313	0.55411	0.246155	2.25106	0.0243815	0.33167	GAL3ST4	79690
ENSG00000165434	426.595	0.552544	0.245494	2.25074	0.024402	0.33167	PGM2L1	283209
ENSG00000182810	94.9663	-0.281217	0.124946	-2.25071	0.0244039	0.33167	DDX28	55794
ENSG00000030066	1121.08	-0.266532	0.118497	-2.24928	0.0244949	0.332719	NUP160	23279
ENSG00000117877	33.6456	0.662136	0.29444	2.2488	0.0245254	0.332741	CD3EAP	10849
ENSG00000267959	2.03461	1.01469	0.451224	2.24874	0.0245289	0.332741	MIR3188	100422833
ENSG00000118193	476.299	-0.436038	0.193915	-2.2486	0.024538	0.332741	KIF14	9928
ENSG00000198663	365.876	-0.176516	0.0785156	-2.24816	0.0245657	0.332775	C6orf89	221477
ENSG00000241015	59.6277	0.449939	0.200141	2.24811	0.0245691	0.332775	TPM3P9	147804
ENSG00000139977	900.982	-0.36027	0.160269	-2.24791	0.024582	0.332775	NAA30	122830
ENSG00000164823	589.076	-0.306393	0.136317	-2.24765	0.0245988	0.332816	OSGIN2	734
ENSG00000200624	3.67887	-1.30063	0.578825	-2.24701	0.0246391	0.333174	RNA5S6	100169757
ENSG00000178741	149.933	-0.381276	0.169707	-2.24668	0.0246605	0.333276	COX5A	9377
ENSG00000213920	3.40765	0.566283	0.25211	2.24617	0.024693	0.333529	MDP1	145553
ENSG00000264295	2.03494	0.896806	0.399408	2.24534	0.0247462	0.333886	MIR3922	100500843
ENSG00000145979	88.2662	-0.326945	0.145611	-2.24533	0.0247472	0.333886	TBC1D7,TBC1D7-LOC100130357	51256107080638
ENSG00000227345	195.603	-0.259227	0.115471	-2.24494	0.0247718	0.333907	PARG	8505
ENSG00000224383	36.9699	0.522048	0.232552	2.24487	0.0247765	0.333907	PRR29	92340
ENSG00000161057	544.764	-0.262992	0.117167	-2.24459	0.0247947	0.333966	PSMC2	5701
ENSG00000134668	22.4666	0.896219	0.399428	2.24376	0.024848	0.334328	SPOCD1	90853
ENSG00000232803	3.54534	1.00855	0.449568	2.24338	0.0248725	0.334328	SLCO4A1-AS1	100127888
ENSG00000105849	522.211	-0.402237	0.179322	-2.2431	0.0248905	0.334328	TWISTNB	221830
ENSG00000144040	144.969	0.336222	0.149895	2.24306	0.0248933	0.334328	SFXN5	94097
ENSG00000147224	405.53	-0.299655	0.133592	-2.24305	0.0248935	0.334328	PRPS1	5631
ENSG00000120509	264.336	-0.331727	0.147952	-2.24213	0.0249533	0.334418	PDZD11	51248
ENSG00000151090	139.231	-0.7377	0.329067	-2.24179	0.0249749	0.334521	THRB	7068
ENSG00000171858	1065.95	-0.480282	0.214371	-2.24042	0.0250634	0.33531	RPS21	6227
ENSG00000226706	3.68623	0.576027	0.257128	2.24024	0.0250755	0.33531	LOC101928525	101928525
ENSG00000204241	2.66038	0.554755	0.247687	2.23975	0.0251074	0.335551	LINC02731	100128239
ENSG00000241978	86.1554	0.588491	0.262809	2.23923	0.0251409	0.335676	PALM2AKAP2	445815
ENSG00000136854	120.89	0.421891	0.188416	2.23914	0.0251467	0.335676	STXBP1	6812
ENSG00000205913	10.839	0.649289	0.289996	2.23896	0.0251586	0.335676	SRRM2-AS1	100128788
ENSG00000169599	101.192	-0.28666	0.128045	-2.23874	0.0251725	0.335676	NFU1	27247
ENSG00000177192	329.48	0.351412	0.157004	2.23824	0.0252051	0.335924	PUS1	80324
ENSG00000121068	99.2091	0.649781	0.290341	2.23799	0.0252215	0.335957	TBX2	6909
ENSG00000121570	15.6695	0.697969	0.311969	2.2373	0.0252668	0.336267	DPPA4	55211
ENSG00000165204	8.60721	0.705357	0.315291	2.23716	0.0252759	0.336267	OR1K1	392392
ENSG00000175567	2254.66	-0.432019	0.193125	-2.23699	0.0252867	0.336267	UCP2	7351
ENSG00000241794	51.9211	2.82321	1.26277	2.23573	0.0253697	0.337185	SPRR2A	6700
ENSG00000127184	716.745	-0.36844	0.164839	-2.23515	0.0254072	0.337311	COX7C	1350
ENSG00000149651	10.1723	1.20338	0.538535	2.23455	0.0254468	0.337442	SPINT4	391253
ENSG00000115084	1133.1	-0.440711	0.197242	-2.23437	0.0254586	0.337442	SLC35F5	80255
ENSG00000110693	40.6704	-0.955232	0.427524	-2.23433	0.0254611	0.337442	SOX6	55553
ENSG00000135374	2.88845	1.14829	0.513974	2.23415	0.0254732	0.337442	ELF5	2001
ENSG00000049192	155.806	0.616987	0.276346	2.23266	0.0255711	0.338217	ADAMTS6	11174
ENSG00000100813	2644.9	0.218588	0.0979164	2.23239	0.025589	0.338217	ACIN1	22985
ENSG00000124784	342.234	-0.276483	0.123864	-2.23215	0.025605	0.338217	RIOK1	83732
ENSG00000196805	15.8339	3.06499	1.37316	2.23206	0.0256107	0.338217	SPRR2B	6701
ENSG00000100867	2.60615	0.844669	0.378438	2.23199	0.0256159	0.338217	DHRS2	10202
ENSG00000104866	365.696	0.352794	0.158095	2.23153	0.0256462	0.338331	PPP1R37	284352
ENSG00000176170	147.374	0.600889	0.269284	2.23143	0.0256526	0.338331	SPHK1	8877
ENSG00000212158	19.0308	-0.89297	0.400452	-2.22991	0.0257537	0.339477	SNORD66	692107
ENSG00000198252	936.75	-0.359142	0.161093	-2.22941	0.0257865	0.339539	STYX	6815
ENSG00000163644	640.025	-0.37267	0.167192	-2.22899	0.0258146	0.339541	PPM1K	152926
ENSG00000127329	1903.79	-0.695679	0.312135	-2.22877	0.025829	0.339541	PTPRB	5787
ENSG00000229314	222.099	-1.06255	0.477179	-2.22674	0.0259649	0.340816	ORM1	5004
ENSG00000231500	1203.91	-0.451392	0.202719	-2.22668	0.0259684	0.340816	RPS18	6222
ENSG00000144711	1697.01	0.460388	0.206835	2.22587	0.0260232	0.34121	IQSEC1	9922
ENSG00000163220	277.927	1.07982	0.485195	2.22554	0.0260452	0.34121	S100A9	6280
ENSG00000173213	8.53733	0.6535	0.29364	2.22551	0.0260467	0.34121	TUBB8B	260334
ENSG00000185479	118.062	1.85051	0.831844	2.22458	0.0261093	0.341549	KRT6B	3854
ENSG00000166592	27.1478	1.0278	0.462068	2.22435	0.0261249	0.341567	RRAD	6236
ENSG00000131435	60.7873	0.721095	0.324302	2.22353	0.0261804	0.341657	PDLIM4	8572
ENSG00000105443	263.818	0.309135	0.139036	2.22342	0.0261875	0.341657	CYTH2	9266
ENSG00000187239	3781.1	0.336882	0.15152	2.22335	0.0261921	0.341657	FNBP1	23048
ENSG00000124780	3.52953	1.11219	0.500258	2.22323	0.0262	0.341657	KCNK17	89822
ENSG00000187918	10.3736	1.45449	0.654373	2.22272	0.0262344	0.341657	OR51I2	390064
ENSG00000197768	28.7927	0.746048	0.335675	2.22253	0.0262476	0.341657	STPG3	441476
ENSG00000052802	240.468	-0.581021	0.261428	-2.22249	0.0262501	0.341657	MSMO1	6307
ENSG00000091527	5022.59	-0.265356	0.119403	-2.22235	0.0262595	0.341657	CDV3	55573
ENSG00000170160	15.7424	0.709439	0.319267	2.22209	0.0262772	0.341702	CCDC144A	9720
ENSG00000126259	50.327	0.986822	0.444227	2.22144	0.0263213	0.341947	KIRREL2	84063
ENSG00000006327	67.3437	0.776352	0.349538	2.22108	0.0263455	0.342037	TNFRSF12A	51330
ENSG00000168530	5.86422	-3.24447	1.46134	-2.22021	0.0264047	0.342437	MYL1	4632
ENSG00000099617	2.22094	1.04601	0.471441	2.21876	0.0265029	0.343525	EFNA2	1943
ENSG00000187134	52.0017	-0.829642	0.373982	-2.2184	0.0265275	0.343658	AKR1C1	1645
ENSG00000149256	217.818	0.650353	0.29324	2.21782	0.026567	0.343986	TENM4	26011
ENSG00000132881	24.3696	0.421377	0.190023	2.21751	0.0265884	0.344077	CPLANE2	79363
ENSG00000105948	139.132	-0.399253	0.180142	-2.21632	0.0266694	0.344404	TTC26	79989
ENSG00000040933	945.662	0.324912	0.146601	2.21631	0.0266704	0.344404	INPP4A	3631
ENSG00000166002	106.905	0.517255	0.233403	2.21614	0.0266818	0.344404	SMCO4	56935
ENSG00000184076	256.476	-0.29462	0.132946	-2.21609	0.0266851	0.344404	UQCR10	29796
ENSG00000135241	518.667	-0.329454	0.148713	-2.21537	0.0267345	0.344636	PNPLA8	50640
ENSG00000166471	422.708	-0.394803	0.17823	-2.21513	0.0267509	0.344636	TMEM41B	440026
ENSG00000100804	199.625	-0.252642	0.114066	-2.21487	0.0267692	0.344636	PSMB5	5693
ENSG00000156097	8.11964	0.514602	0.232379	2.21449	0.026795	0.344636	GPR61	83873
ENSG00000100379	124.393	0.406182	0.183421	2.21449	0.0267953	0.344636	KCTD17	79734
ENSG00000101049	15.8087	-0.866912	0.391493	-2.21437	0.0268033	0.344636	SGK2	10110
ENSG00000228484	2.33395	0.730939	0.330128	2.21411	0.0268215	0.344686	LOC101927692	101927692
ENSG00000134242	505.344	-0.412536	0.18638	-2.21341	0.0268691	0.345113	PTPN22	26191
ENSG00000186897	2.67958	1.41985	0.641757	2.21244	0.0269364	0.345462	C1QL4	338761
ENSG00000233917	2.1725	-1.29728	0.586367	-2.21241	0.0269385	0.345462	POTEB	100996331
ENSG00000143374	306.107	0.295496	0.13357	2.2123	0.0269463	0.345462	TARS2	80222
ENSG00000005471	196.354	-0.72897	0.329577	-2.21183	0.0269783	0.345462	ABCB4	5244
ENSG00000205060	592.49	-0.414364	0.187344	-2.21178	0.0269817	0.345462	SLC35B4	84912
ENSG00000130653	372.308	0.577502	0.261123	2.21161	0.0269935	0.345462	PNPLA7	375775
ENSG00000164989	249.602	0.518614	0.234522	2.21136	0.0270109	0.345462	CCDC171	203238
ENSG00000161270	22.1994	0.989178	0.447398	2.21096	0.0270388	0.345604	NPHS1,LOC107985317	4868107985317
ENSG00000165028	43.2306	-0.563969	0.255099	-2.21078	0.0270508	0.345604	NIPSNAP3B	55335
ENSG00000159023	1255.9	-0.276969	0.125345	-2.20966	0.027129	0.34585	EPB41	2035
ENSG00000186111	619.098	0.32292	0.146147	2.20955	0.0271364	0.34585	PIP5K1C	23396
ENSG00000070388	14.2389	0.833482	0.377258	2.20932	0.0271526	0.34585	FGF22	27006
ENSG00000175198	185.84	-0.446615	0.202153	-2.20929	0.0271544	0.34585	PCCA	5095
ENSG00000198963	19.9897	0.862688	0.390519	2.20908	0.0271692	0.34585	RORB	6096
ENSG00000176444	706.938	0.278792	0.126237	2.20849	0.0272104	0.34585	CLK2	1196
ENSG00000168288	310.932	-0.323751	0.14661	-2.20825	0.0272268	0.34585	MMADHC	27249
ENSG00000168925	8.55644	1.62624	0.736466	2.20817	0.0272327	0.34585	CTRB1	1504
ENSG00000214700	7.76312	0.615006	0.278536	2.20799	0.0272448	0.34585	C12orf71	728858
ENSG00000102890	136.463	0.441614	0.200024	2.2078	0.027258	0.34585	ELMO3	79767
ENSG00000100908	67.218	0.380366	0.17229	2.2077	0.0272651	0.34585	EMC9	51016
ENSG00000172273	310.531	0.246569	0.111691	2.20761	0.0272718	0.34585	HINFP	25988
ENSG00000148090	142.164	0.458919	0.207951	2.20686	0.0273236	0.34585	AUH	549
ENSG00000144827	237.897	-0.312798	0.141744	-2.20678	0.0273294	0.34585	ABHD10	55347
ENSG00000254997	3.28755	-0.941033	0.426476	-2.20653	0.0273467	0.34585	KRTAP5-9	3846
ENSG00000122877	546.049	0.556352	0.252153	2.20641	0.0273554	0.34585	EGR2	1959
ENSG00000167815	133.51	-0.573143	0.259766	-2.20638	0.0273573	0.34585	PRDX2	7001
ENSG00000257727	115.405	0.399623	0.181206	2.20535	0.0274294	0.346287	CNPY2	10330
ENSG00000130559	810.864	0.248589	0.112725	2.20527	0.027435	0.346287	CAMSAP1	157922
ENSG00000260372	2.25702	0.682648	0.309606	2.20489	0.0274616	0.346363	AQP4-AS1	147429
ENSG00000123358	440.967	0.731416	0.331742	2.20478	0.0274697	0.346363	NR4A1	3164
ENSG00000186174	1068.2	0.409426	0.185843	2.20308	0.0275891	0.347686	BCL9L	283149
ENSG00000123933	391.078	-0.338842	0.153871	-2.20212	0.0276569	0.348304	MXD4	10608
ENSG00000125787	8.85339	0.588028	0.267065	2.20182	0.0276781	0.348304	GNRH2	2797
ENSG00000250490	3.78031	0.917206	0.416576	2.20177	0.0276815	0.348304	LINC02145	401172
ENSG00000109390	199.684	-0.378413	0.171936	-2.20089	0.0277436	0.348678	NDUFC1	4717
ENSG00000122026	490.145	-0.391247	0.177783	-2.2007	0.0277572	0.348678	RPL21	6144
ENSG00000178531	8.07069	0.869198	0.394983	2.20059	0.0277647	0.348678	CTXN1	404217
ENSG00000249115	394.099	0.272976	0.12405	2.20053	0.0277691	0.348678	HAUS5	23354
ENSG00000157933	1019.27	0.364168	0.165507	2.20032	0.0277845	0.348689	SKI	6497
ENSG00000165655	135.671	0.69729	0.316961	2.19992	0.0278124	0.348858	ZNF503	84858
ENSG00000115607	80.8434	-0.88986	0.404654	-2.19906	0.0278735	0.349113	IL18RAP	8807
ENSG00000114125	462.65	-0.26908	0.122368	-2.19895	0.0278816	0.349113	RNF7	9616
ENSG00000184698	7.2236	1.38469	0.629928	2.19817	0.0279371	0.349113	OR51M1	390059
ENSG00000171160	14.1755	0.530563	0.24138	2.19804	0.027946	0.349113	MORN4	118812
ENSG00000099821	218.16	0.379891	0.172835	2.19801	0.0279487	0.349113	POLRMT	5442
ENSG00000178691	2142.29	-0.37235	0.169444	-2.19748	0.027986	0.349251	SUZ12	23512
ENSG00000170456	904.266	-0.636778	0.289806	-2.19726	0.028002	0.349251	DENND5B	160518
ENSG00000229117	851.345	-0.416656	0.189639	-2.1971	0.0280135	0.349251	RPL41	6171
ENSG00000171621	266.692	0.498497	0.226895	2.19704	0.0280178	0.349251	SPSB1	80176
ENSG00000126460	17.9814	0.776737	0.353593	2.1967	0.0280419	0.34937	PRRG2	5639
ENSG00000161649	8.7681	-0.870572	0.396391	-2.19625	0.0280743	0.349593	CD300LG	146894
ENSG00000226180	48.8452	0.546947	0.24908	2.19587	0.0281013	0.349749	LOC100129215	100129215
ENSG00000154783	384.972	0.5677	0.258639	2.19495	0.0281669	0.350384	FGD5	152273
ENSG00000171885	10.4455	1.51628	0.691084	2.19406	0.028231	0.351	AQP4	361
ENSG00000072310	666.634	0.344661	0.157109	2.19376	0.0282523	0.351084	SREBF1	6720
ENSG00000111319	30.5725	1.07458	0.489938	2.1933	0.0282861	0.35132	SCNN1A	6337
ENSG00000159579	760.759	-0.265737	0.121176	-2.19298	0.0283092	0.35132	RSPRY1	89970
ENSG00000183833	23.5932	0.801188	0.365367	2.19283	0.0283196	0.35132	MAATS1	89876
ENSG00000185621	199.133	0.406541	0.18542	2.19254	0.0283402	0.35132	LMLN	89782
ENSG00000162910	120.554	0.341058	0.155624	2.19155	0.0284122	0.351981	MRPL55	128308
ENSG00000232434	97.6809	0.538579	0.245797	2.19115	0.0284407	0.352092	AJM1	389813
ENSG00000161940	69.848	0.535479	0.244413	2.19088	0.0284606	0.352092	BCL6B	255877
ENSG00000013573	1698.62	0.441397	0.201476	2.19082	0.028465	0.352092	DDX11	1663
ENSG00000047597	164.076	-1.15906	0.529126	-2.19052	0.0284866	0.352178	XK	7504
ENSG00000253148	9.60963	-1.76708	0.807056	-2.18954	0.0285578	0.352639	RGS21	431704
ENSG00000173809	8.01906	0.567748	0.259331	2.18927	0.0285769	0.352639	TDRD12	91646
ENSG00000102984	97.7414	0.33799	0.15439	2.1892	0.0285825	0.352639	ZNF821	55565
ENSG00000186106	236.195	-0.393997	0.180074	-2.18797	0.0286716	0.35334	ANKRD46	157567
ENSG00000213057	118.218	-0.602601	0.27547	-2.18754	0.0287032	0.35334	C1orf220	400798
ENSG00000196072	467.88	-0.345139	0.157793	-2.18728	0.0287217	0.35334	BLOC1S2	282991
ENSG00000143183	862.427	-0.312862	0.143042	-2.18721	0.0287273	0.35334	TMCO1	54499
ENSG00000125675	46.9854	0.959541	0.438825	2.18662	0.0287706	0.35352	GRIA3	2892
ENSG00000149527	164.971	0.564095	0.257988	2.18652	0.0287779	0.35352	PLCH2	9651
ENSG00000165244	633.197	-0.40584	0.185622	-2.18638	0.0287877	0.35352	ZNF367	195828
ENSG00000266756	2.26915	-2.40217	1.09893	-2.18593	0.0288209	0.35352	MIR5680	100847001
ENSG00000173391	164.103	0.986269	0.451216	2.1858	0.02883	0.35352	OLR1	4973
ENSG00000196526	308.65	0.45377	0.207643	2.18534	0.0288642	0.353759	AFAP1	60312
ENSG00000146910	3.56959	2.50289	1.14564	2.18471	0.0289099	0.353799	CNPY1	285888
ENSG00000116785	6.76838	-0.886971	0.406019	-2.18455	0.0289217	0.353799	CFHR3	10878
ENSG00000135966	479.613	-0.158471	0.0725436	-2.18449	0.0289262	0.353799	TGFBRAP1	9392
ENSG00000136378	81.9354	0.763243	0.349427	2.18427	0.0289421	0.353814	ADAMTS7	11173
ENSG00000016602	15.995	1.83999	0.842483	2.18401	0.0289617	0.353874	CLCA4	22802
ENSG00000196498	4206.99	0.325513	0.149065	2.18369	0.0289848	0.353976	NCOR2	9612
ENSG00000269293	19.8625	-0.498247	0.228212	-2.18327	0.0290161	0.353999	ZSCAN16-AS1	100129195
ENSG00000148730	1092.46	-0.279185	0.127977	-2.18152	0.0291449	0.355032	EIF4EBP2	1979
ENSG00000167962	345.085	0.365682	0.167681	2.18082	0.029197	0.355265	ZNF598	90850
ENSG00000144771	12.5546	1.24479	0.570832	2.18067	0.0292081	0.355265	LRTM1	57408
ENSG00000148943	1340.72	-0.425005	0.194909	-2.18053	0.0292183	0.355265	LIN7C	55327
ENSG00000074201	805.899	-0.350879	0.160919	-2.18046	0.0292231	0.355265	CLNS1A	1207
ENSG00000178919	9.49789	1.34317	0.616428	2.17895	0.0293353	0.356229	FOXE1	2304
ENSG00000163638	296.574	0.598087	0.274501	2.17881	0.0293456	0.356229	ADAMTS9	56999
ENSG00000179241	85.1371	0.520377	0.238837	2.1788	0.0293468	0.356229	LDLRAD3	143458
ENSG00000166908	244.522	-0.290505	0.133357	-2.1784	0.0293761	0.356406	PIP4K2C	79837
ENSG00000186265	646.425	-0.750432	0.344738	-2.17682	0.029494	0.357562	BTLA	151888
ENSG00000105819	556.012	-0.256528	0.117863	-2.17649	0.0295185	0.357562	PMPCB	9512
ENSG00000003249	40.491	0.936974	0.430547	2.17624	0.0295371	0.357562	DBNDD1	79007
ENSG00000253302	8.67525	0.65489	0.300972	2.17592	0.0295616	0.357562	STAU2-AS1	100128126
ENSG00000091592	878.043	0.437947	0.20129	2.17571	0.0295772	0.357562	NLRP1	22861
ENSG00000205212	4.09799	0.741779	0.340984	2.17541	0.0295997	0.357562	CCDC144NL	339184
ENSG00000143257	27.7031	0.517118	0.237725	2.17528	0.0296094	0.357562	NR1I3	9970
ENSG00000183347	11.6498	0.878299	0.403772	2.17523	0.0296128	0.357562	GBP6	163351
ENSG00000119953	481.739	-0.349039	0.160474	-2.17504	0.0296269	0.357562	SMNDC1	10285
ENSG00000255647	3.57325	0.644437	0.296301	2.17494	0.0296344	0.357562	LOC731157	731157
ENSG00000161813	1640.43	-0.322651	0.148362	-2.17476	0.0296483	0.357562	LARP4	113251
ENSG00000197421	12.5427	0.971696	0.44681	2.17474	0.0296496	0.357562	GGT3P	2679
ENSG00000120903	25.3273	0.71217	0.327634	2.17367	0.0297296	0.35829	CHRNA2	1135
ENSG00000171931	32.5106	0.719646	0.331141	2.17323	0.0297628	0.358389	FBXW10	10517
ENSG00000147689	13.5799	1.36438	0.627893	2.17294	0.0297845	0.358471	FAM83A	84985
ENSG00000175595	294.285	-0.236306	0.108759	-2.17274	0.0297999	0.358477	ERCC4	2072
ENSG00000164919	233.567	-0.353483	0.162739	-2.17208	0.0298495	0.358894	COX6C	1345
ENSG00000198898	744.72	-0.323244	0.148845	-2.17168	0.0298795	0.359053	CAPZA2	830
ENSG00000148291	67.1807	0.295518	0.136125	2.17093	0.0299363	0.359053	SURF2	6835
ENSG00000174748	3091.25	-0.328766	0.151444	-2.17088	0.0299404	0.359053	RPL15	6138
ENSG00000259721	8.08597	1.5017	0.692091	2.1698	0.030022	0.359053	LOC100131315	100131315
ENSG00000176714	33.0086	-0.387279	0.178493	-2.16971	0.0300285	0.359053	CCDC121	79635
ENSG00000124802	45.9666	-0.45156	0.208157	-2.16932	0.0300584	0.359053	EEF1E1	9521
ENSG00000112130	265.569	-0.296891	0.136863	-2.16926	0.0300629	0.359053	RNF8	9025
ENSG00000157613	182.762	0.914357	0.421554	2.16901	0.0300816	0.359053	CREB3L1	90993
ENSG00000175643	468.071	-0.461775	0.212911	-2.16886	0.0300932	0.359053	RMI2	116028
ENSG00000139625	322.898	0.302813	0.139619	2.16886	0.0300934	0.359053	MAP3K12	7786
ENSG00000167088	508.564	-0.333702	0.153913	-2.16812	0.0301493	0.359053	SNRPD1	6632
ENSG00000148429	1827.65	-0.328308	0.15144	-2.1679	0.030166	0.359053	USP6NL	9712
ENSG00000143333	298.512	0.606687	0.279859	2.16783	0.0301716	0.359053	RGS16	6004
ENSG00000254815	6.69373	0.604776	0.279006	2.16761	0.0301885	0.359053	LMNTD2-AS1	692247
ENSG00000164181	152.39	-0.816433	0.376713	-2.16726	0.0302152	0.359053	ELOVL7	79993
ENSG00000105613	58.9865	0.643996	0.297156	2.16719	0.03022	0.359053	MAST1	22983
ENSG00000150457	279.437	0.423391	0.195367	2.16716	0.0302229	0.359053	LATS2	26524
ENSG00000237441	901.911	0.377559	0.174248	2.16679	0.030251	0.359061	RGL2	5863
ENSG00000006757	113.218	-0.473594	0.218666	-2.16584	0.0303238	0.359598	PNPLA4	8228
ENSG00000139200	42.7315	0.574546	0.265306	2.1656	0.0303421	0.359611	PIANP	196500
ENSG00000151702	1641.48	-0.210756	0.0973512	-2.16491	0.0303948	0.3597	FLI1	2313
ENSG00000124743	2.54502	-1.19694	0.55292	-2.16476	0.0304064	0.3597	KLHL31	401265
ENSG00000138698	570.715	-0.336143	0.155329	-2.16407	0.030459	0.3597	RAP1GDS1	5910
ENSG00000183018	171.203	0.488289	0.225654	2.16388	0.0304733	0.3597	SPNS2	124976
ENSG00000173040	203.31	0.643371	0.297324	2.16387	0.0304742	0.3597	EVC2	132884
ENSG00000182870	10.7603	1.28491	0.593821	2.16381	0.0304791	0.3597	GALNT9	50614
ENSG00000148488	10.5957	-0.770766	0.356213	-2.16378	0.0304811	0.3597	ST8SIA6	338596
ENSG00000173137	111.095	0.444806	0.205579	2.16367	0.0304895	0.3597	ADCK5	203054
ENSG00000188868	112.47	0.428432	0.198041	2.16335	0.0305144	0.3597	ZNF563	147837
ENSG00000172482	4.79027	-0.92838	0.429155	-2.16327	0.0305202	0.3597	AGXT	189
ENSG00000167360	8.65204	1.2907	0.596767	2.16282	0.0305552	0.3597	OR51Q1	390061
ENSG00000021300	92.2116	0.665352	0.307658	2.16263	0.0305694	0.3597	PLEKHB1	58473
ENSG00000121904	90.903	0.691637	0.31984	2.16244	0.030584	0.3597	CSMD2	114784
ENSG00000102699	1129.25	-0.18489	0.0855022	-2.1624	0.0305872	0.3597	PARP4	143
ENSG00000158859	264.128	0.66434	0.30729	2.16193	0.0306235	0.359935	ADAMTS4	9507
ENSG00000182950	4.6999	1.03172	0.477284	2.16165	0.0306449	0.36001	ODF3L1	161753
ENSG00000139219	7.23925	1.05529	0.488385	2.16077	0.0307134	0.360287	COL2A1	1280
ENSG00000178028	294.455	0.310551	0.143726	2.16072	0.0307171	0.360287	DMAP1	55929
ENSG00000075826	314.965	-0.341337	0.157993	-2.16046	0.0307373	0.360287	SEC31B	25956
ENSG00000182580	44.8569	0.684748	0.316966	2.16032	0.0307477	0.360287	EPHB3	2049
ENSG00000109919	518.564	-0.225574	0.104423	-2.16019	0.0307582	0.360287	MTCH2	23788
ENSG00000233369	291.564	-0.201626	0.0933629	-2.1596	0.0308039	0.360485	GTF2IP4	100093631
ENSG00000086189	1108.71	-0.419299	0.1942	-2.15911	0.030842	0.360705	DIMT1	27292
ENSG00000100575	203.239	-0.355349	0.164604	-2.15881	0.0308647	0.360705	TIMM9	26520
ENSG00000151092	602.802	-0.199417	0.0923756	-2.15876	0.0308688	0.360705	NGLY1	55768
ENSG00000170734	668.9	-0.303847	0.140766	-2.15853	0.0308867	0.36074	POLH	5429
ENSG00000134815	485.882	0.283296	0.131291	2.15777	0.0309458	0.361202	DHX34	9704
ENSG00000106355	278.062	-0.424431	0.196714	-2.1576	0.0309586	0.361202	LSM5	23658
ENSG00000187479	216.989	0.740852	0.343394	2.15744	0.0309713	0.361202	C11orf96	387763
ENSG00000196923	327.024	0.425782	0.197425	2.15668	0.0310306	0.361309	PDLIM7	9260
ENSG00000136521	401.041	-0.302709	0.140367	-2.15655	0.0310405	0.361309	NDUFB5	4711
ENSG00000136770	177.37	0.378044	0.175321	2.1563	0.0310601	0.361363	DNAJC1	64215
ENSG00000189060	332.515	0.575399	0.266941	2.15553	0.0311205	0.361627	H1-0	3005
ENSG00000198947	2624.3	-0.781599	0.362634	-2.15534	0.0311356	0.361627	DMD	1756
ENSG00000111110	154.155	0.632734	0.293579	2.15524	0.0311429	0.361627	PPM1H	57460
ENSG00000159723	29.6343	0.531293	0.246548	2.15493	0.0311677	0.36174	AGRP	181
ENSG00000007944	407.421	-0.397544	0.184524	-2.15444	0.031206	0.36201	MYLIP	29116
ENSG00000013016	507.718	-0.547314	0.254063	-2.15424	0.031221	0.362011	EHD3	30845
ENSG00000197561	6.9218	-1.856	0.862092	-2.1529	0.0313267	0.362938	ELANE	1991
ENSG00000085721	686.346	-0.220097	0.102245	-2.15265	0.0313462	0.362938	RRN3	54700
ENSG00000162592	2.63357	1.21722	0.565539	2.15231	0.0313726	0.363011	CCDC27	148870
ENSG00000113070	87.4733	0.703253	0.32677	2.15214	0.0313865	0.363011	HBEGF	1839
ENSG00000206356	32.5364	0.458994	0.213292	2.15196	0.0314007	0.363011	LOC100652833	100652833
ENSG00000143669	3151.18	0.41513	0.192945	2.15154	0.0314338	0.363011	LYST	1130
ENSG00000120332	20.7394	-1.10619	0.51417	-2.15141	0.0314439	0.363011	TNN	63923
ENSG00000171861	79.9537	0.310985	0.14457	2.1511	0.0314683	0.363011	MRM3	55178
ENSG00000232656	3.32728	0.701623	0.326179	2.15104	0.0314731	0.363011	IDI2-AS1	55853
ENSG00000167775	93.137	0.485575	0.22577	2.15075	0.0314961	0.363103	CD320	51293
ENSG00000179119	564.842	-0.246202	0.114488	-2.15047	0.0315184	0.363186	SPTY2D1	144108
ENSG00000137547	255.327	-0.344181	0.160099	-2.1498	0.031571	0.363618	MRPL15	29088
ENSG00000165084	8.04801	0.70922	0.330044	2.14887	0.031645	0.363741	C8orf34	116328
ENSG00000173705	55.374	0.774343	0.36041	2.14851	0.0316735	0.363741	SUSD5	26032
ENSG00000137877	90.5854	0.532267	0.247761	2.14831	0.0316891	0.363741	SPTBN5	51332
ENSG00000137166	601.856	0.364496	0.169666	2.14831	0.0316891	0.363741	FOXP4	116113
ENSG00000198807	94.5148	1.15042	0.53554	2.14814	0.0317026	0.363741	PAX9	5083
ENSG00000197168	5.93619	0.504925	0.235105	2.14765	0.0317413	0.364013	NEK5	341676
ENSG00000100528	764.969	-0.387148	0.180313	-2.14708	0.0317867	0.364359	CNIH1	10175
ENSG00000124107	23.7482	1.78179	0.830163	2.14632	0.0318475	0.364883	SLPI	6590
ENSG00000105717	137.547	0.676276	0.315133	2.146	0.0318728	0.364999	PBX4	80714
ENSG00000146904	50.6475	0.576981	0.268913	2.14561	0.0319044	0.365086	EPHA1	2041
ENSG00000181090	1868.98	0.29042	0.135377	2.14526	0.0319317	0.365086	EHMT1	79813
ENSG00000099958	199.406	0.576786	0.268879	2.14515	0.0319411	0.365086	DERL3	91319
ENSG00000138835	375.701	0.378307	0.17642	2.14436	0.0320042	0.365634	RGS3	5998
ENSG00000113273	286.156	0.352186	0.164275	2.14388	0.0320424	0.365732	ARSB	411
ENSG00000153048	452.491	0.241737	0.112762	2.14377	0.032051	0.365732	CARHSP1	23589
ENSG00000211454	11.1091	-0.681867	0.318082	-2.14368	0.0320583	0.365732	AKR7L	246181
ENSG00000127995	833.676	-0.453735	0.211831	-2.14197	0.0321958	0.366778	CASD1	64921
ENSG00000127743	5.86169	0.71651	0.334682	2.14087	0.0322848	0.367099	IL17B	27190
ENSG00000211460	1160.26	-0.279769	0.130704	-2.14047	0.032317	0.367217	TSN	7247
ENSG00000002746	34.2087	0.929635	0.434476	2.13967	0.0323817	0.367571	HECW1	23072
ENSG00000160953	351.262	0.249669	0.11669	2.1396	0.0323874	0.367571	PWWP3A	84939
ENSG00000187583	14.109	0.816037	0.381514	2.13895	0.0324401	0.36767	PLEKHN1	84069
ENSG00000123349	587.923	-0.253911	0.118714	-2.13885	0.0324478	0.36767	PFDN5	5204
ENSG00000111229	269.062	-0.294741	0.13782	-2.13859	0.0324688	0.36767	ARPC3	10094
ENSG00000137965	258.578	-0.661443	0.309295	-2.13855	0.0324719	0.36767	IFI44	10561
ENSG00000143320	39.8238	0.691231	0.323234	2.13849	0.0324772	0.36767	CRABP2	1382
ENSG00000189369	255.308	-0.334867	0.156611	-2.13822	0.0324993	0.36767	GSPT2	23708
ENSG00000105825	93.1596	1.1674	0.545979	2.13817	0.032503	0.36767	TFPI2	7980
ENSG00000121774	2656.08	-0.242967	0.113696	-2.13698	0.0325999	0.367848	KHDRBS1	10657
ENSG00000250635	2.76394	0.910309	0.42598	2.13698	0.0326	0.367848	CXXC5-AS1	111082989
ENSG00000137868	75.2987	0.730763	0.341977	2.13688	0.0326081	0.367848	STRA6	64220
ENSG00000167671	635.397	0.268858	0.125822	2.13682	0.0326129	0.367848	UBXN6	80700
ENSG00000133475	7.54082	0.773572	0.362047	2.13666	0.0326257	0.367848	GGT2	728441
ENSG00000135046	608.62	0.602749	0.28213	2.13642	0.0326452	0.367896	ANXA1	301
ENSG00000269720	21.0107	0.58595	0.274459	2.13492	0.0327673	0.368927	CCDC194	110806280
ENSG00000151876	105.732	-0.334305	0.156619	-2.13451	0.032801	0.369134	FBXO4	26272
ENSG00000101213	79.4718	0.778465	0.36479	2.13401	0.032842	0.369411	PTK6	5753
ENSG00000164122	4.19888	-2.49186	1.16789	-2.13365	0.0328716	0.369411	ASB5	140458
ENSG00000162961	132.971	-0.486554	0.228156	-2.13255	0.0329613	0.370246	DPY30	84661
ENSG00000082212	654.625	-0.354464	0.166324	-2.13116	0.0330758	0.371299	ME2	4200
ENSG00000137700	78.0559	0.31394	0.147318	2.13104	0.0330859	0.371299	SLC37A4	2542
ENSG00000056558	1566.07	0.44388	0.208323	2.13073	0.0331114	0.371381	TRAF1	7185
ENSG00000163531	190.259	0.676261	0.317572	2.12947	0.0332152	0.371884	NFASC	23114
ENSG00000095777	12.9324	0.887666	0.416962	2.12889	0.0332632	0.371903	MYO3A	53904
ENSG00000171396	2.60241	-1.95153	0.916794	-2.12865	0.0332832	0.371953	KRTAP4-4	84616
ENSG00000222036	131.74	-0.738264	0.346855	-2.12845	0.0332997	0.371965	POTEM	641455
ENSG00000175215	727.765	0.305876	0.143739	2.128	0.033337	0.37221	CTDSP2	10106
ENSG00000119630	48.833	0.533331	0.250684	2.12751	0.0333781	0.372337	PGF	5228
ENSG00000164323	1538.5	-0.305813	0.143744	-2.12749	0.0333794	0.372337	CFAP97	57587
ENSG00000164038	336.692	-0.409563	0.19254	-2.12716	0.0334067	0.372361	SLC9B2	133308
ENSG00000147679	643.388	-0.337921	0.158876	-2.12695	0.0334245	0.372361	UTP23	84294
ENSG00000113161	834.32	-0.333605	0.15685	-2.12691	0.0334279	0.372361	HMGCR	3156
ENSG00000147127	22.9204	0.489341	0.230117	2.12649	0.0334624	0.372573	RAB41	347517
ENSG00000123684	1655.62	-0.354833	0.166901	-2.12601	0.0335024	0.372846	LPGAT1	9926
ENSG00000221883	16.6053	0.41928	0.197282	2.12529	0.0335626	0.37323	ARIH2OS	646450
ENSG00000108106	281.25	0.434312	0.20436	2.12522	0.0335679	0.37323	UBE2S	27338
ENSG00000155254	132.989	0.499448	0.235151	2.12394	0.0336752	0.374015	MARVELD1	83742
ENSG00000130517	300.994	-0.327806	0.15436	-2.12365	0.0336994	0.374015	PGPEP1	54858
ENSG00000266514	20.055	1.39678	0.657729	2.12364	0.0337006	0.374015	MIR3689F	100616212
ENSG00000085231	328.899	-0.275575	0.129787	-2.12328	0.0337303	0.374172	AK6	102157402
ENSG00000171703	149.415	0.386425	0.182014	2.12306	0.0337492	0.374209	TCEA2	6919
ENSG00000006634	266.959	-0.354342	0.167032	-2.1214	0.0338882	0.375577	DBF4	10926
ENSG00000152256	446.761	-0.376253	0.177397	-2.12096	0.033925	0.375608	PDK1	5163
ENSG00000167323	545.622	-0.271153	0.127853	-2.12081	0.0339378	0.375608	STIM1	6786
ENSG00000100916	138.464	-0.426638	0.201222	-2.12023	0.0339864	0.375649	BRMS1L	84312
ENSG00000164403	95.0938	0.623894	0.29426	2.12021	0.0339884	0.375649	SHROOM1	134549
ENSG00000156804	523.349	0.556937	0.2627	2.12005	0.0340022	0.375649	FBXO32	114907
ENSG00000234945	13.1035	0.358921	0.1693	2.12003	0.0340039	0.375649	GTF3C2-AS1	100505624
ENSG00000100263	60.3747	0.390189	0.184065	2.11984	0.0340196	0.37565	RHBDD3	25807
ENSG00000094755	30.1798	1.24661	0.588155	2.11952	0.0340464	0.375774	GABRP	2568
ENSG00000141985	339.322	0.29234	0.137955	2.11909	0.0340827	0.376003	SH3GL1	6455
ENSG00000206633	70.2932	-0.768169	0.362655	-2.11818	0.0341599	0.376509	SNORA80B	100302743
ENSG00000213999	90.4396	0.535061	0.252767	2.11681	0.0342756	0.377374	BORCS8-MEF2B,MEF2B	4207100271849
ENSG00000123119	56.2576	-0.74325	0.351126	-2.11676	0.0342803	0.377374	NECAB1	64168
ENSG00000089486	129.472	0.391138	0.184787	2.1167	0.0342854	0.377374	CDIP1	29965
ENSG00000196396	1437.88	0.420283	0.198582	2.11642	0.0343089	0.377461	PTPN1	5770
ENSG00000173227	23.7191	0.767685	0.362835	2.1158	0.034362	0.377719	SYT12	91683
ENSG00000110700	313.697	-0.38368	0.181372	-2.11543	0.0343936	0.377719	RPS13	6207
ENSG00000115827	1001.33	-0.366554	0.173278	-2.11541	0.0343951	0.377719	DCAF17	80067
ENSG00000127561	73.7601	0.622386	0.294247	2.11518	0.0344145	0.377723	SYNGR3	9143
ENSG00000088538	77.5156	0.494239	0.233679	2.11504	0.0344269	0.377723	DOCK3	1795
ENSG00000165629	549.808	-0.289649	0.137018	-2.11395	0.0345198	0.37857	ATP5F1C	509
ENSG00000178718	58.2528	-0.519719	0.245893	-2.1136	0.0345493	0.378721	RPP25	54913
ENSG00000187730	3.08315	0.922161	0.436356	2.11332	0.0345733	0.378812	GABRD	2563
ENSG00000169519	111.786	-0.290381	0.137442	-2.11275	0.034622	0.379023	METTL15	196074
ENSG00000001617	112.399	0.567569	0.268656	2.11262	0.0346331	0.379023	SEMA3F	6405
ENSG00000176248	304.349	0.363228	0.17196	2.11228	0.0346628	0.379028	ANAPC2	29882
ENSG00000180233	1317.26	-0.375083	0.17764	-2.11148	0.0347308	0.37933	ZNRF2	223082
ENSG00000140403	236.122	0.539791	0.255676	2.11123	0.0347522	0.379392	DNAJA4	55466
ENSG00000122863	98.6526	0.567872	0.269043	2.11071	0.0347975	0.379651	CHST3	9469
ENSG00000112893	1061.1	0.287742	0.136333	2.11059	0.0348075	0.379651	MAN2A1	4124
ENSG00000143164	647.619	-0.233657	0.110734	-2.11008	0.0348513	0.379849	DCAF6	55827
ENSG00000185792	16.5789	0.604796	0.286646	2.10991	0.0348662	0.379849	NLRP9	338321
ENSG00000138696	14.5419	0.87087	0.412791	2.10971	0.0348834	0.379849	BMPR1B	658
ENSG00000166847	617.459	-0.215557	0.102178	-2.10963	0.0348902	0.379849	DCTN5	84516
ENSG00000181392	22.6722	0.484699	0.229862	2.10865	0.0349745	0.380375	SYNE4	163183
ENSG00000259293	2.96665	0.697869	0.331008	2.10831	0.035004	0.380375	LIPC-AS1	101928694
ENSG00000122958	503.733	-0.286918	0.136091	-2.10828	0.0350066	0.380375	VPS26A	9559
ENSG00000111845	129.972	-0.326011	0.154642	-2.10816	0.0350168	0.380375	PAK1IP1	55003
ENSG00000144228	1158.28	-0.376262	0.178497	-2.10795	0.035035	0.380375	SPOPL	339745
ENSG00000267121	11.1007	0.435351	0.206568	2.10754	0.0350704	0.380375	LOC339192	339192
ENSG00000127241	13.1287	0.944655	0.448247	2.10744	0.0350792	0.380375	MASP1	5648
ENSG00000135776	84.1154	-0.235301	0.111667	-2.10716	0.0351036	0.380402	ABCB10	23456
ENSG00000165078	45.1815	1.23799	0.587548	2.10705	0.0351133	0.380402	CPA6	57094
ENSG00000135537	126.231	-0.33781	0.160354	-2.10666	0.0351474	0.3806	AFG1L	246269
ENSG00000151465	352.408	-0.275285	0.130719	-2.10593	0.0352107	0.380975	CDC123	8872
ENSG00000101276	5.3785	0.770837	0.366038	2.10589	0.0352136	0.380975	SLC52A3	113278
ENSG00000175106	60.3925	0.495375	0.235289	2.10539	0.035257	0.381102	TVP23C	201158
ENSG00000157510	85.1386	0.503397	0.239175	2.10472	0.0353159	0.381324	AFAP1L1	134265
ENSG00000170571	1622.76	-0.413803	0.196638	-2.10439	0.0353443	0.381324	EMB	133418
ENSG00000073331	570.33	0.320745	0.152419	2.10436	0.0353473	0.381324	ALPK1	80216
ENSG00000198890	371.993	-0.252699	0.120107	-2.10395	0.035383	0.381324	PRMT6	55170
ENSG00000139192	320.43	0.310415	0.147545	2.10386	0.0353902	0.381324	TAPBPL	55080
ENSG00000170270	315.52	-0.346639	0.164789	-2.10353	0.0354192	0.381324	GON7	84520
ENSG00000060138	548.281	0.503727	0.239468	2.10352	0.0354201	0.381324	YBX3	8531
ENSG00000114648	319.067	0.25321	0.120397	2.10313	0.0354546	0.381522	KLHL18	23276
ENSG00000218891	56.6609	0.526294	0.250302	2.10263	0.0354981	0.381522	ZNF579	163033
ENSG00000101282	5.7944	1.15781	0.550741	2.10227	0.0355293	0.381522	RSPO4	343637
ENSG00000153060	25.0368	0.877854	0.417583	2.10223	0.0355335	0.381522	TEKT5	146279
ENSG00000182952	503.143	-0.23839	0.113409	-2.10204	0.0355494	0.381522	HMGN4	10473
ENSG00000008128	69.9507	0.451511	0.214942	2.10062	0.0356748	0.381937	CDK11A	728642
ENSG00000137880	122.851	-0.462418	0.2203	-2.09904	0.0358137	0.382993	GCHFR	2644
ENSG00000013523	318.684	0.25304	0.120605	2.09809	0.0358972	0.383546	ANGEL1	23357
ENSG00000164047	38.4175	-1.06942	0.509759	-2.0979	0.0359138	0.383553	CAMP	820
ENSG00000138271	14.9512	0.866584	0.413108	2.09772	0.0359301	0.383557	GPR87	53836
ENSG00000115257	20.8059	0.750958	0.358091	2.09712	0.0359831	0.383786	PCSK4	54760
ENSG00000183921	7.2935	0.728484	0.347376	2.0971	0.0359844	0.383786	SDR42E2	100288072
ENSG00000172775	579.165	-0.19738	0.0941576	-2.09628	0.0360578	0.383786	PSME3IP1	80011
ENSG00000180543	247.068	0.678772	0.323861	2.09588	0.0360932	0.383786	TSPYL5	85453
ENSG00000071794	879.79	-0.44677	0.213175	-2.09579	0.0361009	0.383786	HLTF	6596
ENSG00000185022	82.9227	0.51224	0.244424	2.0957	0.0361084	0.383786	MAFF	23764
ENSG00000080189	402.845	0.266675	0.127259	2.09554	0.0361233	0.383786	SLC35C2	51006
ENSG00000206612	59.2612	-0.733466	0.350015	-2.09553	0.036124	0.383786	SNORA2A	677793
ENSG00000196683	277.786	-0.367892	0.175569	-2.09543	0.036133	0.383786	TOMM7	54543
ENSG00000201772	29.3373	-0.522034	0.249143	-2.09532	0.0361428	0.383786	SNORA5C	677796
ENSG00000181409	51.1017	0.80083	0.382271	2.09493	0.0361776	0.383907	AATK	9625
ENSG00000177133	3.77378	-1.23508	0.589587	-2.09483	0.0361861	0.383907	PRDM16-DT	440556
ENSG00000240038	76.91	-0.37919	0.181042	-2.09448	0.0362172	0.383918	AMY2B	280
ENSG00000126461	912.285	0.351905	0.168045	2.09412	0.0362496	0.383918	SCAF1	58506
ENSG00000185633	61.8975	0.50384	0.240611	2.094	0.0362602	0.383918	NDUFA4L2	56901
ENSG00000076201	1194.47	0.265895	0.126996	2.09372	0.0362846	0.383918	PTPN23	25930
ENSG00000014919	732.144	-0.262816	0.125546	-2.09338	0.0363153	0.383918	COX15	1355
ENSG00000172379	62.2806	0.606453	0.289729	2.09317	0.0363338	0.383918	ARNT2	9915
ENSG00000110944	19.4721	0.47803	0.228381	2.09312	0.0363384	0.383918	IL23A	51561
ENSG00000187522	528.446	-0.216115	0.103252	-2.09308	0.0363422	0.383918	HSPA14	51182
ENSG00000196663	378.349	0.284393	0.135892	2.09278	0.0363685	0.383918	TECPR2	9895
ENSG00000184956	572.111	-0.593986	0.283886	-2.09234	0.036408	0.383918	MUC6	4588
ENSG00000133134	37.3542	0.86315	0.412537	2.0923	0.0364117	0.383918	BEX2	84707
ENSG00000112137	278.861	-0.438545	0.209616	-2.09214	0.0364262	0.383918	PHACTR1	221692
ENSG00000131668	5.93567	1.39202	0.665428	2.09192	0.0364457	0.383956	BARX1	56033
ENSG00000166317	37.9956	0.832731	0.398176	2.09136	0.0364955	0.384087	SYNPO2L	79933
ENSG00000186847	75.3755	1.85855	0.888728	2.09125	0.036506	0.384087	KRT14	3861
ENSG00000164237	39.0088	-0.724388	0.346427	-2.09102	0.0365258	0.384091	CMBL	134147
ENSG00000025156	158.457	-0.306644	0.146657	-2.09089	0.0365384	0.384091	HSF2	3298
ENSG00000163273	2.04869	1.61004	0.770461	2.08971	0.036644	0.384698	NPPC	4880
ENSG00000176842	11.9062	1.11271	0.532577	2.0893	0.0366812	0.38492	IRX5	10265
ENSG00000163682	2327.64	-0.399843	0.191406	-2.08898	0.0367092	0.385047	RPL9	6133
ENSG00000164346	195.664	-0.311284	0.149051	-2.08844	0.0367578	0.385389	NSA2	10412
ENSG00000134809	69.8741	-0.380724	0.182337	-2.08802	0.0367956	0.385393	TIMM10	26519
ENSG00000133800	57.3298	-0.776505	0.371919	-2.08784	0.0368127	0.385393	LYVE1	10894
ENSG00000182168	69.6452	0.662149	0.317217	2.08737	0.0368549	0.385393	UNC5C	8633
ENSG00000167283	1050.94	-0.281618	0.134919	-2.08731	0.0368602	0.385393	ATP5MG	10632
ENSG00000253719	496.077	-0.224464	0.107543	-2.0872	0.0368699	0.385393	ATXN7L3B	552889
ENSG00000126267	576.721	-0.342968	0.16432	-2.0872	0.0368702	0.385393	COX6B1	1340
ENSG00000119965	155.355	-0.284657	0.136409	-2.08679	0.0369072	0.385481	C10orf88	80007
ENSG00000214107	16.2609	-3.24356	1.55445	-2.08663	0.036922	0.385481	MAGEB1	4112
ENSG00000183283	2385.9	-0.286808	0.137486	-2.08609	0.0369709	0.385609	DAZAP2	9802
ENSG00000169594	27.6957	1.11734	0.535681	2.08584	0.0369934	0.385677	BNC1	646
ENSG00000101695	356.651	-0.630145	0.302392	-2.08387	0.037172	0.386948	RNF125	54941
ENSG00000187792	313.707	0.385764	0.185126	2.0838	0.0371787	0.386948	ZNF70	7621
ENSG00000120265	566.632	-0.299733	0.143843	-2.08375	0.0371826	0.386948	PCMT1	5110
ENSG00000153395	1676.02	0.339143	0.162782	2.08342	0.0372132	0.386948	LPCAT1	79888
ENSG00000118454	651.189	-0.167116	0.0802133	-2.0834	0.0372149	0.386948	ANKRD13C	81573
ENSG00000149328	28.4824	0.861435	0.413515	2.0832	0.0372329	0.386948	GLB1L2	89944
ENSG00000166869	3.8618	0.420288	0.201763	2.08308	0.0372439	0.386948	CHP2	63928
ENSG00000087074	801.808	0.494141	0.237261	2.08269	0.0372798	0.386986	PPP1R15A	23645
ENSG00000196531	5246.59	-0.33657	0.161652	-2.08206	0.0373366	0.387409	NACA	4666
ENSG00000196642	979.049	0.290527	0.139553	2.08185	0.0373564	0.387439	RABL6	55684
ENSG00000171109	998.583	-0.298303	0.143299	-2.08168	0.0373716	0.387439	MFN1	55669
ENSG00000170312	585.891	-0.475856	0.228729	-2.08043	0.0374857	0.38804	CDK1	983
ENSG00000198125	6.16371	-1.98885	0.95619	-2.07998	0.0375277	0.38804	MB	4151
ENSG00000111275	1121.72	0.496368	0.238648	2.07991	0.0375333	0.38804	ALDH2	217
ENSG00000159339	12.7147	-1.07561	0.517143	-2.0799	0.0375345	0.38804	PADI4	23569
ENSG00000215218	19.8918	0.981504	0.471915	2.07983	0.037541	0.38804	UBE2QL1	134111
ENSG00000163536	37.4323	-0.487187	0.234261	-2.07967	0.0375556	0.38804	SERPINI1	5274
ENSG00000100490	201.961	-0.362299	0.174218	-2.07957	0.037565	0.38804	CDKL1	8814
ENSG00000151575	347.703	0.570854	0.274511	2.07953	0.0375686	0.38804	TEX9	374618
ENSG00000174891	381.743	-0.25586	0.123046	-2.07939	0.0375819	0.38804	RSRC1	51319
ENSG00000105520	166.316	0.329398	0.158418	2.07929	0.0375907	0.38804	PLPPR2	64748
ENSG00000065268	153.446	0.408985	0.196763	2.07857	0.0376572	0.388478	WDR18	57418
ENSG00000103353	630.506	-0.210153	0.101212	-2.07636	0.0378604	0.390008	UBFD1	56061
ENSG00000107338	49.375	0.629877	0.303415	2.07596	0.037898	0.390008	SHB	6461
ENSG00000154478	4.02781	0.884839	0.426261	2.07582	0.037911	0.390008	GPR26	2849
ENSG00000133606	381.894	-0.218547	0.10533	-2.07487	0.0379983	0.390716	MKRN1	23608
ENSG00000169905	1157.33	-0.316122	0.152368	-2.07472	0.0380122	0.390716	TOR1AIP2	163590
ENSG00000154310	351.657	0.539612	0.260125	2.07443	0.038039	0.390825	TNIK	23043
ENSG00000091490	6196.27	-0.336194	0.16211	-2.07386	0.0380925	0.391006	SEL1L3	23231
ENSG00000001629	1707.19	-0.231091	0.111434	-2.07379	0.0380993	0.391006	ANKIB1	54467
ENSG00000176153	76.9835	-0.530861	0.255995	-2.07372	0.0381054	0.391006	GPX2	2877
ENSG00000010671	1345.49	-0.379251	0.1829	-2.07354	0.0381218	0.391008	BTK	695
ENSG00000169813	2019.62	-0.201212	0.0970718	-2.07282	0.0381891	0.391055	HNRNPF	3185
ENSG00000133112	1694.82	-0.251149	0.121168	-2.07274	0.0381962	0.391055	TPT1	7178
ENSG00000126858	709.801	-0.319249	0.154029	-2.07265	0.0382051	0.391055	RHOT1	55288
ENSG00000139233	29.321	-0.400491	0.193317	-2.07168	0.0382949	0.391783	LLPH	84298
ENSG00000118997	358.133	1.0735	0.518228	2.07149	0.038313	0.391801	DNAH7	56171
ENSG00000089057	1330.76	0.378622	0.182818	2.07104	0.0383555	0.391875	SLC23A2	9962
ENSG00000122304	13.6561	1.53263	0.740089	2.07087	0.0383708	0.391875	PRM2	5620
ENSG00000005059	350.871	-0.379165	0.183107	-2.07072	0.0383848	0.391875	MCUB	55013
ENSG00000083093	345.65	-0.20319	0.0981252	-2.07072	0.0383853	0.391875	PALB2	79728
ENSG00000131149	1163.38	0.286714	0.138496	2.0702	0.0384336	0.391944	GSE1	23199
ENSG00000163739	81.0076	-0.973066	0.470058	-2.0701	0.0384431	0.391944	CXCL1	2919
ENSG00000181045	183.345	0.442437	0.213738	2.07	0.0384526	0.391944	SLC26A11	284129
ENSG00000154162	18.185	-0.575271	0.277932	-2.06982	0.0384688	0.391944	CDH12	1010
ENSG00000196189	1813.37	0.406096	0.196258	2.06919	0.038528	0.392078	SEMA4A	64218
ENSG00000165899	8.36441	0.882001	0.426335	2.0688	0.0385652	0.392216	OTOGL	283310
ENSG00000090661	461.987	0.340184	0.16446	2.06849	0.0385935	0.392292	CERS4	79603
ENSG00000135931	75.7483	0.447109	0.216195	2.06808	0.0386323	0.392292	ARMC9	80210
ENSG00000105989	94.5361	1.02132	0.493975	2.06756	0.0386811	0.392292	WNT2	7472
ENSG00000103024	69.1253	0.461705	0.223338	2.06729	0.0387066	0.392292	NME3	4832
ENSG00000112983	481.304	0.224506	0.108606	2.06717	0.0387183	0.392292	BRD8	10902
ENSG00000178951	1504.56	0.219441	0.106156	2.06715	0.0387203	0.392292	ZBTB7A	51341
ENSG00000088930	954.864	-0.189902	0.0918679	-2.06712	0.0387233	0.392292	XRN2	22803
ENSG00000177096	38.5357	0.464091	0.224529	2.06695	0.0387386	0.392292	PHETA2	150368
ENSG00000185585	167.055	0.544925	0.263672	2.06667	0.0387648	0.392292	OLFML2A	169611
ENSG00000130254	946.637	0.212645	0.1029	2.06653	0.0387788	0.392292	SAFB2	9667
ENSG00000134323	13.7358	0.906111	0.438501	2.06638	0.0387924	0.392292	MYCN	4613
ENSG00000182463	622.855	0.519908	0.251668	2.06585	0.0388426	0.392292	TSHZ2	128553
ENSG00000128322	59.3457	0.821345	0.397587	2.06583	0.038845	0.392292	IGLL1	3543
ENSG00000122585	6.15395	1.44445	0.699216	2.06582	0.0388457	0.392292	NPY	4852
[truncated: 16,431 more rows]
