# Supplementary material for: Sex- and Female Age-Dependent Differences in Gene Expression in Diffuse Large B-Cell Lymphoma—Possible Estrogen Effects
Source: Cancers (Basel). 2023 Feb 17;15(4):1298. doi: 10.3390/cancers15041298 (PMC9954534; doi:10.3390/cancers15041298)
Supplement: Supplementary file 1 [file cancers-15-01298-s001.zip › cancers-2141934-supplementary/Suppl. Table S7 ABC DLBCL subtype, genes differentially in pre- vs postmenopausal females.xlsx]

## Sheet: ABC subtype female samples youn
ensembl	baseMean	log2FoldChange	lfcSE	stat	pvalue	padj	symbol	entrez
ENSG00000144406	27.7072	3.6726	0.493717	7.43867	1.01705e-13	2.76647e-09	UNC80	285175
ENSG00000129910	17.3179	3.59731	0.545927	6.58937	4.41696e-11	6.00728e-07	CDH15	1013
ENSG00000197826	4.27168	3.52148	0.548582	6.41924	1.3696e-10	1.24182e-06	CFAP299	255119
ENSG00000134376	14.6717	3.20255	0.502846	6.36885	1.9045e-10	1.29511e-06	CRB1	23418
ENSG00000260231	61.9223	-3.64471	0.59218	-6.15474	7.52024e-10	3.4093e-06	KDM7A-DT	100134229
ENSG00000104953	17.0654	2.86406	0.484442	5.91209	3.37795e-09	1.22195e-05	TLE6	79816
ENSG00000187902	10.5165	3.65808	0.619816	5.90188	3.59385e-09	1.22195e-05	SHISA7	729956
ENSG00000105509	12.3726	3.25282	0.556298	5.84726	4.99741e-09	1.28462e-05	HAS1	3036
ENSG00000121570	28.9775	2.57296	0.440348	5.84302	5.12634e-09	1.28462e-05	DPPA4	55211
ENSG00000205143	4.42959	3.94289	0.67615	5.83138	5.49693e-09	1.28462e-05	ARID3C	138715
ENSG00000178217	9.81802	2.59404	0.4494	5.77222	7.82331e-09	1.63694e-05	SH2D4B	387694
ENSG00000169548	3.92633	3.40087	0.592901	5.73598	9.69487e-09	1.75807e-05	ZNF280A	129025
ENSG00000196666	11.7268	2.57248	0.449653	5.72103	1.05881e-08	1.80004e-05	FAM180B	399888
ENSG00000166349	32.8237	2.39292	0.431322	5.54789	2.89143e-08	4.36944e-05	RAG1	5896
ENSG00000198691	12.3861	2.81234	0.515192	5.45882	4.79321e-08	6.86211e-05	ABCA4	24
ENSG00000175676	11.7011	1.80662	0.334392	5.4027	6.56466e-08	8.22206e-05	GOLGA8DP	100132979
ENSG00000165685	13.207	2.21223	0.409643	5.40038	6.64996e-08	8.22206e-05	TMEM52B	120939
ENSG00000105825	29.3372	2.69825	0.506115	5.33129	9.75187e-08	0.000108174	TFPI2	7980
ENSG00000165566	35.1798	2.97065	0.562838	5.27797	1.30621e-07	0.000123184	AMER2	219287
ENSG00000146001	17.9162	2.36191	0.447587	5.27698	1.31331e-07	0.000123184	PCDHB18P	54660
ENSG00000187950	8.56484	-3.06061	0.585227	-5.22978	1.69711e-07	0.000153877	OVCH1	341350
ENSG00000250303	62.6427	-2.91875	0.560882	-5.20385	1.95201e-07	0.000165927	LINC02762	283140
ENSG00000124467	10.1937	4.22032	0.816753	5.16719	2.37637e-07	0.000195878	PSG8	440533
ENSG00000095713	8.8976	3.45706	0.671314	5.14969	2.60913e-07	0.000208738	CRTAC1	55118
ENSG00000129295	19.7235	1.83358	0.359549	5.09966	3.40266e-07	0.000253565	LRRC6	23639
ENSG00000143520	321.204	-3.2358	0.635419	-5.09239	3.53574e-07	0.000253565	FLG2	388698
ENSG00000124140	72.1756	-2.40819	0.473301	-5.08807	3.61733e-07	0.000253565	SLC12A5	57468
ENSG00000069018	4.36155	3.88953	0.764586	5.08711	3.63554e-07	0.000253565	TRPC7	57113
ENSG00000177324	4.76742	2.73378	0.539851	5.06396	4.10645e-07	0.000279249	BEND2	139105
ENSG00000103528	294.825	-2.21233	0.438893	-5.0407	4.63828e-07	0.000300395	SYT17	51760
ENSG00000204390	103.967	1.65021	0.328124	5.02921	4.92495e-07	0.000311543	HSPA1L	3305
ENSG00000167646	3.32338	4.51812	0.9028	5.00456	5.59889e-07	0.000346126	DNAAF3	352909
ENSG00000115257	26.6768	1.94517	0.389108	4.99904	5.76161e-07	0.00034827	PCSK4	54760
ENSG00000187715	24.8559	1.68547	0.337917	4.98781	6.10664e-07	0.000361101	KBTBD12	166348
ENSG00000067842	9.43445	2.69856	0.542913	4.97052	6.67743e-07	0.000386453	ATP2B3	492
ENSG00000086548	28.7366	-3.56318	0.719603	-4.9516	7.36075e-07	0.000410144	CEACAM6	4680
ENSG00000233008	28.1482	-3.07687	0.62148	-4.95087	7.38834e-07	0.000410144	LOC101927560,LINC01725	1.01928e+17
ENSG00000184185	29.6257	3.27121	0.665168	4.91786	8.7494e-07	0.000458482	KCNJ12	3768
ENSG00000169181	21.762	-3.69286	0.75109	-4.91667	8.80301e-07	0.000458482	GSG1L	146395
ENSG00000156689	8.49403	2.83377	0.576996	4.91125	9.04986e-07	0.000458482	GLYATL2	219970
ENSG00000158806	7.96742	2.33912	0.476736	4.90652	9.27044e-07	0.000458482	NPM2	10361
ENSG00000134160	7.32236	2.64818	0.542155	4.88454	1.03672e-06	0.00048823	TRPM1	4308
ENSG00000144285	13.6179	2.82414	0.578276	4.88372	1.04101e-06	0.00048823	SCN1A	6323
ENSG00000146250	8.62039	3.65719	0.748853	4.88372	1.04104e-06	0.00048823	PRSS35	167681
ENSG00000163132	22.5799	1.8933	0.387946	4.88032	1.05913e-06	0.000488297	MSX1	4487
ENSG00000073150	25.6141	2.14183	0.439804	4.86997	1.11617e-06	0.000506017	PANX2	56666
ENSG00000189058	198.197	-2.26958	0.466675	-4.86331	1.15437e-06	0.000514756	APOD	347
ENSG00000120332	16.4623	3.05054	0.628865	4.85086	1.22928e-06	0.000532885	TNN	63923
ENSG00000165695	8.99414	2.2337	0.460551	4.85006	1.23421e-06	0.000532885	AK8	158067
ENSG00000134612	5.14096	3.045	0.629718	4.8355	1.32809e-06	0.000547353	FOLH1B	219595
ENSG00000162896	176.466	-2.19235	0.453746	-4.83166	1.35398e-06	0.000549696	PIGR	5284
ENSG00000165478	6.88492	2.74192	0.568207	4.82556	1.39608e-06	0.000556086	HEPACAM	220296
ENSG00000182601	67.0496	-3.69386	0.765804	-4.8235	1.41061e-06	0.000556086	HS3ST4	9951
ENSG00000231924	10.0295	3.93002	0.81557	4.81874	1.44469e-06	0.000561387	PSG1	5669
ENSG00000134765	15.7414	-2.80738	0.584587	-4.80232	1.56835e-06	0.000600855	DSC1	1823
ENSG00000033122	11.5073	2.73961	0.571528	4.79348	1.63915e-06	0.00060488	LRRC7	57554
ENSG00000152592	8.76876	5.30404	1.10732	4.79	1.66781e-06	0.00060488	DMP1	1758
ENSG00000248550	32.7666	-2.88474	0.605626	-4.76324	1.90509e-06	0.000681847	OTX2-AS1	100309464
ENSG00000140795	69.1103	-2.38009	0.500645	-4.75404	1.99389e-06	0.000704362	MYLK3	91807
ENSG00000171724	29.449	3.07154	0.647444	4.7441	2.09439e-06	0.000730378	VAT1L	57687
ENSG00000183873	20.3647	2.48914	0.525225	4.73919	2.14575e-06	0.000738819	SCN5A	6331
ENSG00000189013	14.8497	2.52722	0.534003	4.7326	2.21667e-06	0.000753696	KIR2DL4	3805
ENSG00000122733	12.6299	2.0345	0.434558	4.68177	2.84403e-06	0.000955068	PHF24	23349
ENSG00000081237	9065.55	0.975421	0.208827	4.67094	2.99818e-06	0.000994554	PTPRC	5788
ENSG00000113212	10.8479	2.15208	0.463069	4.64743	3.36098e-06	0.00110147	PCDHB7	56129
ENSG00000046604	236.664	-2.62045	0.565011	-4.63788	3.52009e-06	0.00113988	DSG2	1829
ENSG00000117983	187.202	-1.69607	0.365938	-4.63486	3.57184e-06	0.00114303	MUC5B	727897
ENSG00000133055	13.584	2.9162	0.629925	4.62944	3.66659e-06	0.00115971	MYBPH	4608
ENSG00000166111	8.56013	2.50287	0.541584	4.6214	3.81161e-06	0.00119172	SVOP	55530
ENSG00000170293	38.7996	1.34884	0.293197	4.60046	4.21557e-06	0.0012968	CMTM8	152189
ENSG00000180209	10.7535	1.81833	0.395365	4.59911	4.24305e-06	0.0012968	MYLPF	29895
ENSG00000231051	3.48257	3.98829	0.868717	4.59101	4.41104e-06	0.00133316	USP17L28	728400
ENSG00000196090	52.7312	2.77698	0.606635	4.57768	4.70163e-06	0.00140537	PTPRT	11122
ENSG00000196091	11.1356	3.4655	0.758022	4.57177	4.83631e-06	0.00142992	MYBPC1	4604
ENSG00000255587	7.19665	2.34694	0.514292	4.56344	5.03214e-06	0.00145616	RAB44	401258
ENSG00000166509	6.28715	2.71902	0.596133	4.56109	5.08884e-06	0.00145707	CLEC3A	10143
ENSG00000101680	43.4639	2.14278	0.470482	4.55443	5.25279e-06	0.001473	LAMA1	284217
ENSG00000164398	86.0639	1.64161	0.360811	4.54979	5.36994e-06	0.00149049	ACSL6	23305
ENSG00000230782	3.26741	3.6207	0.799551	4.52842	5.9426e-06	0.00163277	LOC340512	340512
ENSG00000106328	6.17662	2.1582	0.478618	4.50923	6.50627e-06	0.00173507	FSCN3	29999
ENSG00000143194	11.2614	2.53188	0.56316	4.49584	6.92949e-06	0.0017984	MAEL	84944
ENSG00000013297	59.5122	1.39436	0.310171	4.49546	6.94209e-06	0.0017984	CLDN11	5010
ENSG00000142319	16.5361	3.34405	0.747331	4.47465	7.65359e-06	0.00193266	SLC6A3	6531
ENSG00000233087	19.6584	0.865804	0.193515	4.4741	7.67353e-06	0.00193266	RAB6D	150786
ENSG00000115616	40.6564	-2.7112	0.606434	-4.47072	7.7956e-06	0.00194539	SLC9A2	6549
ENSG00000160282	11.5121	2.75643	0.617471	4.46406	8.04199e-06	0.00198864	FTCD	10841
ENSG00000165323	60.7832	2.23197	0.501381	4.45164	8.52155e-06	0.00208824	FAT3	120114
ENSG00000166105	29.9939	1.52303	0.342938	4.44111	8.94971e-06	0.00217358	GLB1L3	112937
ENSG00000259974	17.6051	-3.44884	0.778415	-4.4306	9.39705e-06	0.00226203	LINC00261	140828
ENSG00000163884	83.8665	-2.54096	0.574817	-4.42047	9.8487e-06	0.00234995	KLF15	28999
ENSG00000237038	6.22939	2.48899	0.564803	4.40682	1.04899e-05	0.00248119	USP17L8	392188
ENSG00000134240	13.9361	-6.07899	1.381	-4.40187	1.07324e-05	0.00251423	HMGCS2	3158
ENSG00000153822	13.9245	-3.23975	0.736272	-4.40021	1.08145e-05	0.00251423	KCNJ16	3773
ENSG00000187492	11.2891	1.69659	0.386375	4.39105	1.12802e-05	0.00260018	CDHR4	389118
ENSG00000101198	7.74511	2.70892	0.61725	4.3887	1.14031e-05	0.00260018	NKAIN4	128414
ENSG00000184313	58.3917	-2.4366	0.555363	-4.38741	1.14709e-05	0.00260018	MROH7	374977
ENSG00000185873	10.3615	2.92856	0.668703	4.37946	1.18974e-05	0.00261729	TMPRSS11B	132724
ENSG00000204682	19.7552	1.71143	0.39282	4.35678	1.31991e-05	0.00287223	MIR1915HG	399726
ENSG00000132938	17.8079	-2.37473	0.546879	-4.34234	1.40976e-05	0.00304341	MTUS2	23281
ENSG00000169085	22.8061	2.38312	0.549486	4.337	1.4444e-05	0.00309363	VXN	254778
ENSG00000181374	29.385	-2.54541	0.58727	-4.33431	1.46217e-05	0.00310722	CCL13	6357
ENSG00000089356	13.1248	-3.23379	0.749937	-4.31209	1.61718e-05	0.00338376	FXYD3	5349
ENSG00000222014	8.9008	0.962332	0.223479	4.30614	1.66126e-05	0.00344945	RAB6C	84084
ENSG00000135097	8.9225	1.96002	0.455583	4.30223	1.69089e-05	0.00345096	MSI1	4440
ENSG00000170558	156.572	-2.3732	0.551746	-4.30126	1.69831e-05	0.00345096	CDH2	1000
ENSG00000113946	30.7165	-2.77008	0.644298	-4.29938	1.71273e-05	0.00345096	CLDN16	10686
ENSG00000112038	2.99959	2.33316	0.545305	4.27865	1.88034e-05	0.00376082	OPRM1	4988
ENSG00000127324	20.9964	-3.49088	0.816305	-4.27644	1.89904e-05	0.0037705	TSPAN8	7103
ENSG00000196188	7.6268	2.20587	0.517973	4.25865	2.05662e-05	0.00402461	CTSE	1510
ENSG00000162755	34.6792	1.5317	0.360318	4.25096	2.12857e-05	0.00410632	KLHDC9	126823
ENSG00000186952	18.9197	1.33648	0.31485	4.2448	2.1879e-05	0.00416176	TMEM232	642987
ENSG00000174279	23.7178	-3.96104	0.93422	-4.23995	2.23574e-05	0.00421856	EVX2	344191
ENSG00000185736	18.1181	2.88441	0.680753	4.2371	2.26429e-05	0.00421856	ADARB2	105
ENSG00000088826	72.6304	1.69995	0.401641	4.23251	2.31098e-05	0.00427626	SMOX	54498
ENSG00000103355	2.9141	3.78424	0.894526	4.23044	2.33235e-05	0.00428664	PRSS33	260429
ENSG00000130595	27.4262	2.07444	0.491191	4.22328	2.40768e-05	0.00439539	TNNT3	7140
ENSG00000186205	36.6699	-2.14566	0.509372	-4.21236	2.52715e-05	0.00458273	2021-03-01	64757
ENSG00000181092	31.8517	-2.4596	0.587345	-4.18766	2.81849e-05	0.0050345	ADIPOQ	9370
ENSG00000123454	39.1648	1.78304	0.42885	4.15773	3.21426e-05	0.00556885	DBH	1621
ENSG00000146955	14.1589	1.93671	0.467488	4.1428	3.43097e-05	0.00586985	RAB19	401409
ENSG00000160808	4.42768	3.09997	0.748282	4.14278	3.43115e-05	0.00586985	MYL3	4634
ENSG00000158555	313.078	1.45447	0.352456	4.12666	3.68071e-05	0.00625744	GDPD5	81544
ENSG00000102466	54.0952	-2.31586	0.563034	-4.11317	3.9026e-05	0.00655129	FGF14	2259
ENSG00000176049	61.8833	1.37147	0.333541	4.11185	3.92504e-05	0.00655129	JAKMIP2	9832
ENSG00000184144	30.209	1.38521	0.336886	4.1118	3.92581e-05	0.00655129	CNTN2	6900
ENSG00000182759	8.78779	3.02554	0.736424	4.10842	3.9838e-05	0.00660752	MAFA	389692
ENSG00000183914	54.7572	1.78441	0.434793	4.10405	4.0598e-05	0.00669277	DNAH2	146754
ENSG00000198074	23.4972	-3.40992	0.831377	-4.10154	4.10408e-05	0.00672501	AKR1B10	57016
ENSG00000240563	64.1976	-2.39617	0.584846	-4.09709	4.18371e-05	0.00681443	L1TD1	54596
ENSG00000153234	222.876	1.5117	0.369293	4.09349	4.24927e-05	0.00685191	NR4A2	4929
ENSG00000138615	209.582	-2.20371	0.538403	-4.09305	4.25732e-05	0.00685191	CILP	8483
ENSG00000175766	3.8342	3.41846	0.835462	4.0917	4.28229e-05	0.00685191	EIF4E1B	253314
ENSG00000120658	26.518	1.41483	0.346073	4.08823	4.34683e-05	0.00691451	ENOX1	55068
ENSG00000118194	13.5033	1.72447	0.42239	4.08265	4.45255e-05	0.00700581	TNNT2	7139
ENSG00000163629	365.814	1.47985	0.362488	4.08248	4.45574e-05	0.00700581	PTPN13	5783
ENSG00000157869	218.883	0.640878	0.157406	4.07148	4.67145e-05	0.00722771	RAB28	9364
ENSG00000163517	36.4513	1.23283	0.302911	4.06996	4.70207e-05	0.00722771	HDAC11	79885
ENSG00000104499	3.03267	3.73409	0.91755	4.06963	4.70885e-05	0.00722771	GML	2765
ENSG00000146090	23.3635	-3.36957	0.827999	-4.06953	4.71071e-05	0.00722771	RASGEF1C	255426
ENSG00000160862	18.5138	-4.10779	1.00963	-4.0686	4.72973e-05	0.00722771	AZGP1	563
ENSG00000165246	36.3962	2.13674	0.526114	4.06136	4.87867e-05	0.00741367	NLGN4Y	22829
ENSG00000134258	4.52462	3.1397	0.773336	4.05995	4.90838e-05	0.00741738	VTCN1	79679
ENSG00000126549	18.9298	-7.18518	1.77431	-4.04957	5.13114e-05	0.00771116	STATH	6779
ENSG00000182472	32.7186	1.20384	0.297886	4.04127	5.31625e-05	0.00794545	CAPN12	147968
ENSG00000203859	3.49879	2.93463	0.727803	4.03217	5.52641e-05	0.00816978	HSD3B2	3284
ENSG00000114993	92.0418	1.18261	0.293697	4.02663	5.65816e-05	0.00824361	RTKN	6242
ENSG00000204581	1.47166	-2.70271	0.67123	-4.02651	5.66113e-05	0.00824361	ACOXL-AS1	400997
ENSG00000164393	52.6723	-2.04748	0.508533	-4.02625	5.66727e-05	0.00824361	ADGRF2	222611
ENSG00000204335	5.66453	2.76887	0.688692	4.02048	5.80795e-05	0.0084033	SP5	389058
ENSG00000143127	63.125	0.918561	0.228909	4.01278	6.00081e-05	0.00863641	ITGA10	8515
ENSG00000161031	12.3265	1.57053	0.391657	4.00997	6.07259e-05	0.00869371	PGLYRP2	114770
ENSG00000088726	9.61586	-3.02766	0.755296	-4.00857	6.10888e-05	0.00869988	TMEM40	55287
ENSG00000111704	14.2239	1.24303	0.311409	3.99162	6.56241e-05	0.00929709	NANOG	79923
ENSG00000163646	4.78396	3.40103	0.853496	3.98482	6.75323e-05	0.00951786	CLRN1	7401
ENSG00000108924	293.451	-2.24436	0.564076	-3.97883	6.92563e-05	0.00971052	HLF	3131
ENSG00000142235	152.134	1.6832	0.423209	3.97724	6.97211e-05	0.00972556	LMTK3	114783
ENSG00000137707	3.5563	4.54298	1.14289	3.97498	7.03848e-05	0.00975236	BTG4	54766
ENSG00000260388	30.5211	-2.53858	0.63878	-3.9741	7.06455e-05	0.00975236	LINC00562	100861549
ENSG00000091622	31.4212	-1.53383	0.386138	-3.97224	7.12008e-05	0.00975236	PITPNM3	83394
ENSG00000105048	9.93438	2.45661	0.619834	3.96334	7.39069e-05	0.0100131	TNNT1	7138
ENSG00000163075	15.2699	1.85123	0.46712	3.96307	7.39912e-05	0.0100131	CFAP221	200373
ENSG00000151414	1332.94	1.06238	0.268433	3.9577	7.56734e-05	0.0101751	NEK7	140609
ENSG00000214575	19.7108	1.85833	0.469647	3.95688	7.59363e-05	0.0101751	CPEB1	64506
ENSG00000087495	7.35695	1.78064	0.450515	3.95245	7.73546e-05	0.010314	PHACTR3	116154
ENSG00000165583	6.78717	-3.51395	0.889333	-3.95122	7.77542e-05	0.010314	SSX5	6758
ENSG00000114854	9.57415	1.99545	0.505161	3.95012	7.81108e-05	0.010314	TNNC1	7134
ENSG00000205116	5.10837	2.82749	0.716068	3.94864	7.85974e-05	0.0103282	TMEM88B	643965
ENSG00000140057	21.5808	1.40591	0.356227	3.94668	7.92435e-05	0.0103388	AK7	122481
ENSG00000188368	18.6099	1.51887	0.384906	3.94609	7.94389e-05	0.0103388	PRR19	284338
ENSG00000184524	34.5287	1.16489	0.295451	3.94273	8.05577e-05	0.0104345	CEND1	51286
ENSG00000248540	15.2737	1.56185	0.396459	3.93949	8.16535e-05	0.0105263	LOC283731	283731
ENSG00000172458	9.55639	1.44529	0.367661	3.93104	8.45802e-05	0.0107317	IL17D	53342
ENSG00000138785	157.129	0.782521	0.199139	3.92953	8.51128e-05	0.0107317	INTS12	57117
ENSG00000188672	34.5878	1.16297	0.295979	3.92923	8.52196e-05	0.0107317	RHCE	6006
ENSG00000203697	19.7299	-3.26892	0.833388	-3.92245	8.76527e-05	0.0109873	CAPN8	388743
ENSG00000169347	6.49783	1.47752	0.377303	3.91601	9.00257e-05	0.011233	GP2	2813
ENSG00000006788	18.0314	-2.26867	0.579743	-3.91323	9.10708e-05	0.0113115	MYH13	8735
ENSG00000132692	21.0189	1.87247	0.479515	3.90494	9.42499e-05	0.0116531	BCAN	63827
ENSG00000185559	51.7132	-2.94973	0.755959	-3.90196	9.54159e-05	0.0116911	DLK1	8788
ENSG00000172987	3.80619	3.62317	0.928551	3.90196	9.54161e-05	0.0116911	HPSE2	60495
ENSG00000077279	22.9472	-2.3025	0.591626	-3.89181	9.94974e-05	0.0120936	DCX	1641
ENSG00000107593	19.8631	1.75984	0.452217	3.89159	9.95908e-05	0.0120936	PKD2L1	9033
ENSG00000162460	4.63129	3.39315	0.872326	3.88978	0.000100337	0.01213	TMEM82	388595
ENSG00000177791	7.58718	3.07028	0.789716	3.88783	0.000101145	0.0121736	MYOZ1	58529
ENSG00000239389	7.06692	2.56808	0.661699	3.88104	0.00010401	0.0124633	PCDHA13	56136
ENSG00000159904	10.604	1.3444	0.346808	3.87649	0.000105974	0.012643	ZNF890P	645700
ENSG00000187017	18.0525	-2.28416	0.590391	-3.86889	0.000109331	0.0129865	ESPN	83715
ENSG00000203867	44.9785	-1.64451	0.425418	-3.86564	0.000110798	0.0130527	RBM20	282996
ENSG00000221836	2.86688	3.65548	0.945784	3.86502	0.000111079	0.0130527	OR2A5	393046
ENSG00000105290	27.3277	1.31617	0.340581	3.86448	0.000111328	0.0130527	APLP1	333
ENSG00000250844	6.4704	3.45406	0.894344	3.86212	0.00011241	0.013123	USP17L18	100287364
ENSG00000081800	9.37901	2.24275	0.581637	3.85593	0.000115288	0.0133445	SLC13A1	6561
ENSG00000122136	3.67209	4.17633	1.08402	3.85264	0.000116853	0.0134683	OBP2A	29991
ENSG00000141161	12.7451	2.01712	0.524894	3.84291	0.000121585	0.0139546	UNC45B	146862
ENSG00000109846	46.0811	1.60281	0.417208	3.84176	0.000122154	0.013961	CRYAB	1410
ENSG00000164532	20.628	-2.7148	0.707269	-3.83842	0.000123828	0.014093	TBX20	57057
ENSG00000250493	11.5693	1.41236	0.368353	3.83425	0.000125946	0.0142519	LOC101929227	101929227
ENSG00000079102	292.67	-1.52223	0.397075	-3.83362	0.000126271	0.0142519	RUNX1T1	862
ENSG00000144410	5.56586	2.7906	0.729169	3.8271	0.000129661	0.014574	CPO	130749
ENSG00000072657	27.7792	-2.86526	0.749221	-3.82432	0.000131135	0.014679	TRHDE	29953
ENSG00000171496	5.82359	-2.62101	0.685735	-3.82218	0.000132275	0.0147091	OR1L8	138881
ENSG00000205927	5.67993	4.67613	1.22354	3.82179	0.000132485	0.0147091	OLIG2	10215
ENSG00000122641	303.245	-1.6576	0.43778	-3.78639	0.000152854	0.016698	INHBA	3624
ENSG00000120327	28.049	1.32097	0.349587	3.77867	0.000157671	0.0171553	PCDHB14	56122
ENSG00000082684	27.0914	1.54038	0.408695	3.76903	0.000163885	0.0177602	SEMA5B	54437
ENSG00000157542	39.9762	-1.84001	0.488547	-3.76629	0.000165688	0.0178845	KCNJ6	3763
ENSG00000198842	5.27701	4.2909	1.14193	3.7576	0.000171553	0.0184443	DUSP27	92235
ENSG00000092054	25.3857	2.86808	0.763744	3.75529	0.00017314	0.0185416	MYH7	4625
ENSG00000173077	7.57503	2.2088	0.58887	3.75092	0.000176188	0.018794	2021-12-01	50514
ENSG00000237149	7.43342	-1.93193	0.516109	-3.74325	0.000181652	0.0193013	ZNF503-AS2	100131213
ENSG00000188984	3.16557	5.8619	1.5679	3.7387	0.000184972	0.0195775	AADACL3	126767
ENSG00000170484	6.73341	5.5898	1.50053	3.72522	0.000195147	0.0205744	KRT74	121391
ENSG00000198216	120	1.58616	0.426487	3.71913	0.000199907	0.0208713	CACNA1E	777
ENSG00000175262	11.3976	1.49839	0.402951	3.71854	0.000200376	0.0208713	C1orf127	148345
ENSG00000174611	10.4365	1.44253	0.387974	3.7181	0.000200729	0.0208713	KY	339855
ENSG00000099725	91.4608	1.06152	0.285529	3.71772	0.000201033	0.0208713	PRKY	5616
ENSG00000185269	5.28759	2.872	0.772942	3.71567	0.000202662	0.0209605	NOTUM	147111
ENSG00000135250	691.02	0.478792	0.128954	3.71288	0.000204916	0.0210944	SRPK2	6733
ENSG00000177182	26.3252	1.83793	0.495112	3.71215	0.000205508	0.0210944	CLVS1	157807
ENSG00000203780	13.3272	1.63394	0.441654	3.6996	0.000215937	0.0220524	FANK1	92565
ENSG00000131831	102.02	-1.34078	0.362471	-3.69899	0.000216462	0.0220524	RAI2	10742
ENSG00000168878	185.687	-2.29213	0.62168	-3.68699	0.000226924	0.023032	SFTPB	6439
ENSG00000161328	56.872	1.11846	0.303566	3.68439	0.000229252	0.023075	LRRC56	115399
ENSG00000185442	83.2744	-1.53004	0.415357	-3.68368	0.000229893	0.023075	FAM174B	400451
ENSG00000153292	15.0809	-1.86208	0.505932	-3.68049	0.000232786	0.0232794	ADGRF1	266977
ENSG00000179270	3.79458	2.44945	0.667332	3.67051	0.000242067	0.0240879	PCARE	388939
ENSG00000156510	8.04226	2.32434	0.633352	3.6699	0.000242642	0.0240879	HKDC1	80201
ENSG00000188729	13.4101	-3.05116	0.832687	-3.66424	0.000248075	0.0244232	OSTN	344901
ENSG00000186628	37.4732	-0.818443	0.223369	-3.66409	0.000248221	0.0244232	FSD2	123722
ENSG00000100554	351.416	0.543988	0.148539	3.66226	0.000249997	0.0244232	ATP6V1D	51382
ENSG00000165443	5.80127	2.10506	0.574892	3.66167	0.000250581	0.0244232	PHYHIPL	84457
ENSG00000188385	25.6423	1.51419	0.413639	3.66065	0.000251573	0.0244232	JAKMIP3	282973
ENSG00000137177	469.137	-0.873505	0.238642	-3.66031	0.000251911	0.0244232	KIF13A	63971
ENSG00000165606	2.97526	4.36705	1.19321	3.65991	0.000252303	0.0244232	DRGX	644168
ENSG00000177694	112.043	-1.53678	0.420433	-3.65522	0.000256958	0.0247855	NAALADL2	254827
ENSG00000196944	4.49559	3.38947	0.9281	3.65206	0.000260149	0.0249841	OR2T4	127074
ENSG00000182916	6.97798	2.12821	0.582939	3.65083	0.00026139	0.0249841	TCEAL7	56849
ENSG00000179477	9.00455	-2.88736	0.791022	-3.65017	0.00026207	0.0249841	ALOX12B	242
ENSG00000150722	6.59055	-2.41147	0.660757	-3.64956	0.000262691	0.0249841	PPP1R1C	151242
ENSG00000108352	184.512	-1.02485	0.282666	-3.62567	0.000288216	0.0272214	RAPGEFL1	51195
ENSG00000169575	3.18966	3.91829	1.08107	3.62446	0.000289561	0.0272538	VPREB1	7441
ENSG00000167311	8.8029	-5.42268	1.49738	-3.62145	0.000292953	0.027377	ART5	116969
ENSG00000261739	12.3031	1.34107	0.370396	3.62063	0.000293889	0.027377	GOLGA8S	653061
ENSG00000254535	18.5826	1.57739	0.436036	3.61758	0.000297373	0.0276069	PABPC4L	132430
ENSG00000136750	24.4075	-2.3618	0.653317	-3.61509	0.000300239	0.0277782	GAD2	2572
ENSG00000184905	5.89129	1.83883	0.508933	3.61312	0.000302534	0.0278956	TCEAL2	140597
ENSG00000105696	10.3004	2.54462	0.704568	3.6116	0.000304314	0.027965	TMEM59L	25789
ENSG00000147606	75.2552	1.77457	0.491963	3.60712	0.000309619	0.0282615	SLC26A7	115111
ENSG00000169964	50.453	0.94284	0.261865	3.60048	0.000317633	0.0288961	TMEM42	131616
ENSG00000122121	20.861	-1.34739	0.374526	-3.59759	0.000321185	0.0291218	XPNPEP2	7512
ENSG00000177551	10.6795	3.49598	0.972092	3.59634	0.000322721	0.0291639	NHLH2	4808
ENSG00000136943	10.5243	2.40509	0.669784	3.59084	0.000329616	0.0296635	CTSV	1515
ENSG00000121380	40.6739	1.2718	0.354241	3.5902	0.000330431	0.0296635	BCL2L14	79370
ENSG00000130294	23.4049	2.25812	0.630088	3.58382	0.000338608	0.0300084	KIF1A	547
ENSG00000135502	19.0061	1.65836	0.462743	3.58376	0.000338686	0.0300084	SLC26A10	65012
ENSG00000153230	2.63323	3.74275	1.04609	3.57785	0.000346426	0.0303986	OR14K1	343170
ENSG00000138813	5.48496	2.75089	0.768891	3.57773	0.000346587	0.0303986	C4orf17	84103
ENSG00000172901	36.7559	-1.75295	0.490062	-3.577	0.000347559	0.0303986	LVRN	206338
ENSG00000229089	19.2253	1.21596	0.340262	3.57359	0.000352123	0.0306991	ANKRD20A8P	729171
ENSG00000125510	46.9125	0.974536	0.272862	3.57153	0.000354904	0.0308426	OPRL1	4987
ENSG00000153266	13.8633	-3.39176	0.951141	-3.566	0.000362478	0.0314005	FEZF2	55079
ENSG00000186976	22.5762	1.38759	0.389585	3.5617	0.00036846	0.0316872	EFCAB6	64800
ENSG00000167654	10.4993	0.940473	0.264079	3.56134	0.00036897	0.0316872	ATCAY	85300
ENSG00000104833	98.4638	1.20019	0.337027	3.56112	0.000369282	0.0316872	TUBB4A	10382
ENSG00000075043	7.37792	2.8383	0.797915	3.55714	0.000374907	0.0320687	KCNQ2	3785
ENSG00000100360	91.1388	0.737334	0.207409	3.55497	0.000378024	0.0322339	IFT27	11020
ENSG00000071967	671.484	-0.905008	0.255127	-3.54728	0.000389227	0.0329824	CYBRD1	79901
ENSG00000106804	127.704	0.649427	0.183647	3.53629	0.000405794	0.0341734	C5	727
ENSG00000159398	3.37476	4.35333	1.23146	3.5351	0.000407621	0.0342213	CES5A	221223
ENSG00000266976	2.12667	-1.87817	0.531501	-3.53371	0.000409773	0.0342961	LOC102724908	102724908
ENSG00000135248	6.24964	1.97304	0.559653	3.52546	0.000422746	0.0351121	FAM71F1	84691
ENSG00000196167	149.998	-1.4258	0.404477	-3.52506	0.000423395	0.0351121	COLCA1	399948
ENSG00000178772	6.47829	2.64001	0.749527	3.52223	0.000427936	0.0353577	CPN2	1370
ENSG00000169733	151.295	0.876295	0.248835	3.5216	0.000428956	0.0353577	RFNG	5986
ENSG00000130529	413.866	-1.13328	0.3221	-3.5184	0.000434162	0.0356787	TRPM4	54795
ENSG00000160505	47.0264	-2.91163	0.828345	-3.51499	0.000439765	0.0360303	NLRP4	147945
ENSG00000132321	12.4863	1.51442	0.431557	3.50919	0.000449466	0.0366528	IQCA1	79781
ENSG00000130234	2.41725	-3.11891	0.888872	-3.50884	0.000450058	0.0366528	ACE2	59272
ENSG00000164303	14.5218	1.58009	0.45044	3.50788	0.000451699	0.0366766	ENPP6	133121
ENSG00000172538	3.7776	4.45698	1.27202	3.50385	0.000458576	0.0370419	FAM170B	170370
ENSG00000164638	18.3777	1.36108	0.388475	3.50365	0.000458922	0.0370419	SLC29A4	222962
ENSG00000234829	2.8694	-3.36164	0.959897	-3.50209	0.000461624	0.0371269	IFNA17	3451
ENSG00000123737	328.779	0.412076	0.117695	3.50123	0.000463118	0.0371269	EXOSC9	5393
ENSG00000178125	1.65958	1.77407	0.507205	3.49773	0.000469232	0.0372116	PPP1R42	286187
ENSG00000213145	16.8946	1.21168	0.346502	3.49689	0.000470709	0.0372202	CRIP1	1396
ENSG00000198033	13.9404	1.99598	0.572058	3.48913	0.0004846	0.0382075	TUBA3C	7278
ENSG00000004809	6.94529	2.32904	0.667721	3.48803	0.000486584	0.0382531	SLC22A16	85413
ENSG00000122367	40.1329	1.33678	0.383699	3.48394	0.000494096	0.0386204	LDB3	11155
ENSG00000185565	189.845	-1.67551	0.481073	-3.48286	0.000496091	0.0386653	LSAMP	4045
ENSG00000258947	8.75651	1.23063	0.354371	3.47272	0.000515217	0.0400101	TUBB3	10381
ENSG00000180264	8.89476	3.93271	1.13271	3.47196	0.000516681	0.0400101	ADGRD2	347088
ENSG00000122512	357.794	0.3667	0.105697	3.46935	0.000521727	0.0402025	PMS2	5395
ENSG00000135902	8.18612	1.70654	0.492387	3.46585	0.000528555	0.0405232	CHRND	1144
ENSG00000226757	1.38466	-2.92038	0.842716	-3.46544	0.000529364	0.0405232	PP12613	100192379
ENSG00000145242	14.6026	3.29486	0.950916	3.46494	0.000530358	0.0405232	EPHA5	2044
ENSG00000204963	8.32168	1.98677	0.573906	3.46183	0.000536509	0.0407918	PCDHA7	56141
ENSG00000198435	115.675	1.25804	0.363444	3.46146	0.000537258	0.0407918	NRARP	441478
ENSG00000180929	3.94586	2.17625	0.628812	3.46089	0.00053839	0.0407918	GPR62	118442
ENSG00000188163	12.327	1.39072	0.402011	3.4594	0.000541372	0.0407918	FAM166A	401565
ENSG00000130762	25.5358	-1.99177	0.576081	-3.45745	0.000545305	0.0409747	ARHGEF16	27237
ENSG00000114204	6.10679	2.07794	0.601565	3.45423	0.000551867	0.04124	SERPINI2	5276
ENSG00000131187	12.934	1.72223	0.498989	3.45144	0.000557601	0.0413745	F12	2161
ENSG00000127922	302.544	0.681608	0.197489	3.45137	0.000557749	0.0413745	SEM1	7979
ENSG00000230453	61.9348	-1.94526	0.563657	-3.45114	0.000558232	0.0413745	ANKRD18B	441459
ENSG00000176024	100.944	0.739488	0.214753	3.44343	0.000574376	0.0422259	ZNF613	79898
ENSG00000139648	3.22485	3.92021	1.13906	3.44161	0.000578253	0.0423964	KRT71	112802
ENSG00000103534	105.335	-1.60257	0.466024	-3.43881	0.000584281	0.0427232	TMC5	79838
ENSG00000120210	6.52659	-1.8189	0.52925	-3.43675	0.000588748	0.0429344	INSL6	11172
ENSG00000167711	70.4692	1.17101	0.34155	3.42853	0.000606865	0.0440431	SERPINF2	5345
ENSG00000105388	46.5826	-2.31057	0.673955	-3.42838	0.00060719	0.0440431	CEACAM5	1048
ENSG00000117791	68.1863	-1.1196	0.326657	-3.42745	0.000609276	0.0440769	2021-03-02	54996
ENSG00000128596	97.2026	0.939147	0.274174	3.42537	0.000613969	0.0442986	CCDC136	64753
ENSG00000181019	121.69	-0.98341	0.287334	-3.42253	0.000620416	0.0445751	NQO1	1728
ENSG00000187609	77.6398	1.02856	0.300551	3.42224	0.000621079	0.0445751	EXD3	54932
ENSG00000187559	5.86563	1.4082	0.411691	3.42053	0.000624983	0.0447373	FOXD4L3	286380
ENSG00000197322	3.10231	4.26354	1.24692	3.41926	0.000627911	0.0448289	C17orf102	400591
ENSG00000179698	79.8929	1.03567	0.303294	3.41473	0.000638446	0.045334	WDR97	340390
ENSG00000187889	8.69672	2.84041	0.831856	3.41455	0.000638881	0.045334	FYB2	199920
ENSG00000128833	233.713	-1.07744	0.315617	-3.41377	0.000640696	0.045334	MYO5C	55930
ENSG00000178538	63.4681	-2.18788	0.640975	-3.41337	0.000641652	0.045334	CA8	767
ENSG00000185522	27.0304	1.07447	0.314901	3.41207	0.000644714	0.0454323	LMNTD2	256329
ENSG00000171016	419.755	-1.64178	0.48138	-3.41057	0.000648273	0.0454762	PYGO1	26108
ENSG00000197971	932.459	0.633893	0.185871	3.4104	0.000648681	0.0454762	MBP	4155
ENSG00000189334	17.4853	-2.22586	0.654353	-3.40162	0.000669873	0.0467211	S100A14	57402
ENSG00000130707	26.245	-1.68785	0.4965	-3.3995	0.0006751	0.0469039	ASS1	445
ENSG00000153774	176.849	0.59683	0.175624	3.39834	0.000677951	0.0469039	CFDP1	10428
ENSG00000187260	35.6975	1.3554	0.398849	3.39828	0.00067812	0.0469039	WDR86	349136
ENSG00000236637	5.15929	-3.08822	0.908899	-3.39776	0.000679392	0.0469039	IFNA4	3441
ENSG00000134323	14.1888	-1.63555	0.481679	-3.39551	0.000685016	0.0470928	MYCN	4613
ENSG00000174473	9.47202	1.89334	0.557753	3.39459	0.000687323	0.0470928	GALNTL6	442117
ENSG00000112175	66.7058	-2.72916	0.80427	-3.39334	0.000690454	0.0471886	BMP5	653
ENSG00000215009	10.045	-1.35302	0.399031	-3.39076	0.000697002	0.0474215	ACSM4	341392
ENSG00000155087	3.57623	3.77846	1.11514	3.38833	0.000703184	0.047699	ODF1	4956
ENSG00000183773	19.0044	-1.39088	0.411129	-3.38308	0.000716787	0.0485008	AIFM3	150209
ENSG00000144655	210.928	0.912804	0.269981	3.381	0.000722232	0.0487246	CSRNP1	64651
ENSG00000168658	10.5508	1.46596	0.433659	3.38045	0.000723677	0.0487246	VWA3B	200403
ENSG00000172348	114.131	1.23524	0.365661	3.37811	0.000729854	0.0488249	RCAN2	10231
ENSG00000171960	208.154	0.51094	0.151266	3.37775	0.000730817	0.0488249	PPIH	10465
ENSG00000123364	3.7591	4.78499	1.41721	3.37635	0.00073454	0.0488249	HOXC13	3229
ENSG00000132464	119.516	-1.61002	0.476871	-3.37623	0.000734869	0.0488249	ENAM	10117
ENSG00000121270	7.25101	1.67784	0.497033	3.37572	0.000736234	0.0488249	ABCC11	85320
ENSG00000189043	96.7416	0.495171	0.146697	3.37547	0.000736898	0.0488249	NDUFA4	4697
ENSG00000113889	26.1978	1.395	0.413314	3.37516	0.000737732	0.0488249	KNG1	3827
ENSG00000115041	10.2244	1.86704	0.553803	3.3713	0.000748131	0.049393	KCNIP3	30818
ENSG00000178919	10.5845	-2.41614	0.717415	-3.36784	0.000757594	0.0498966	FOXE1	2304
ENSG00000163645	11.2281	1.34477	0.399518	3.36599	0.000762692	0.0501111	ERICH6	131831
ENSG00000197565	21.9273	-1.64602	0.48916	-3.365	0.000765447	0.0501709	COL4A6	1288
ENSG00000224259	14.9627	-2.12958	0.633902	-3.35947	0.000780909	0.0510613	LINC01133	100505633
ENSG00000188959	22.9843	-1.48716	0.442956	-3.35735	0.000786944	0.0513325	C9orf152	401546
ENSG00000184659	6.66371	1.70476	0.508256	3.35413	0.000796157	0.051754	FOXD4L4	349334
ENSG00000068976	65.6077	1.19035	0.354928	3.35376	0.000797211	0.051754	PYGM	5837
ENSG00000183148	9.6628	0.943047	0.281644	3.34836	0.000812915	0.0526479	ANKRD20A2	441430
ENSG00000180287	8.05611	1.97072	0.589004	3.34585	0.000820307	0.0530004	PLD5	200150
ENSG00000151640	19.2576	1.24959	0.373563	3.34507	0.000822617	0.0530237	DPYSL4	10570
ENSG00000164175	7.60629	2.31705	0.693114	3.34296	0.000828887	0.0533015	SLC45A2	51151
ENSG00000106789	111.009	0.835518	0.250349	3.33741	0.000845631	0.05425	CORO2A	7464
ENSG00000196914	2293.65	-0.521735	0.156451	-3.33482	0.000853547	0.054629	ARHGEF12	23365
ENSG00000104998	218.749	0.858648	0.257719	3.33172	0.000863107	0.0551112	IL27RA	9466
ENSG00000181323	2.34363	5.24956	1.57839	3.3259	0.00088135	0.0558838	SPEM1	374768
ENSG00000173928	52.9595	0.800789	0.240774	3.32589	0.00088137	0.0558838	SWSAP1	126074
ENSG00000130055	16.9818	1.42999	0.43012	3.32463	0.000885361	0.0559896	GDPD2	54857
ENSG00000119919	7.86391	-3.42687	1.03113	-3.32342	0.000889213	0.0559896	NKX2-3	159296
ENSG00000013293	7.60468	1.12187	0.337674	3.32235	0.000892623	0.0560745	SLC7A14	57709
ENSG00000197233	7.03363	-2.09844	0.631792	-3.32141	0.000895642	0.0561344	OR1J2	26740
ENSG00000075223	177.905	-1.41844	0.427205	-3.32028	0.000899278	0.0562328	SEMA3C	10512
ENSG00000235098	25.1581	1.39221	0.419613	3.31785	0.00090713	0.0565937	ANKRD65	441869
ENSG00000221957	8.8371	2.24461	0.676687	3.31706	0.000909692	0.0566236	KIR2DS4	3809
ENSG00000188649	17.7753	1.20733	0.36406	3.3163	0.000912188	0.0566494	CC2D2B	387707
ENSG00000166569	2.29536	2.60103	0.784751	3.31446	0.000918209	0.0568552	CPLX4	339302
ENSG00000152785	82.6798	2.30908	0.697092	3.31245	0.000924821	0.0568552	BMP3	651
ENSG00000119698	103.541	-1.90608	0.575529	-3.31187	0.000926745	0.0568552	PPP4R4	57718
ENSG00000152422	180.932	0.73649	0.222385	3.31177	0.000927077	0.0568552	XRCC4	7518
ENSG00000234284	59.3679	1.0778	0.325474	3.31148	0.000928043	0.0568552	ZNF879	345462
ENSG00000140279	53.5504	-1.74464	0.527692	-3.30616	0.000945829	0.0578018	DUOX2	50506
ENSG00000168904	238.871	0.699119	0.211496	3.3056	0.000947744	0.0578018	LRRC28	123355
ENSG00000150676	4.96856	-1.27339	0.385798	-3.30067	0.000964546	0.0586767	CCDC83	220047
ENSG00000137691	18.889	-1.34626	0.407983	-3.29979	0.000967561	0.0586767	CFAP300	85016
ENSG00000198910	140.443	1.1529	0.349417	3.29949	0.00096861	0.0586767	L1CAM	3897
ENSG00000163993	12.418	-1.91881	0.581654	-3.29888	0.000970719	0.0586767	S100P	6286
ENSG00000036828	12.0812	2.80364	0.850211	3.29758	0.000975227	0.0588185	CASR	846
ENSG00000119508	277.45	1.09595	0.332505	3.29604	0.000980597	0.0590116	NR4A3	8013
ENSG00000198670	21.8609	2.46552	0.748673	3.29318	0.000990607	0.0593513	LPA	4018
ENSG00000130787	387.745	1.03928	0.316423	3.28445	0.0010218	0.0610858	HIP1R	9026
ENSG00000075429	9.11848	2.96866	0.904516	3.28204	0.00103059	0.0614654	CACNG5	27091
ENSG00000207757	3.50626	1.11666	0.340527	3.27921	0.00104098	0.0618246	MIR93	407050
ENSG00000137252	3.02302	5.23247	1.59682	3.27681	0.00104985	0.0622158	HCRTR2	3062
ENSG00000184012	21.3569	-1.89943	0.580571	-3.27166	0.00106918	0.0632233	TMPRSS2	7113
ENSG00000249471	109.189	0.670599	0.205176	3.26841	0.00108153	0.0637882	ZNF324B	388569
ENSG00000230246	10.8821	2.0583	0.629929	3.26751	0.00108497	0.0637882	SPATA31C1	441452
ENSG00000152595	2.90761	4.81645	1.47419	3.26717	0.00108627	0.0637882	MEPE	56955
ENSG00000107954	43.7843	-1.35666	0.4153	-3.26669	0.00108811	0.0637882	NEURL1	9148
ENSG00000233136	7.51017	3.17745	0.973109	3.26525	0.00109366	0.0639757	USP17L11	100287178
ENSG00000178028	258.527	0.45497	0.139363	3.26463	0.00109608	0.0639795	DMAP1	55929
ENSG00000141570	243.356	-1.30962	0.401352	-3.26303	0.00110228	0.0642035	CBX8	57332
ENSG00000166206	7.7015	1.69375	0.519794	3.25851	0.00111998	0.0650953	GABRB3	2562
ENSG00000120328	11.2257	1.31474	0.404209	3.25262	0.00114344	0.0663173	PCDHB12	56124
ENSG00000169224	5.12339	-1.60724	0.494861	-3.24786	0.00116278	0.0672955	GCSAML	148823
ENSG00000198794	149.88	-1.24443	0.383245	-3.24707	0.00116598	0.0673371	SCAMP5	192683
ENSG00000169255	172.128	-0.84906	0.261987	-3.24084	0.00119177	0.0686602	B3GALNT1	8706
ENSG00000164237	32.7297	-1.09348	0.337471	-3.24022	0.00119438	0.0686602	CMBL	134147
ENSG00000108242	14.1402	-2.31437	0.714373	-3.23972	0.00119646	0.0686602	CYP2C18	1562
ENSG00000182393	5.47559	1.71779	0.531037	3.23478	0.00121738	0.0697134	IFNL1	282618
ENSG00000062038	42.9322	1.44628	0.447752	3.23009	0.00123751	0.0704397	CDH3	1001
ENSG00000095110	6.91432	-1.27336	0.394254	-3.2298	0.00123876	0.0704397	NXPE1	120400
ENSG00000136274	33.6037	1.09298	0.338426	3.22961	0.00123961	0.0704397	NACAD	23148
ENSG00000117152	24.6046	1.55901	0.482807	3.22905	0.00124201	0.0704397	RGS4	5999
ENSG00000170426	4.459	-3.6328	1.12518	-3.22865	0.00124376	0.0704397	SDR9C7	121214
ENSG00000155511	6.51354	2.33722	0.723994	3.22823	0.0012456	0.0704397	GRIA1	2890
ENSG00000132744	46.4742	-1.83063	0.567669	-3.22481	0.00126056	0.0707972	ACY3	91703
ENSG00000164188	32.9953	1.54487	0.47908	3.22465	0.00126127	0.0707972	RANBP3L	202151
ENSG00000123358	436.678	1.29598	0.401977	3.22403	0.00126402	0.0707972	NR4A1	3164
ENSG00000178342	20.754	1.23919	0.384421	3.22353	0.00126621	0.0707972	KCNG2	26251
ENSG00000188133	1.8865	-1.84534	0.572546	-3.22304	0.00126839	0.0707972	TMEM215	401498
ENSG00000125869	14.6449	1.8741	0.58154	3.22264	0.00127014	0.0707972	LAMP5	24141
ENSG00000167183	17.8025	-1.08829	0.337879	-3.22095	0.00127766	0.0710132	PRR15L	79170
ENSG00000170260	193.571	0.581351	0.18051	3.2206	0.00127923	0.0710132	ZNF212	7988
ENSG00000144681	11.3916	-1.41683	0.440326	-3.21768	0.00129232	0.0713191	STAC	6769
ENSG00000237036	12.5718	0.916032	0.284691	3.21764	0.00129249	0.0713191	ZEB1-AS1	220930
ENSG00000136819	377.1	0.372522	0.115779	3.21751	0.00129307	0.0713191	C9orf78	51759
ENSG00000261272	14.8817	3.42074	1.06332	3.21703	0.00129523	0.0713191	MUC22	100507679
ENSG00000162891	3.55811	2.14038	0.66561	3.21566	0.00130145	0.0715165	IL20	50604
ENSG00000144488	46.1621	1.64883	0.513046	3.21381	0.00130986	0.0717371	ESPNL	339768
ENSG00000223609	5.89189	2.28823	0.712169	3.21304	0.00131337	0.0717371	HBD	3045
ENSG00000241852	44.879	0.921497	0.287044	3.2103	0.00132595	0.0721806	C8orf58	541565
ENSG00000136010	393.64	-1.01468	0.316089	-3.21012	0.0013268	0.0721806	ALDH1L2	160428
ENSG00000138161	21.5354	0.992092	0.309279	3.20776	0.00133774	0.0726306	CUZD1	50624
ENSG00000137825	9.97337	1.5398	0.480297	3.20593	0.00134625	0.0728674	ITPKA	3706
ENSG00000180914	52.6525	-1.15385	0.359939	-3.20567	0.00134746	0.0728674	OXTR	5021
ENSG00000198208	52.8429	0.955287	0.298547	3.19979	0.00137529	0.0740775	RPS6KL1	83694
ENSG00000196433	32.1773	-1.91345	0.598536	-3.19689	0.00138919	0.074596	ASMT	438
ENSG00000152292	11.4953	1.6548	0.517677	3.19659	0.00139062	0.074596	SH2D6	284948
ENSG00000050628	113.611	-1.38702	0.434031	-3.19568	0.00139501	0.074596	PTGER3	5733
ENSG00000081853	28.9136	1.20698	0.377741	3.19527	0.001397	0.074596	PCDHGA2	56113
ENSG00000128563	295.151	0.458554	0.143525	3.19494	0.00139862	0.074596	PRKRIP1	79706
ENSG00000132854	6.10556	-2.12245	0.664938	-3.19195	0.00141318	0.0751268	KANK4	163782
ENSG00000188056	7.98755	2.10382	0.659141	3.19176	0.0014141	0.0751268	TREML4	285852
ENSG00000147400	97.4359	0.797274	0.249852	3.19098	0.0014179	0.0751821	CETN2	1069
ENSG00000070061	578.407	0.278029	0.0871606	3.18985	0.00142349	0.0753314	ELP1	8518
ENSG00000144649	21.6799	1.55084	0.486453	3.18806	0.00143232	0.0756515	GASK1A	729085
ENSG00000135070	45.7885	0.529933	0.166308	3.18646	0.00144025	0.0758337	ISCA1	81689
ENSG00000119711	320.571	0.648522	0.203538	3.18624	0.00144134	0.0758337	ALDH6A1	4329
ENSG00000136929	6.94824	1.88023	0.590369	3.18484	0.00144832	0.0759069	HEMGN	55363
ENSG00000114956	253.383	0.306536	0.0964691	3.17755	0.00148525	0.0776928	DGUOK	1716
ENSG00000107798	1843.14	0.997538	0.314035	3.17652	0.00149054	0.077814	LIPA	3988
ENSG00000126583	10.6335	1.57993	0.497461	3.17599	0.00149329	0.077814	PRKCG	5582
ENSG00000178573	1515.76	1.06622	0.335941	3.17385	0.00150433	0.0779111	MAF	4094
ENSG00000141441	81.9817	-1.20831	0.380848	-3.17268	0.00151039	0.0779111	GAREM1	64762
ENSG00000124882	33.6856	1.69499	0.534296	3.17237	0.00151198	0.0779111	EREG	2069
ENSG00000128573	79.2056	-1.50076	0.47308	-3.17231	0.00151232	0.0779111	FOXP2	93986
ENSG00000121753	34.6425	1.33997	0.422415	3.17216	0.00151308	0.0779111	ADGRB2	576
ENSG00000070729	13.1424	1.46188	0.460978	3.17125	0.00151787	0.0779111	CNGB1	1258
ENSG00000159197	1.53181	2.29938	0.726231	3.16619	0.00154451	0.0791189	KCNE2	9992
ENSG00000180549	42.4086	1.28243	0.405566	3.16207	0.00156652	0.0800957	FUT7	2529
ENSG00000185594	2.19152	6.29893	1.99269	3.16101	0.00157221	0.0802358	SPATA8	145946
ENSG00000147689	19.9813	2.09866	0.664192	3.15971	0.00157925	0.0803472	FAM83A	84985
ENSG00000112874	56.5708	1.24441	0.393883	3.15934	0.00158129	0.0803472	NUDT12	83594
ENSG00000112319	16.871	-1.74087	0.551087	-3.15897	0.00158325	0.0803472	EYA4	2070
ENSG00000215559	20.7979	1.23193	0.39029	3.15646	0.00159698	0.0807423	ANKRD20A11P	391267
ENSG00000230937	9.89579	-2.27092	0.719777	-3.15503	0.00160482	0.0808973	MIR205HG	642587
ENSG00000134827	9.52488	-2.07402	0.657752	-3.1532	0.00161493	0.0808973	TCN1	6947
ENSG00000070087	186.818	-0.892843	0.283164	-3.1531	0.00161549	0.0808973	PFN2	5217
ENSG00000143320	44.1421	1.44873	0.459503	3.15282	0.001617	0.0808973	CRABP2	1382
ENSG00000173702	5.48619	2.669	0.846912	3.15145	0.00162464	0.081086	MUC13	56667
ENSG00000226650	20.2996	0.917263	0.29119	3.15005	0.0016324	0.081324	KIF4B	285643
ENSG00000143994	62.124	-0.806852	0.256352	-3.14743	0.00164712	0.0819072	ABHD1	84696
ENSG00000255582	6.52214	2.88112	0.916126	3.14489	0.00166148	0.0824705	OR10G2	26534
ENSG00000174226	7.0077	1.96054	0.623956	3.14211	0.00167733	0.0830831	SNX31	169166
ENSG00000082497	35.9795	-1.66734	0.53072	-3.14166	0.00167993	0.0830831	SERTAD4	56256
ENSG00000141434	3.33	-1.21774	0.388035	-3.13822	0.00169978	0.0839121	MEP1B	4225
ENSG00000145975	6.94843	-1.81099	0.57761	-3.13532	0.00171666	0.0845919	FAM217A	222826
ENSG00000176884	46.3991	1.84484	0.588693	3.13379	0.00172563	0.0847533	GRIN1	2902
ENSG00000124743	5.5528	1.90131	0.60673	3.1337	0.00172616	0.0847533	KLHL31	401265
ENSG00000099337	180.528	-0.79109	0.252643	-3.13126	0.00174061	0.0853086	KCNK6	9424
ENSG00000112852	8.38912	1.382	0.44161	3.12945	0.00175136	0.0853743	PCDHB2	56133
ENSG00000146521	20.6479	-1.57961	0.504924	-3.12841	0.00175755	0.0855228	LINC01558	26238
ENSG00000075886	73.3784	0.743972	0.237911	3.1271	0.00176537	0.0856956	TUBA3D	113457
ENSG00000118526	11.7635	-3.25207	1.04008	-3.12677	0.00176741	0.0856956	TCF21	6943
ENSG00000182749	67.1951	-0.612391	0.195906	-3.12594	0.0017724	0.085785	PAQR7	164091
ENSG00000158296	14.1258	1.56199	0.500322	3.12197	0.00179647	0.0866413	SLC13A3	64849
ENSG00000080031	34.2035	-1.96072	0.628287	-3.12075	0.00180394	0.0866521	PTPRH	5794
ENSG00000149926	14.2266	1.50472	0.482253	3.12018	0.00180741	0.0866521	TLCD3B	83723
ENSG00000163331	2.98888	-2.74145	0.878685	-3.11995	0.00180883	0.0866521	DAPL1	92196
ENSG00000133574	1343.13	1.09142	0.349831	3.11985	0.00180943	0.0866521	GIMAP4	55303
ENSG00000242866	53.472	1.19425	0.383288	3.11579	0.00183451	0.0876988	STRC	161497
ENSG00000184811	5.27085	-2.29238	0.736625	-3.11201	0.0018582	0.0886752	TRARG1	286753
ENSG00000142494	73.4836	1.0317	0.331688	3.11044	0.00186807	0.0889902	SLC47A1	55244
ENSG00000182557	17.0269	1.39319	0.448171	3.10861	0.00187968	0.0893833	SPNS3	201305
ENSG00000222370	4.56422	-1.26708	0.40767	-3.10811	0.00188289	0.0893833	SNORA36B	677818
ENSG00000183798	8.1856	2.13785	0.688423	3.10543	0.00190002	0.0898914	EMILIN3	90187
ENSG00000111981	7.0365	1.5008	0.483392	3.10473	0.00190454	0.0898914	ULBP1	80329
ENSG00000151500	154.241	0.50711	0.163389	3.1037	0.00191117	0.0899409	THYN1	29087
ENSG00000110619	484.133	0.464223	0.150037	3.09405	0.00197442	0.0927335	CARS1	833
ENSG00000206072	5.12609	3.95389	1.27833	3.09302	0.00198134	0.0927335	SERPINB11	89778
ENSG00000132846	269.664	-0.69061	0.223302	-3.09271	0.00198336	0.0927335	ZBED3	84327
ENSG00000127129	3.13687	3.10541	1.00414	3.09259	0.00198415	0.0927335	EDN2	1907
ENSG00000057704	216.391	-0.768156	0.24865	-3.08931	0.0020062	0.0936032	TMCC3	57458
ENSG00000224227	4.40241	1.75191	0.567244	3.08846	0.00201199	0.0937126	OR2L1P	26247
ENSG00000197591	2.7996	4.20957	1.36387	3.0865	0.00202531	0.0941715	OR11L1	391189
ENSG00000248874	2.91506	-1.76845	0.573213	-3.08516	0.00203443	0.0941794	C5orf17	439936
ENSG00000181552	1.64861	-2.51561	0.815718	-3.08392	0.00204294	0.0942535	EDDM3B	64184
ENSG00000215440	73.2804	0.734201	0.23809	3.08371	0.00204439	0.0942535	NPEPL1	79716
ENSG00000154188	48.0875	-1.36739	0.444162	-3.07858	0.00207986	0.0957265	ANGPT1	284
ENSG00000139910	63.8332	1.36502	0.44369	3.07652	0.00209432	0.0960666	NOVA1	4857
ENSG00000125246	71.7098	0.756692	0.246272	3.07258	0.00212214	0.0967464	CLYBL	171425
ENSG00000166960	2.87041	-2.63308	0.857066	-3.07221	0.00212482	0.0967464	CCDC178	374864
ENSG00000049283	23.7783	-1.59408	0.518913	-3.07196	0.00212661	0.0967464	EPN3	55040
ENSG00000160993	67.4317	0.769628	0.250544	3.07183	0.0021275	0.0967464	ALKBH4	54784
ENSG00000225950	4.46647	-1.49144	0.485589	-3.07141	0.00213048	0.0967464	NTF4	4909
ENSG00000158220	33.3887	-1.24622	0.406335	-3.06697	0.00216241	0.0980328	ESYT3	83850
ENSG00000175536	9.63568	0.58779	0.191821	3.06425	0.00218213	0.0987623	LIPT2	387787
ENSG00000090530	44.8316	-1.43349	0.467988	-3.0631	0.00219059	0.0989807	P3H2	55214
ENSG00000197191	17.2683	-1.51878	0.496073	-3.0616	0.0022016	0.0993131	CYSRT1	375791
ENSG00000158008	9.2098	1.67514	0.54742	3.06007	0.00221286	0.0996264	EXTL1	2134
ENSG00000145777	11.4713	1.65206	0.540015	3.05928	0.00221867	0.0996264	TSLP	85480
ENSG00000132554	7.0147	-1.35971	0.444472	-3.05917	0.00221954	0.0996264	RGS22	26166
ENSG00000133101	5.12248	2.52204	0.824688	3.05818	0.00222687	0.0996826	CCNA1	8900
ENSG00000101883	2.61417	-1.56527	0.511915	-3.05767	0.00223068	0.0996826	RHOXF1	158800
ENSG00000099954	60.0794	1.32405	0.433049	3.05752	0.00223178	0.0996826	CECR2	27443
ENSG00000078328	5.07282	2.70723	0.885888	3.05595	0.00224348	0.0996907	RBFOX1	54715
ENSG00000134996	298.81	0.494339	0.16181	3.05507	0.0022501	0.0996907	OSTF1	26578
ENSG00000149294	24.8491	1.09108	0.357161	3.05487	0.00225158	0.0996907	NCAM1	4684
ENSG00000205929	67.8909	0.91256	0.298778	3.0543	0.00225583	0.0996907	C21orf62	56245
ENSG00000161249	53.4093	1.7518	0.573586	3.05412	0.00225722	0.0996907	DMKN	93099
ENSG00000165113	47.9414	0.725733	0.237629	3.05407	0.00225762	0.0996907	GKAP1	80318
ENSG00000100519	132.285	0.519107	0.170122	3.05138	0.00227789	0.100118	PSMC6	5706
ENSG00000101098	7.96082	2.2392	0.733844	3.05132	0.00227834	0.100118	RIMS4	140730
ENSG00000176571	1.95697	-3.50706	1.14961	-3.05065	0.0022835	0.100183	CNBD1	168975
ENSG00000254521	31.7374	1.45287	0.476499	3.04905	0.00229563	0.100432	SIGLEC12	89858
ENSG00000178201	25.2791	-0.995112	0.326381	-3.04893	0.0022966	0.100432	VN1R1	57191
ENSG00000100362	4.21783	-2.28609	0.749919	-3.04845	0.00230025	0.100432	PVALB	5816
ENSG00000163519	143.19	1.18177	0.387887	3.04668	0.00231383	0.100576	TRAT1	50852
ENSG00000265725	2.67069	-2.67962	0.879582	-3.04647	0.00231549	0.100576	MIR3144	100422951
ENSG00000206073	6.06174	-4.54385	1.49184	-3.04581	0.00232052	0.100576	SERPINB4	6318
ENSG00000258227	53.74	-1.57422	0.516882	-3.04562	0.00232205	0.100576	CLEC5A	23601
ENSG00000198704	2.39646	5.1482	1.69087	3.0447	0.00232916	0.100678	GPX6	257202
ENSG00000172671	176.72	0.627598	0.206151	3.04435	0.0023318	0.100678	ZFAND4	93550
ENSG00000129235	86.3907	0.603509	0.198365	3.04241	0.00234693	0.100823	TXNDC17	84817
ENSG00000137634	7.25401	1.55436	0.510984	3.04191	0.00235086	0.100823	NXPE4	54827
ENSG00000169605	35.6144	-7.17695	2.36001	-3.04107	0.00235738	0.100823	GKN1	56287
ENSG00000138892	9.98426	2.41188	0.793357	3.0401	0.00236503	0.100991	TTLL8	164714
ENSG00000159111	186.218	0.319077	0.104978	3.03947	0.00236994	0.101042	MRPL10	124995
ENSG00000167600	99.8156	-1.21308	0.399239	-3.03848	0.00237775	0.101099	CYP2S1	29785
ENSG00000185869	133.992	-0.87493	0.288071	-3.03721	0.00238783	0.101099	ZNF829	374899
ENSG00000198445	2.88944	1.63635	0.538819	3.03692	0.00239008	0.101099	CCT8L2	150160
ENSG00000179008	2.34379	-2.3827	0.784625	-3.03674	0.00239153	0.101099	C14orf39	317761
ENSG00000170632	142.408	0.386207	0.127189	3.03648	0.00239357	0.101099	ARMC10	83787
ENSG00000172264	469.677	-1.90329	0.627085	-3.03514	0.00240424	0.101392	MACROD2	140733
ENSG00000125864	9.15549	1.63537	0.539494	3.0313	0.00243504	0.102373	BFSP1	631
ENSG00000171574	90.0474	0.593488	0.195916	3.0293	0.00245122	0.102841	ZNF584	201514
ENSG00000135355	3.01118	4.42261	1.46009	3.02899	0.00245371	0.102841	GJA10	84694
ENSG00000168356	22.1676	0.984778	0.325355	3.02678	0.00247175	0.103393	SCN11A	11280
ENSG00000186335	22.2467	1.24846	0.412516	3.02644	0.00247451	0.103393	SLC36A2	153201
ENSG00000176244	8.47009	0.928939	0.307064	3.02523	0.00248448	0.103651	ACBD7	414149
ENSG00000171501	3.2949	-1.98605	0.65691	-3.02332	0.00250021	0.104147	OR1N2	138882
ENSG00000196664	297.54	-1.16444	0.385247	-3.02258	0.00250632	0.104242	TLR7	51284
ENSG00000163590	691.913	-0.984448	0.325759	-3.02201	0.00251103	0.104279	PPM1L	151742
ENSG00000187048	8.56422	1.45937	0.48299	3.02154	0.00251492	0.104281	CYP4A11	1579
ENSG00000002587	244.282	-1.08043	0.35777	-3.0199	0.00252861	0.104519	HS3ST1	9957
ENSG00000225756	10.5411	1.36075	0.450669	3.0194	0.00253278	0.104519	DBH-AS1	138948
ENSG00000205629	199.362	0.373413	0.123676	3.01929	0.00253367	0.104519	LCMT1	51451
ENSG00000170950	1.09616	2.79546	0.925954	3.01901	0.00253603	0.104519	PGK2	5232
ENSG00000004766	430.062	0.48967	0.162325	3.0166	0.00255624	0.105193	VPS50	55610
ENSG00000182585	6.16573	-2.08705	0.692076	-3.01563	0.00256447	0.105372	EPGN	255324
ENSG00000184047	82.7037	0.464844	0.154363	3.01138	0.00260067	0.106592	DIABLO	56616
ENSG00000212126	62.6512	0.903209	0.299993	3.01076	0.00260591	0.106592	TAS2R50	259296
ENSG00000106399	121.582	0.462587	0.153845	3.00684	0.00263977	0.106768	RPA3	6119
ENSG00000164256	5.59551	3.69446	1.22876	3.00666	0.00264132	0.106768	PRDM9	56979
ENSG00000185056	9.18292	2.40943	0.801513	3.00611	0.00264617	0.106768	C5orf47	133491
ENSG00000161807	2.11852	4.72996	1.5736	3.00583	0.00264855	0.106768	OR7G1	125962
ENSG00000176248	345.754	0.638729	0.212584	3.00459	0.00265936	0.106768	ANAPC2	29882
ENSG00000215788	113.381	1.07322	0.357311	3.00361	0.00266797	0.106768	TNFRSF25	8718
ENSG00000151655	37.1588	1.02294	0.340573	3.00358	0.00266825	0.106768	ITIH2	3698
ENSG00000212658	1.98855	3.12517	1.04083	3.00257	0.0026771	0.106768	KRTAP29-1	100533177
ENSG00000168509	2.50829	1.98663	0.66171	3.00226	0.0026798	0.106768	HJV	148738
ENSG00000073146	14.9808	1.13541	0.378201	3.00214	0.00268087	0.106768	MOV10L1	54456
ENSG00000083067	16.2323	-1.38411	0.461076	-3.00191	0.00268294	0.106768	TRPM3	80036
ENSG00000136425	34.5109	0.960914	0.320118	3.00175	0.00268431	0.106768	CIB2	10518
ENSG00000166664	17.5478	1.17013	0.389906	3.00106	0.00269044	0.106768	CHRFAM7A	89832
ENSG00000130287	5.33535	2.10536	0.701619	3.00072	0.00269342	0.106768	NCAN	1463
ENSG00000067601	20.9785	0.455213	0.151719	3.00036	0.00269658	0.106768	PMS2P4	5382
ENSG00000166589	3.07299	2.48959	0.830585	2.99739	0.00272302	0.107658	CDH16	1014
ENSG00000165376	2.704	-1.73807	0.580053	-2.9964	0.00273191	0.107739	CLDN2	9075
ENSG00000205858	4.15771	5.4082	1.80497	2.99628	0.00273298	0.107739	LRRC72	100506049
ENSG00000163081	4.7582	3.8231	1.27819	2.99103	0.00278042	0.109114	CCDC140	151278
ENSG00000165716	43.5199	1.01056	0.33823	2.9878	0.0028099	0.109844	DIPK1B	138311
ENSG00000116833	120.75	0.946931	0.317314	2.98421	0.00284309	0.110954	NR5A2	2494
ENSG00000153802	57.607	-1.23893	0.415448	-2.98215	0.00286235	0.11144	TMPRSS11D	9407
ENSG00000135218	365.285	-1.34202	0.45004	-2.982	0.00286375	0.11144	CD36	948
ENSG00000153684	15.2498	1.02214	0.342904	2.98082	0.00287474	0.111708	GOLGA8F	100132565
ENSG00000070159	71.7048	-1.11419	0.374084	-2.97844	0.00289717	0.112419	PTPN3	5774
ENSG00000178562	196.859	1.13175	0.380269	2.97619	0.00291851	0.112925	CD28	940
ENSG00000185022	77.4001	0.852548	0.286571	2.975	0.00292991	0.113136	MAFF	23764
ENSG00000167080	2.11058	4.81994	1.62028	2.97475	0.00293227	0.113136	B4GALNT2	124872
ENSG00000185985	26.7967	1.14305	0.384348	2.974	0.00293946	0.113137	SLITRK2	84631
ENSG00000012171	19.8819	1.37391	0.46201	2.97377	0.00294165	0.113137	SEMA3B	7869
ENSG00000204983	18.386	1.13965	0.383276	2.97344	0.00294478	0.113137	PRSS1	5644
ENSG00000103184	8.29309	1.79327	0.603975	2.96911	0.00298667	0.114585	SEC14L5	9717
ENSG00000181264	67.1829	-0.870034	0.293295	-2.96641	0.00301295	0.11543	TLCD5	219902
ENSG00000139971	23.8562	1.11673	0.376522	2.9659	0.00301802	0.115461	ARMH4	145407
ENSG00000176083	9.27421	-1.57973	0.533298	-2.96219	0.00305458	0.11622	ZNF683	257101
ENSG00000107831	1.96117	1.84059	0.621367	2.96216	0.00305493	0.11622	FGF8	2253
ENSG00000172969	2.47037	1.31787	0.445497	2.9582	0.00309444	0.117558	FRG2C	100288801
ENSG00000067840	41.9228	1.15949	0.392081	2.95726	0.00310388	0.117561	PDZD4	57595
ENSG00000221838	75.9703	0.623017	0.210695	2.95696	0.0031069	0.117561	AP4M1	9179
ENSG00000141096	12.6538	-1.63342	0.552514	-2.95634	0.0031131	0.117561	DPEP3	64180
ENSG00000156463	51.207	-1.53237	0.518341	-2.95631	0.00311346	0.117561	SH3RF2	153769
ENSG00000163701	32.0772	-1.24328	0.420591	-2.95604	0.00311613	0.117561	IL17RE	132014
ENSG00000125850	12.6686	-2.87986	0.974414	-2.95548	0.00312183	0.117613	OVOL2	58495
ENSG00000196470	184.804	-0.581335	0.196758	-2.95457	0.00313103	0.117709	SIAH1	6477
ENSG00000188763	5.82292	2.86712	0.9706	2.95397	0.00313716	0.117709	FZD9	8326
ENSG00000204967	22.1212	-2.15741	0.730346	-2.95395	0.00313734	0.117709	PCDHA4	56144
ENSG00000132002	544.768	0.862208	0.291945	2.95332	0.00314373	0.117786	DNAJB1	3337
ENSG00000115607	80.0267	-1.17072	0.396556	-2.95223	0.00315487	0.118041	IL18RAP	8807
ENSG00000174021	186.27	0.501626	0.169968	2.95129	0.00316445	0.118237	GNG5	2787
ENSG00000162409	45.4953	-1.66364	0.56403	-2.94957	0.00318219	0.118574	PRKAA2	5563
ENSG00000239961	286.855	-1.76466	0.598642	-2.94778	0.00320069	0.1191	LILRA4	23547
ENSG00000148948	20.8877	-1.14873	0.389809	-2.9469	0.0032098	0.119276	LRRC4C	57689
ENSG00000049768	140.687	-0.918067	0.311642	-2.94591	0.00322011	0.119495	FOXP3	50943
ENSG00000164061	85.2819	0.92619	0.314713	2.94297	0.0032508	0.120406	BSN	8927
ENSG00000146013	25.6413	-1.76956	0.601498	-2.94192	0.00326184	0.120406	GFRA3	2676
ENSG00000196652	343.13	0.33615	0.114264	2.94187	0.00326234	0.120406	ZKSCAN5	23660
ENSG00000167889	12.391	1.73381	0.589496	2.94117	0.00326972	0.120437	MGAT5B	146664
ENSG00000257743	29.8133	1.37638	0.468006	2.94095	0.00327203	0.120437	MGAM2	93432
ENSG00000095485	179.714	0.313741	0.106732	2.93951	0.00328728	0.120834	CWF19L1	55280
ENSG00000142700	7.70043	1.95959	0.66762	2.93518	0.00333353	0.122204	DMRTA2	63950
ENSG00000170271	181.848	-0.596201	0.203434	-2.93069	0.00338211	0.123486	FAXDC2	10826
ENSG00000134757	94.9292	-2.0531	0.700657	-2.93025	0.00338691	0.123495	DSG3	1830
ENSG00000103248	182.677	0.526753	0.179841	2.92899	0.00340069	0.123832	MTHFSD	64779
ENSG00000102387	5.37842	-1.17184	0.400152	-2.92848	0.00340624	0.123868	TAF7L	54457
ENSG00000142661	18.9255	1.47484	0.50422	2.92498	0.00344473	0.125082	MYOM3	127294
ENSG00000197901	6.35584	2.63626	0.901404	2.92461	0.00344883	0.125082	SLC22A6	9356
ENSG00000164265	3.68918	-1.59151	0.544764	-2.92147	0.00348386	0.126184	SCGB3A2	117156
ENSG00000215512	14.068	-1.38316	0.473582	-2.92064	0.00349315	0.126353	LOC644669	644669
ENSG00000151418	1.59816	-2.42032	0.828833	-2.92016	0.00349854	0.126379	ATP6V1G3	127124
ENSG00000229453	1.83467	-1.81643	0.623199	-2.91469	0.00356043	0.128445	SPINK8	646424
ENSG00000140284	39.5239	1.03731	0.355963	2.9141	0.00356717	0.128491	SLC27A2	11001
ENSG00000136478	546.031	-0.371976	0.127662	-2.91375	0.00357118	0.128491	TEX2	55852
ENSG00000166763	19.7983	1.37403	0.471895	2.91172	0.00359439	0.129156	STRCP1	554225
ENSG00000158423	30.0236	-0.698944	0.240232	-2.90945	0.00362063	0.129927	RIBC1	158787
ENSG00000141338	88.4028	-1.13621	0.390996	-2.90594	0.00366148	0.130923	ABCA8	10351
ENSG00000116922	106.108	0.502467	0.172917	2.90583	0.00366283	0.130923	C1orf109	54955
ENSG00000152977	4.82265	2.18371	0.752435	2.90219	0.00370562	0.132106	ZIC1	7545
ENSG00000149516	2.58658	4.01625	1.38568	2.89841	0.00375066	0.133336	MS4A3	932
ENSG00000156140	42.0321	1.1488	0.396358	2.8984	0.00375073	0.133336	ADAMTS3	9508
ENSG00000143036	18.9946	-1.44775	0.499591	-2.89788	0.003757	0.133336	SLC44A3	126969
ENSG00000257108	25.4666	1.05522	0.364211	2.89728	0.0037641	0.133336	NHLRC4	283948
ENSG00000132465	1042.71	-1.4543	0.50196	-2.89724	0.00376464	0.133336	JCHAIN	3512
ENSG00000007171	21.3374	1.59219	0.549882	2.89551	0.00378546	0.133899	NOS2	4843
ENSG00000187566	15.4771	1.02753	0.355156	2.89318	0.0038136	0.134689	NHLRC1	378884
ENSG00000201098	304.424	-1.16663	0.403346	-2.89239	0.00382327	0.134711	RNY1	6084
ENSG00000188177	569.818	0.625387	0.216389	2.89011	0.0038511	0.135478	ZC3H6	376940
ENSG00000052802	211.873	0.73367	0.253884	2.88979	0.003855	0.135478	MSMO1	6307
ENSG00000101958	15.2756	-1.05064	0.363791	-2.88804	0.00387647	0.135881	GLRA2	2742
ENSG00000170959	10.5665	1.21715	0.421592	2.88703	0.00388898	0.136144	DCDC1	341019
ENSG00000176692	8.62301	1.59776	0.553834	2.8849	0.00391542	0.136894	FOXC2	2303
ENSG00000105507	2.68101	6.04633	2.09687	2.8835	0.00393279	0.137324	CABP5	56344
ENSG00000174358	5.01822	4.35979	1.51273	2.88206	0.00395081	0.137777	SLC6A19	340024
ENSG00000116288	512.735	0.404847	0.140602	2.87938	0.00398452	0.1386	PARK7	11315
ENSG00000102078	50.8871	0.519001	0.180248	2.87938	0.00398459	0.1386	SLC25A14	9016
ENSG00000101470	5.70077	1.57153	0.546289	2.87674	0.0040181	0.139236	TNNC2	7125
ENSG00000171403	3.01072	4.67314	1.62446	2.87673	0.00401824	0.139236	KRT9	3857
ENSG00000204671	2.81927	2.89656	1.00797	2.87365	0.0040576	0.140421	IL31	386653
ENSG00000204421	3.86923	2.26536	0.789026	2.87108	0.0040907	0.14134	LY6G6C	80740
ENSG00000178828	2.09137	5.35453	1.86518	2.87078	0.00409455	0.14134	RNF186	54546
ENSG00000140505	5.40697	1.18039	0.411255	2.87021	0.00410205	0.141344	CYP1A2	1544
ENSG00000168427	12.635	1.12282	0.391285	2.86957	0.00411027	0.141344	KLHL30	377007
ENSG00000232070	7.87273	1.06553	0.371386	2.86906	0.00411692	0.141394	TMEM253	643382
ENSG00000188176	8.07021	1.80899	0.631006	2.86683	0.00414599	0.141711	SMTNL2	342527
ENSG00000073711	258.683	-0.778952	0.271761	-2.86631	0.00415285	0.141711	PPP2R3A	5523
ENSG00000116544	45.0415	1.08047	0.377029	2.86575	0.00416018	0.141711	DLGAP3	58512
ENSG00000136404	123.765	-0.796783	0.278053	-2.86558	0.0041625	0.141711	TM6SF1	53346
ENSG00000138435	19.8323	1.47442	0.514528	2.86557	0.0041626	0.141711	CHRNA1	1134
ENSG00000186191	4.71466	3.54272	1.23664	2.8648	0.00417274	0.141878	BPIFB4	149954
ENSG00000226430	9.58964	1.37711	0.480794	2.86425	0.00417995	0.141946	USP17L7,USP17L4	392197645402
ENSG00000173825	8.22884	1.18849	0.415052	2.86348	0.00419019	0.142116	TIGD3	220359
ENSG00000205022	9.9115	1.46567	0.512508	2.8598	0.00423905	0.143374	PABPN1L	390748
ENSG00000215910	9.40844	2.41621	0.845322	2.85834	0.00425869	0.143676	C1orf167	284498
ENSG00000090402	4.36668	3.41629	1.19637	2.85556	0.00429616	0.144286	SI	6476
ENSG00000138379	8.03066	-1.28998	0.45175	-2.85552	0.0042966	0.144286	MSTN	2660
ENSG00000106635	298.968	0.293065	0.102698	2.85366	0.00432193	0.144958	BCL7B	9275
ENSG00000100344	11.7284	1.29618	0.454601	2.85125	0.00435471	0.145877	PNPLA3	80339
ENSG00000259774	8.25203	-0.912975	0.320275	-2.85059	0.00436377	0.146001	LOC103171574	103171574
ENSG00000158578	25.4457	1.05837	0.371817	2.84649	0.00442044	0.147381	ALAS2	212
ENSG00000184156	99.8655	-1.14768	0.403201	-2.84643	0.00442127	0.147381	KCNQ3	3786
ENSG00000113231	252.421	-0.620682	0.21822	-2.84429	0.00445108	0.148193	PDE8B	8622
ENSG00000164129	6.20829	2.09778	0.738704	2.83981	0.00451399	0.149921	NPY5R	4889
ENSG00000160396	7.66222	1.40573	0.495362	2.83778	0.0045429	0.150513	HIPK4	147746
ENSG00000187984	7.02176	-1.22995	0.433666	-2.83618	0.00456571	0.151085	ANKRD19P	138649
ENSG00000077498	1.46491	-2.39761	0.845763	-2.83484	0.00458482	0.151533	TYR	7299
ENSG00000163286	7.56564	2.7491	0.970234	2.83345	0.00460492	0.152013	ALPG	251
ENSG00000177910	8.80727	2.29769	0.811382	2.83183	0.00462831	0.152338	SPATA31C2	645961
ENSG00000214694	45.9864	-0.970662	0.342803	-2.83155	0.00463234	0.152338	ARHGEF33	100271715
ENSG00000183260	96.6222	0.597013	0.210867	2.83123	0.00463695	0.152338	ABHD16B	140701
ENSG00000223572	14.0849	-2.06014	0.727745	-2.83086	0.00464232	0.152338	CKMT1A	548596
ENSG00000137285	115.617	1.05828	0.37384	2.83083	0.00464277	0.152338	TUBB2B	347733
ENSG00000214999	9.93462	1.49663	0.529217	2.828	0.00468395	0.153163	LOC107985075	107985075
ENSG00000089169	17.0865	-1.62222	0.574403	-2.82419	0.00473998	0.154781	RPH3A	22895
ENSG00000145423	189.217	-1.74398	0.61807	-2.82165	0.00477772	0.155601	SFRP2	6423
ENSG00000198576	3.06671	1.92333	0.681756	2.82115	0.00478518	0.155601	ARC	23237
ENSG00000110675	15.2695	1.04118	0.369111	2.82077	0.0047909	0.155601	ELMOD1	55531
ENSG00000189320	9.09597	2.10754	0.747232	2.82046	0.00479554	0.155601	FAM180A	389558
ENSG00000183032	5.68257	-1.18346	0.419636	-2.8202	0.00479943	0.155601	SLC25A21	89874
ENSG00000166546	17.9226	-1.09859	0.389669	-2.81929	0.00481298	0.155855	BEAN1	146227
ENSG00000197454	5.30025	1.77742	0.630693	2.81821	0.00482924	0.156195	OR2L5	81466
ENSG00000204220	149.37	0.406588	0.144327	2.81714	0.00484535	0.15653	PFDN6	10471
ENSG00000171303	25.5072	-1.42774	0.507492	-2.81333	0.00490309	0.157833	KCNK3	3777
ENSG00000170525	1753.2	0.642989	0.228639	2.81225	0.00491966	0.158179	PFKFB3	5209
ENSG00000187013	4.70853	1.55285	0.552531	2.81043	0.00494751	0.158887	C17orf82	388407
ENSG00000168334	31.9377	1.49243	0.531407	2.80844	0.00497818	0.159683	XIRP1	165904
ENSG00000205946	3.30962	2.36544	0.842509	2.80761	0.00499103	0.159907	USP17L6P	391622
ENSG00000136286	1000.57	0.619247	0.220815	2.80437	0.00504149	0.161311	MYO1G	64005
ENSG00000140932	5.64114	1.53687	0.548108	2.80396	0.0050479	0.161311	CMTM2	146225
ENSG00000073910	528.739	-0.954608	0.340486	-2.80366	0.00505263	0.161311	FRY	10129
ENSG00000115602	29.4597	-1.54593	0.551506	-2.80311	0.00506118	0.161356	IL1RL1	9173
ENSG00000081842	8.16002	1.62301	0.579064	2.80281	0.00506593	0.161356	PCDHA6	56142
ENSG00000104938	35.3165	1.57657	0.562951	2.80054	0.00510165	0.161991	CLEC4M	10332
ENSG00000140939	57.6054	0.764324	0.27303	2.79941	0.00511953	0.161991	NOL3	8996
ENSG00000161798	3.38645	-3.97956	1.42161	-2.79933	0.00512082	0.161991	AQP5	362
ENSG00000184005	58.2205	0.916278	0.327326	2.79929	0.00512158	0.161991	ST6GALNAC3	256435
ENSG00000100575	206.458	0.574236	0.205225	2.79809	0.00514066	0.162405	TIMM9	26520
ENSG00000102743	68.3651	0.492966	0.176228	2.79732	0.00515289	0.162603	SLC25A15	10166
ENSG00000148143	381.558	-0.904645	0.323466	-2.79673	0.00516234	0.16263	ZNF462	58499
ENSG00000200343	6.84186	-2.0594	0.736474	-2.7963	0.00516915	0.16263	RNA5S8	100169759
ENSG00000137944	283.298	0.595343	0.212951	2.79568	0.00517903	0.16263	KYAT3	56267
ENSG00000152240	64.4237	0.544074	0.194632	2.79539	0.00518365	0.16263	HAUS1	115106
ENSG00000164631	733.281	0.405748	0.145178	2.79483	0.0051927	0.162727	ZNF12	7559
ENSG00000112539	2.12601	4.85521	1.73818	2.79327	0.00521783	0.163323	C6orf118	168090
ENSG00000152076	18.5019	1.07501	0.385081	2.79165	0.00524395	0.16346	CCDC74B	91409
ENSG00000173805	21.7362	0.915703	0.328061	2.79126	0.0052504	0.16346	HAP1	9001
ENSG00000164488	5.9642	-1.74494	0.625492	-2.78971	0.00527552	0.163999	DACT2	168002
ENSG00000123191	42.4394	0.952424	0.341521	2.78877	0.00529084	0.164288	ATP7B	540
ENSG00000067646	67.2409	1.00117	0.359098	2.78801	0.00530327	0.164406	ZFY	7544
ENSG00000221063	5.66698	-1.08931	0.39079	-2.78747	0.00531213	0.164406	MIR1296	100302150
ENSG00000022355	11.2121	-2.89155	1.03743	-2.78723	0.00531603	0.164406	GABRA1	2554
ENSG00000129221	9.68053	0.975327	0.349948	2.78706	0.00531881	0.164406	AIPL1	23746
ENSG00000204065	23.4576	-1.25412	0.450106	-2.78628	0.00533164	0.164615	TCEAL5	340543
ENSG00000213005	12.7106	-0.558026	0.200337	-2.78543	0.00534565	0.164804	PTTG3P	26255
ENSG00000100372	288.19	0.379387	0.136226	2.78498	0.00535304	0.164804	SLC25A17	10478
ENSG00000159023	1118.51	0.388762	0.139601	2.78481	0.00535593	0.164804	EPB41	2035
ENSG00000232775	6.08692	-1.41385	0.50781	-2.78421	0.00536579	0.164854	BMS1P22	106480334
ENSG00000152475	19.4221	1.03528	0.371878	2.78393	0.00537047	0.164854	ZNF837	116412
ENSG00000163092	13.4849	3.09755	1.11301	2.78303	0.00538541	0.164854	XIRP2	129446
ENSG00000146166	12.207	-1.74488	0.627004	-2.78289	0.00538768	0.164854	LGSN	51557
ENSG00000156486	29.5666	0.90413	0.32489	2.78288	0.00538787	0.164854	KCNS2	3788
ENSG00000135625	11.8422	1.51111	0.543984	2.77786	0.0054718	0.167046	EGR4	1961
ENSG00000206637	1.88564	1.16387	0.419321	2.7756	0.00550993	0.167817	SNORA70H	109616993
ENSG00000165804	89.0126	-0.90262	0.325216	-2.77545	0.00551259	0.167817	ZNF219	51222
ENSG00000144852	35.8483	1.07371	0.386884	2.77527	0.00551555	0.167817	NR1I2	8856
ENSG00000135697	6.22074	-2.23404	0.805629	-2.77303	0.00555365	0.168599	BCO1	53630
ENSG00000180438	3.64455	-1.49941	0.541086	-2.7711	0.0055867	0.169305	TPRXL	348825
ENSG00000158865	11.3736	1.02116	0.368616	2.77026	0.00560117	0.169305	SLC5A11	115584
ENSG00000141542	87.8059	-0.864998	0.312247	-2.77023	0.00560159	0.169305	RAB40B	10966
ENSG00000164825	1.92082	-3.11523	1.12533	-2.76828	0.00563525	0.170127	DEFB1	1672
ENSG00000153233	25.7558	-1.82095	0.658073	-2.7671	0.00565569	0.170555	PTPRR	5801
ENSG00000130363	109.541	0.59712	0.215844	2.76644	0.00566714	0.170711	RSPH3	83861
ENSG00000266079	7.38009	0.972823	0.351737	2.76577	0.00567882	0.170824	SNORA59B	677882
ENSG00000168542	5092.21	-1.08078	0.391305	-2.76199	0.00574501	0.172293	COL3A1	1281
ENSG00000159650	2.1576	2.81214	1.019	2.75971	0.00578518	0.173063	UROC1	131669
ENSG00000163293	14.871	-1.28266	0.464899	-2.75902	0.00579758	0.173063	NIPAL1	152519
ENSG00000065457	200.404	0.329546	0.119455	2.75874	0.00580238	0.173063	ADAT1	23536
ENSG00000173320	121.074	-1.13022	0.409696	-2.75868	0.00580346	0.173063	STOX2	56977
ENSG00000100346	52.5201	1.42137	0.515333	2.75815	0.00581296	0.173063	CACNA1I	8911
ENSG00000174460	7.74739	1.83558	0.665658	2.75754	0.00582387	0.173063	ZCCHC12	170261
ENSG00000174939	18.8058	1.39897	0.507356	2.75737	0.00582677	0.173063	ASPHD1	253982
ENSG00000230667	23.937	0.562371	0.203992	2.75683	0.00583638	0.173063	SETSIP	646817
ENSG00000179101	11.7757	0.558718	0.202684	2.7566	0.00584066	0.173063	H3P47	115482706
ENSG00000185347	102.157	0.838422	0.304323	2.75504	0.00586843	0.173508	TEDC1	283643
ENSG00000198049	17.5702	-1.65956	0.602496	-2.75447	0.00587876	0.173606	AVPR1B	553
ENSG00000074621	545.116	-0.462444	0.167908	-2.75415	0.00588451	0.173606	SLC24A1	9187
ENSG00000138315	9.346	1.49463	0.542927	2.7529	0.00590693	0.17389	OIT3	170392
ENSG00000172731	54.4412	0.618196	0.224672	2.75155	0.00593137	0.174421	LRRC20	55222
ENSG00000158477	20.6392	-1.69437	0.615889	-2.7511	0.00593958	0.17445	CD1A	909
ENSG00000115541	41.1006	0.665287	0.241863	2.75068	0.00594718	0.17445	HSPE1	3336
ENSG00000158528	239.194	-1.70421	0.619614	-2.75044	0.00595161	0.17445	PPP1R9A	55607
ENSG00000137203	56.9739	-1.3422	0.488171	-2.74945	0.00596957	0.174788	TFAP2A	7020
ENSG00000236296	24.6974	-1.03317	0.376001	-2.74778	0.00599999	0.175301	GUSBP5	441046
ENSG00000170775	3.86909	2.09351	0.762323	2.74622	0.00602861	0.17576	GPR37	2861
ENSG00000157927	18.5477	1.2259	0.446533	2.74536	0.00604443	0.175913	RADIL	55698
ENSG00000236939	2.63581	-1.44888	0.527887	-2.74468	0.00605702	0.175913	BAALC-AS2	157556
ENSG00000173137	117.693	0.716988	0.261243	2.74453	0.00605974	0.175913	ADCK5	203054
ENSG00000140876	14.2817	0.805449	0.293812	2.74138	0.0061182	0.177232	NUDT7	283927
ENSG00000264720	1.10535	-2.45125	0.895349	-2.73775	0.00618602	0.179006	MIR3117	100422871
ENSG00000160181	4.70489	3.78108	1.38142	2.7371	0.00619837	0.179173	TFF2	7032
ENSG00000178814	155.531	0.996503	0.364289	2.73547	0.00622907	0.179514	OPLAH	26873
ENSG00000139151	10.6275	-2.5334	0.926157	-2.73539	0.00623055	0.179514	PLCZ1	89869
ENSG00000132437	3.18232	1.69554	0.619915	2.73511	0.00623591	0.179514	DDC	1644
ENSG00000198633	5.75695	-1.23689	0.452233	-2.73508	0.00623657	0.179514	ZNF534	147658
ENSG00000254901	110.983	-0.944853	0.345519	-2.73459	0.00624573	0.179588	BORCS8	729991
ENSG00000143850	66.0325	-1.12579	0.411843	-2.73354	0.0062657	0.17975	PLEKHA6	22874
ENSG00000127533	23.3385	1.13473	0.415161	2.73322	0.00627185	0.17975	F2RL3	9002
ENSG00000109674	138.284	0.673402	0.246431	2.73261	0.00628338	0.17975	NEIL3	55247
ENSG00000160917	266.925	0.350412	0.128236	2.73256	0.0062844	0.17975	CPSF4	10898
ENSG00000027644	19.067	1.22763	0.449788	2.72936	0.00634577	0.181314	INSRR	3645
ENSG00000187808	46.3697	0.850945	0.312004	2.72735	0.00638445	0.182228	SOWAHD	347454
ENSG00000269067	10.7525	-0.602942	0.221118	-2.72678	0.00639552	0.1823	ZNF728	388523
ENSG00000135638	6.18946	1.66054	0.609029	2.72653	0.00640037	0.1823	EMX1	2016
ENSG00000165023	13.041	1.65936	0.608822	2.72552	0.00642002	0.182531	DIRAS2	54769
ENSG00000184058	51.3591	1.00708	0.369551	2.72513	0.0064276	0.182531	TBX1	6899
ENSG00000158769	186.824	-0.567396	0.208213	-2.72508	0.0064286	0.182531	F11R	50848
ENSG00000182985	539.2	0.877983	0.322309	2.72404	0.00644881	0.182906	CADM1	23705
ENSG00000160097	23.368	-0.824588	0.302752	-2.72364	0.00645672	0.182906	FNDC5	252995
ENSG00000149201	18.3155	0.931224	0.341986	2.72299	0.00646944	0.182906	CCDC81	60494
ENSG00000107984	7.2698	1.87474	0.688649	2.72234	0.00648216	0.182906	DKK1	22943
ENSG00000073464	331.809	-0.969897	0.356561	-2.72015	0.00652531	0.183742	CLCN4	1183
ENSG00000168309	22.8792	0.867082	0.318813	2.71972	0.0065337	0.183788	FAM107A	11170
ENSG00000174844	22.8186	0.883706	0.324968	2.71936	0.00654074	0.183796	DNAH12	201625
ENSG00000137878	1.13431	-2.12133	0.780321	-2.71854	0.0065571	0.184066	GCOM1	145781
ENSG00000235478	2.42032	-1.44082	0.530198	-2.71751	0.00657761	0.184185	LINC01664	100996342
ENSG00000085276	168.479	-1.00606	0.370267	-2.71712	0.00658537	0.184185	MECOM	2122
ENSG00000167751	12.1856	-1.74968	0.643984	-2.71696	0.00658845	0.184185	KLK2	3817
ENSG00000197880	37.3627	-1.22551	0.451204	-2.71609	0.00660575	0.18429	MDS2	259283
ENSG00000092096	49.2634	1.11384	0.410268	2.7149	0.00662965	0.184538	SLC22A17	51310
ENSG00000183647	81.0956	0.687024	0.253082	2.71463	0.00663499	0.184538	ZNF530	348327
ENSG00000205795	20.0096	-1.44884	0.533973	-2.71333	0.00666117	0.184994	CYS1	192668
ENSG00000129654	4.78705	-2.31237	0.852381	-2.71284	0.00667102	0.184994	FOXJ1	2302
ENSG00000167741	15.7866	1.14696	0.422994	2.71152	0.00669751	0.18545	GGT6	124975
ENSG00000239183	36.1594	0.749132	0.276673	2.70765	0.00677619	0.187316	SNORA84	100124534
ENSG00000158164	4.68518	1.94158	0.718317	2.70295	0.00687263	0.189248	TMSB15A	11013
ENSG00000228224	69.3592	0.480578	0.177824	2.70256	0.00688086	0.189248	NACA4P	83955
ENSG00000179085	55.6798	0.715207	0.264722	2.70173	0.0068979	0.189525	DPM3	54344
ENSG00000157224	154.621	-0.741019	0.274384	-2.70066	0.00692019	0.189946	CLDN12,LOC102723899	9069102723899
ENSG00000176971	81.1216	-1.06951	0.396164	-2.69968	0.00694071	0.190125	FIBIN	387758
ENSG00000189114	148.4	0.574102	0.212771	2.69822	0.00697116	0.190767	BLOC1S3	388552
ENSG00000156959	2.8826	-1.45889	0.541344	-2.69494	0.00704003	0.192201	LHFPL4	375323
ENSG00000197301	13.4019	-1.41503	0.52511	-2.69472	0.00704477	0.192201	HMGA2-AS1	100129940
ENSG00000164048	882.492	-0.539857	0.200414	-2.69371	0.00706624	0.192309	ZNF589	51385
ENSG00000158246	13.5308	1.9343	0.718114	2.69358	0.00706895	0.192309	TENT5B	115572
ENSG00000114279	13.3782	-1.13372	0.420946	-2.69328	0.00707527	0.192309	FGF12	2257
ENSG00000140839	14.0758	1.17522	0.436367	2.6932	0.007077	0.192309	CLEC18B	497190
ENSG00000139626	405.897	0.579875	0.215354	2.69266	0.00708835	0.192377	ITGB7	3695
ENSG00000072134	215.266	-0.627766	0.233161	-2.69242	0.00709363	0.192377	EPN2	22905
ENSG00000119042	158.339	1.00597	0.373891	2.69056	0.0071333	0.19326	SATB2	23314
ENSG00000185615	75.5008	-1.50074	0.557974	-2.68962	0.00715325	0.193607	PDIA2	64714
ENSG00000167549	51.8153	0.903838	0.33616	2.68871	0.00717282	0.193944	CORO6	84940
ENSG00000176396	170.221	0.551341	0.205111	2.68801	0.00718782	0.194157	EID2	163126
ENSG00000196890	93.5724	0.983678	0.366014	2.68754	0.00719798	0.194238	H2BU1	128312
ENSG00000177981	216.866	0.292118	0.10874	2.68639	0.0072229	0.194718	ASB8	140461
ENSG00000112679	915.211	-0.50679	0.188744	-2.68507	0.00725143	0.1951	DUSP22	56940
ENSG00000105146	25.7845	-0.876349	0.326527	-2.68385	0.00727792	0.195619	AURKC	6795
ENSG00000205035	4.69395	-2.71886	1.01384	-2.68174	0.00732397	0.196469	LOC440040	440040
ENSG00000185477	1413.2	0.806278	0.300703	2.68131	0.00733337	0.196527	GPRIN3	285513
ENSG00000154342	6.98017	1.79036	0.668059	2.67995	0.00736338	0.197137	WNT3A	89780
ENSG00000136866	94.0453	0.933268	0.348309	2.67943	0.00737481	0.197155	ZFP37	7539
ENSG00000151632	31.0794	-1.28756	0.480625	-2.67893	0.00738578	0.197155	AKR1C2	1646
ENSG00000010270	229.381	0.425796	0.158973	2.67841	0.00739724	0.19716	STARD3NL	83930
ENSG00000080644	30.6629	1.07173	0.400164	2.67822	0.00740135	0.19716	CHRNA3	1136
ENSG00000103647	45.5359	1.03986	0.388305	2.67794	0.00740774	0.19716	CORO2B	10391
ENSG00000235608	2.41277	4.83434	1.80594	2.67691	0.00743046	0.197427	NKX1-1	54729
ENSG00000138684	6.68785	2.08028	0.777145	2.67683	0.00743226	0.197427	IL21	59067
ENSG00000108830	4.3031	0.961723	0.359675	2.67387	0.00749816	0.198794	RND2	8153
ENSG00000091262	50.2211	-0.940303	0.351667	-2.67385	0.00749868	0.198794	ABCC6	368
ENSG00000164120	72.0945	-1.32991	0.497458	-2.67341	0.00750848	0.198794	HPGD	3248
ENSG00000137507	464.569	-1.09551	0.40981	-2.6732	0.00751307	0.198794	LRRC32	2615
ENSG00000128581	58.6948	0.521451	0.195089	2.67288	0.00752028	0.198794	IFT22	64792
ENSG00000149489	27.156	0.7975	0.298437	2.67226	0.00753432	0.198927	ROM1	6094
ENSG00000010932	37.1961	-1.22131	0.457091	-2.67192	0.0075419	0.198927	FMO1	2326
ENSG00000134508	164.216	-0.952977	0.356696	-2.67168	0.00754726	0.198927	CABLES1	91768
ENSG00000033011	54.5543	0.398841	0.149306	2.67129	0.00755598	0.198964	ALG1	56052
ENSG00000130433	4.76406	3.98906	1.49418	2.66973	0.00759124	0.199118	CACNG6	59285
ENSG00000205277	251.145	-0.948972	0.355536	-2.66913	0.00760484	0.199118	MUC12	10071
ENSG00000123836	718.436	-0.751074	0.281404	-2.66903	0.00760715	0.199118	PFKFB2	5208
ENSG00000245648	1.20623	-1.45035	0.543439	-2.66883	0.00761154	0.199118	LOC101928100	101928100
ENSG00000163001	196.082	0.432441	0.162042	2.6687	0.00761443	0.199118	CFAP36	112942
ENSG00000170509	16.6244	0.942637	0.353249	2.66847	0.00761969	0.199118	HSD17B13	345275
ENSG00000131095	5.59712	1.44745	0.542433	2.66844	0.00762036	0.199118	GFAP	2670
ENSG00000204361	3.51175	1.24529	0.466765	2.66791	0.00763244	0.199242	NXPE2	120406
ENSG00000135373	106.868	-1.3218	0.495741	-2.66632	0.00766862	0.199946	EHF	26298
ENSG00000154723	60.8366	0.512408	0.192252	2.66529	0.00769218	0.200225	ATP5PF	522
ENSG00000151838	3.72098	1.86642	0.700737	2.66351	0.0077331	0.201098	CCDC175	729665
ENSG00000152939	47.4601	-0.892235	0.335139	-2.66229	0.00776119	0.201635	MARVELD2	153562
ENSG00000171004	7.92392	1.22858	0.4616	2.66156	0.0077779	0.201877	HS6ST2	90161
ENSG00000156466	11.1352	-1.68782	0.634387	-2.66055	0.00780133	0.202292	GDF6	392255
ENSG00000140955	4.99932	1.72753	0.649835	2.6584	0.00785115	0.203196	ADAD2	161931
ENSG00000206140	21.2522	0.958698	0.361012	2.65558	0.00791714	0.203849	TMEM191C	645426
ENSG00000172955	18.9437	-1.05043	0.395609	-2.65521	0.00792585	0.203849	ADH6	130
ENSG00000188732	41.1028	0.48023	0.180872	2.65509	0.00792883	0.203849	FAM221A	340277
ENSG00000202257	6.50308	-2.1258	0.801062	-2.65373	0.00796087	0.204479	RNA5S16	100169767
ENSG00000066405	21.5892	-0.860138	0.324164	-2.6534	0.00796842	0.20448	CLDN18	51208
ENSG00000121454	181.627	-0.468969	0.176793	-2.65264	0.00798639	0.204748	LHX4	89884
ENSG00000189337	78.3416	-1.04224	0.393039	-2.65174	0.00800791	0.205107	KAZN	23254
ENSG00000201544	13.1261	-0.645284	0.243426	-2.65085	0.00802903	0.205261	SNORA16B	692157
ENSG00000054356	9.32853	2.19879	0.8296	2.65043	0.00803901	0.205323	PTPRN	5798
ENSG00000196549	273.748	-1.16075	0.438033	-2.64991	0.00805128	0.205444	MME	4311
ENSG00000187720	102.775	-0.843214	0.318268	-2.64938	0.00806387	0.205522	THSD4	79875
ENSG00000180712	1.75938	-1.50715	0.56892	-2.64915	0.00806949	0.205522	LINC02363	728175
ENSG00000099260	92.4639	-1.02336	0.386545	-2.64745	0.00811002	0.206169	PALMD	54873
ENSG00000204969	10.5554	1.64462	0.621448	2.64643	0.0081347	0.206603	PCDHA2	56146
ENSG00000188001	85.056	-1.07649	0.406829	-2.64605	0.00814372	0.206639	TPRG1	285386
ENSG00000089225	13.3978	1.83142	0.692562	2.64442	0.00818309	0.207445	TBX5	6910
ENSG00000251474	45.9862	0.400182	0.151368	2.64376	0.00819913	0.207658	RPL32P3	132241
ENSG00000205890	7.19191	-3.14894	1.19235	-2.64095	0.00826739	0.209189	LOC100128770	100128770
ENSG00000165164	5.1966	2.24522	0.850255	2.64064	0.00827498	0.209189	CFAP47	286464
ENSG00000174236	2.90985	-1.65381	0.626559	-2.63951	0.00830271	0.209475	REP15	387849
ENSG00000188243	157.056	0.490089	0.185694	2.63923	0.00830938	0.209475	COMMD6	170622
ENSG00000196668	27.9177	-0.760018	0.288227	-2.63688	0.00836735	0.210741	LINC00173	100287569
ENSG00000235268	8.53941	1.51073	0.573049	2.6363	0.00838168	0.210845	KDM4E	390245
ENSG00000197208	28.7395	0.78686	0.298697	2.63431	0.00843093	0.21173	SLC22A4	6583
ENSG00000165682	36.6744	1.35509	0.514454	2.63403	0.00843776	0.21173	CLEC1B	51266
ENSG00000132170	62.3623	-0.864285	0.328353	-2.63218	0.0084839	0.212302	PPARG	5468
ENSG00000165434	476.952	0.656827	0.249538	2.63218	0.00848396	0.212302	PGM2L1	283209
ENSG00000104375	358.507	0.479051	0.182051	2.63141	0.0085032	0.212588	STK3	6788
ENSG00000161653	22.6308	0.737979	0.280528	2.63068	0.00852142	0.212848	NAGS	162417
ENSG00000141198	59.9715	-1.00987	0.383982	-2.63	0.00853847	0.213078	TOM1L1	10040
ENSG00000123405	13.8593	1.53403	0.583569	2.6287	0.00857132	0.213083	NFE2	4778
ENSG00000159714	31.3947	0.872346	0.331876	2.62853	0.00857552	0.213083	ZDHHC1	29800
ENSG00000176165	117.738	-1.86566	0.709798	-2.62844	0.00857786	0.213083	FOXG1	2290
ENSG00000184350	3.11357	4.31838	1.6434	2.62771	0.00859628	0.213225	MRGPRE	116534
ENSG00000204936	25.9765	2.34291	0.891659	2.62759	0.00859922	0.213225	CD177	57126
ENSG00000230430	5.78304	2.60018	0.990022	2.62638	0.00862973	0.213592	USP17L25	728373
ENSG00000167614	126.917	-0.626905	0.238817	-2.62504	0.00866391	0.213832	TTYH1	57348
ENSG00000196616	196.388	-1.49006	0.567673	-2.62486	0.0086685	0.213832	ADH1B	125
ENSG00000183908	15.4979	1.35356	0.515734	2.62454	0.00867673	0.213832	LRRC55	219527
ENSG00000110169	11.0293	1.14214	0.435199	2.62442	0.00867963	0.213832	HPX	3263
ENSG00000108576	30.6012	-0.988619	0.376718	-2.6243	0.00868281	0.213832	SLC6A4	6532
ENSG00000262576	61.3457	1.11668	0.425538	2.62415	0.00868661	0.213832	PCDHGA4	56111
ENSG00000131504	1989.17	0.27067	0.103166	2.62364	0.00869964	0.213959	DIAPH1	1729
ENSG00000227059	5.06975	3.53064	1.346	2.62307	0.00871424	0.214125	ANHX	647589
ENSG00000162105	144.217	-1.70987	0.652097	-2.62211	0.0087386	0.214337	SHANK2	22941
ENSG00000230445	81.0822	0.608103	0.23194	2.62181	0.0087465	0.214337	LRRC37A6P	387646
ENSG00000141665	12.7963	0.893268	0.340855	2.62067	0.00877564	0.214857	FBXO15	201456
ENSG00000148343	310.194	0.481517	0.183786	2.61999	0.00879323	0.215094	MIGA2	84895
ENSG00000122565	269.796	0.382178	0.145894	2.61955	0.0088045	0.215176	CBX3	11335
ENSG00000155729	232.34	0.256018	0.0977645	2.61872	0.00882594	0.215507	KCTD18	130535
ENSG00000226174	39.3524	0.834104	0.31858	2.6182	0.0088396	0.215647	TEX22	647310
ENSG00000163485	28.6162	-1.39678	0.53385	-2.61643	0.00888538	0.216569	ADORA1	134
ENSG00000165953	8.46353	3.3762	1.29088	2.61543	0.00891162	0.217014	SERPINA12	145264
ENSG00000184454	7.90541	-1.02801	0.393206	-2.61443	0.00893767	0.21726	NCMAP	400746
ENSG00000161647	21.5768	1.08382	0.41502	2.61148	0.00901506	0.218703	MPP3	4356
ENSG00000089847	38.6152	0.832735	0.318903	2.61125	0.00902116	0.218703	ANKRD24	170961
ENSG00000174827	42.8136	-0.511016	0.195786	-2.61007	0.00905228	0.219258	PDZK1	5174
ENSG00000186803	3.06578	-2.51398	0.963347	-2.60963	0.00906399	0.219258	IFNA10	3446
ENSG00000124205	2.88969	-1.9517	0.748089	-2.60891	0.00908299	0.219301	EDN3	1908
ENSG00000169340	1.60835	2.15877	0.827498	2.6088	0.00908617	0.219301	PDILT	204474
ENSG00000177535	1.36611	-2.14821	0.823799	-2.60769	0.00911559	0.219626	OR2B11	127623
ENSG00000095002	544.224	0.541585	0.207688	2.60768	0.00911575	0.219626	MSH2	4436
ENSG00000170381	8.66568	1.1621	0.445791	2.60682	0.00913873	0.219985	SEMA3E	9723
ENSG00000256374	12.1552	0.415407	0.159424	2.60567	0.0091696	0.220484	PPIAL4D	645142
ENSG00000201321	3.70888	-2.06651	0.793182	-2.60534	0.00917836	0.220484	RNA5S9	100169760
ENSG00000052344	20.8975	-1.11757	0.429585	-2.60152	0.00928114	0.222625	PRSS8	5652
ENSG00000100124	90.5423	0.448066	0.172285	2.60073	0.00930264	0.222944	ANKRD54	129138
ENSG00000163501	3.05251	1.6319	0.627609	2.60019	0.0093171	0.223094	IHH	3549
ENSG00000080854	97.4356	1.02319	0.393722	2.59876	0.00935608	0.22383	IGSF9B	22997
ENSG00000157212	343.688	0.391013	0.150516	2.59781	0.00938192	0.224215	PAXIP1	22976
ENSG00000204710	6.90089	1.29035	0.496755	2.59757	0.00938866	0.224215	SPDYC	387778
ENSG00000049541	175.842	0.409852	0.157821	2.59695	0.00940557	0.224422	RFC2	5982
ENSG00000186648	156.534	0.85254	0.328352	2.59642	0.00942007	0.224571	CARMIL3	90668
ENSG00000145832	4.57619	-1.83263	0.706688	-2.59326	0.00950695	0.226444	SLC25A48	153328
ENSG00000198854	8.3624	-5.50073	2.12194	-2.59231	0.00953327	0.226872	C1orf68	100129271
ENSG00000215845	121.037	-0.690457	0.266443	-2.59139	0.00955892	0.227283	TSTD1	100131187
ENSG00000134853	385.814	-0.863053	0.333146	-2.59062	0.00958034	0.227562	PDGFRA	5156
ENSG00000183807	14.1955	-1.27175	0.490954	-2.59037	0.00958735	0.227562	FAM162B	221303
ENSG00000001631	783.725	0.355997	0.137525	2.58859	0.0096369	0.228186	KRIT1	889
ENSG00000123560	14.3238	-0.996429	0.384941	-2.58852	0.00963884	0.228186	PLP1	5354
ENSG00000183833	41.1927	-1.11245	0.429921	-2.58757	0.00966566	0.228194	MAATS1	89876
ENSG00000257242	64.3888	0.970023	0.374892	2.58747	0.00966827	0.228194	LINC01619	256021
ENSG00000074319	317.362	0.251691	0.0972762	2.58738	0.00967087	0.228194	TSG101	7251
ENSG00000178722	11.2831	1.0432	0.403212	2.58723	0.00967513	0.228194	C5orf64	285668
ENSG00000122543	3.18635	1.15067	0.444788	2.58702	0.00968112	0.228194	OCM	654231
ENSG00000078295	19.5555	-0.991003	0.383119	-2.58667	0.0096908	0.228225	ADCY2	108
ENSG00000125046	7.85906	1.32646	0.51289	2.58624	0.00970287	0.228239	SSUH2	51066
ENSG00000171408	125.488	0.987649	0.381913	2.58605	0.00970819	0.228239	PDE7B	27115
ENSG00000131013	440.108	0.44865	0.173533	2.58538	0.0097272	0.228488	PPIL4	85313
ENSG00000003402	2530.25	-0.374488	0.144869	-2.58501	0.00973749	0.228533	CFLAR	8837
ENSG00000078596	213.529	0.879062	0.340176	2.58414	0.00976235	0.228919	ITM2A	9452
ENSG00000145113	861.526	-1.78905	0.692728	-2.58262	0.00980525	0.229727	MUC4	4585
ENSG00000235049	7.55658	-2.01303	0.779879	-2.58121	0.00984554	0.230183	LINC00940	100271702
ENSG00000241233	1.57937	1.80291	0.698654	2.58055	0.00986443	0.230183	KRTAP5-8	57830
ENSG00000178882	20.1908	-1.32983	0.515444	-2.57996	0.00988105	0.230312	RFLNA,ZNF664-RFLNA	144347100533183
ENSG00000234906	20.2135	-1.27812	0.49558	-2.57904	0.00990747	0.23073	APOC2	344
ENSG00000106560	207.171	0.599974	0.232662	2.57873	0.00991629	0.230738	GIMAP2	26157
ENSG00000015592	2.08219	1.98926	0.77152	2.57836	0.00992711	0.230793	STMN4	81551
ENSG00000102109	6.95404	-1.71235	0.664398	-2.57729	0.00995778	0.231308	PCSK1N	27344
ENSG00000004799	534.985	-1.06696	0.414063	-2.57679	0.00997221	0.231446	PDK4	5166
ENSG00000145431	100.477	-0.854788	0.331801	-2.57621	0.00998908	0.231639	PDGFC	56034
ENSG00000114270	268.082	1.03256	0.400906	2.57557	0.0100075	0.231868	COL7A1	1294
ENSG00000173480	807.346	-0.316059	0.122772	-2.57436	0.0100427	0.232205	ZNF417	147687
ENSG00000212304	76.2022	-0.82373	0.319986	-2.57427	0.0100453	0.232205	SNORD12	692057
ENSG00000158125	14.5356	-2.11441	0.821389	-2.57419	0.0100476	0.232205	XDH	7498
ENSG00000122696	155.618	0.34032	0.132252	2.57326	0.0100745	0.232257	SLC25A51	92014
ENSG00000188505	17.7649	1.26939	0.493351	2.573	0.0100821	0.232257	NCCRP1	342897
ENSG00000182795	36.9041	-2.22983	0.866632	-2.57299	0.0100825	0.232257	C1orf116	79098
ENSG00000007306	3.69512	-3.04586	1.18424	-2.572	0.0101114	0.23269	CEACAM7	1087
ENSG00000166268	24.6557	-1.53778	0.597977	-2.57165	0.0101216	0.232729	MYRFL	196446
ENSG00000151322	36.9222	-0.742715	0.288931	-2.57056	0.0101535	0.233265	NPAS3	64067
ENSG00000157827	1597.49	-0.590847	0.23001	-2.56879	0.0102055	0.234008	FMNL2	114793
ENSG00000087128	8.82925	-2.29128	0.892137	-2.56831	0.0102197	0.234008	TMPRSS11E	28983
ENSG00000132429	8.67145	1.53798	0.598943	2.56782	0.010234	0.234008	POPDC3	64208
ENSG00000114646	12.8819	1.05701	0.411684	2.56752	0.0102428	0.234008	CSPG5	10675
ENSG00000106633	9.09458	-2.77968	1.08265	-2.56748	0.0102442	0.234008	GCK	2645
ENSG00000152932	52.9516	-1.23795	0.482218	-2.5672	0.0102522	0.234008	RAB3C	115827
ENSG00000204653	62.7679	-0.615115	0.23967	-2.56651	0.0102729	0.234008	ASPDH	554235
ENSG00000168556	112.063	0.411426	0.160312	2.56641	0.0102756	0.234008	ING2	3622
ENSG00000121634	3.07388	5.51971	2.15089	2.56625	0.0102805	0.234008	GJA8	2703
ENSG00000117543	81.6616	0.413775	0.161237	2.56625	0.0102805	0.234008	DPH5	51611
ENSG00000247473	3.99442	0.77309	0.3014	2.565	0.0103175	0.234198	CARS-AS1	100852407
ENSG00000205531	755.91	0.254585	0.0992579	2.56489	0.0103209	0.234198	NAP1L4	4676
ENSG00000268471	13.2619	0.648808	0.252966	2.56481	0.0103233	0.234198	MIR4453HG	54553
ENSG00000124102	53.7056	2.62062	1.02207	2.56404	0.0103461	0.234262	PI3	5266
ENSG00000186891	80.2836	1.13304	0.44199	2.56351	0.010362	0.234262	TNFRSF18	8784
ENSG00000157322	16.7886	0.828396	0.323219	2.56296	0.0103785	0.234262	CLEC18A	348174
ENSG00000214102	10.3938	-0.967399	0.377467	-2.56287	0.0103811	0.234262	WEE2	494551
ENSG00000167195	4.3214	1.58191	0.617282	2.56269	0.0103864	0.234262	GOLGA6C	653641
ENSG00000135940	134.173	0.408637	0.159506	2.56189	0.0104104	0.23461	COX5B	1329
ENSG00000101438	1.16231	2.01493	0.786775	2.561	0.0104372	0.235018	SLC32A1	140679
ENSG00000159450	20.5223	1.12919	0.441249	2.55908	0.0104949	0.235944	TCHH	7062
ENSG00000176490	13.8874	1.66922	0.652317	2.55891	0.0105001	0.235944	DIRAS1	148252
ENSG00000136834	8.853	-1.67149	0.653272	-2.55864	0.0105082	0.235944	OR1J1	347168
ENSG00000184258	1248.38	-1.26196	0.493302	-2.5582	0.0105217	0.235944	CDR1	1038
ENSG00000160695	365.662	0.342068	0.13373	2.5579	0.0105306	0.23595	VPS11	55823
ENSG00000166676	47.4968	-0.683242	0.267159	-2.55744	0.0105445	0.236068	TVP23A	780776
ENSG00000152467	15.0564	-1.93511	0.756992	-2.55631	0.0105788	0.23664	ZSCAN1	284312
ENSG00000235931	10.6552	-1.20033	0.469727	-2.55537	0.0106075	0.237073	LINC01553	283025
ENSG00000211514	7.91562	-0.904492	0.354552	-2.55108	0.0107389	0.239433	MIR454	768216
ENSG00000156831	147.599	0.395117	0.15505	2.54832	0.0108243	0.24106	NSMCE2	286053
ENSG00000178031	90.2811	-1.10998	0.435678	-2.54771	0.0108433	0.24106	ADAMTSL1	92949
ENSG00000160190	340.984	0.533395	0.209373	2.54758	0.0108473	0.24106	SLC37A1	54020
ENSG00000158859	237.888	0.858856	0.337396	2.54555	0.0109107	0.242123	ADAMTS4	9507
ENSG00000149295	5.47397	2.58997	1.01748	2.54547	0.0109129	0.242123	DRD2	1813
ENSG00000177398	21.4757	-1.64703	0.647371	-2.54419	0.0109532	0.242453	UMODL1	89766
ENSG00000134668	18.2948	1.2263	0.482001	2.54418	0.0109536	0.242453	SPOCD1	90853
ENSG00000124343	23.0553	-1.39445	0.548223	-2.54358	0.0109721	0.242645	XG	7499
ENSG00000166428	117.853	1.39858	0.549984	2.54294	0.0109925	0.242899	PLD4	122618
ENSG00000253537	101.228	1.00367	0.394838	2.54198	0.0110226	0.243366	PCDHGA7	56108
ENSG00000126733	3.12435	2.86939	1.12902	2.5415	0.0110379	0.243429	DACH2	117154
ENSG00000128011	67.822	-0.895814	0.352501	-2.54131	0.0110439	0.243429	LRFN1	57622
ENSG00000197446	26.0369	0.786288	0.309436	2.54104	0.0110524	0.243429	CYP2F1	1572
ENSG00000170638	636.016	0.54779	0.215613	2.54062	0.0110658	0.243527	TRABD	80305
ENSG00000182132	7.78144	1.63562	0.643891	2.54022	0.0110784	0.243559	KCNIP1	30820
ENSG00000101204	12.8409	3.51048	1.38208	2.54	0.0110851	0.243559	CHRNA4	1137
ENSG00000196136	6.44196	2.37834	0.93711	2.53796	0.0111502	0.244342	SERPINA3	12
ENSG00000227855	12.5306	0.706444	0.278394	2.53757	0.0111626	0.244342	DPY19L2P3	442524
ENSG00000100461	425.528	0.157812	0.0621939	2.53741	0.0111675	0.244342	RBM23	55147
ENSG00000111432	28.977	-1.56269	0.615882	-2.53733	0.0111703	0.244342	FZD10	11211
ENSG00000119574	208.376	0.601543	0.237129	2.53677	0.011188	0.244342	ZBTB45	84878
ENSG00000147180	144.718	-1.09793	0.432867	-2.5364	0.0111998	0.244342	ZNF711	7552
ENSG00000070759	98.5579	0.481117	0.18982	2.53459	0.0112578	0.245175	TESK2	10420
ENSG00000013441	1060.57	0.340024	0.134194	2.53383	0.0112823	0.245513	CLK1	1195
ENSG00000047617	28.3942	0.94716	0.373998	2.53253	0.0113244	0.246041	ANO2	57101
ENSG00000100033	13.4733	1.05734	0.417602	2.53193	0.0113436	0.246041	PRODH	5625
ENSG00000206262	5.53665	-1.28809	0.508771	-2.53178	0.0113487	0.246041	FOXL2NB	401089
ENSG00000183763	94.2919	0.569196	0.224843	2.53153	0.0113568	0.246041	TRAIP	10293
ENSG00000114654	14.7709	1.21504	0.480197	2.5303	0.0113965	0.246431	EFCC1	79825
ENSG00000091947	74.9821	0.479366	0.189451	2.53028	0.011397	0.246431	TMEM101	84336
ENSG00000156885	2.38375	2.47981	0.980218	2.52985	0.011411	0.246537	COX6A2	1339
ENSG00000105642	17.7594	1.04604	0.413594	2.52915	0.0114339	0.24664	KCNN1	3780
ENSG00000126353	848.487	-0.698798	0.276446	-2.52779	0.0114782	0.2474	CCR7	1236
ENSG00000121904	65.6192	-1.08947	0.431098	-2.52721	0.0114974	0.247477	CSMD2	114784
ENSG00000262484	14.3637	1.0487	0.414978	2.52711	0.0115005	0.247477	CCER2	643669
ENSG00000135480	16.3126	-1.61276	0.638247	-2.52685	0.0115091	0.247477	KRT7	3855
ENSG00000250120	6.49757	1.69399	0.670513	2.52641	0.0115236	0.247594	PCDHA10	56139
ENSG00000106346	568.149	0.250831	0.0993171	2.52555	0.0115516	0.247626	USP42	84132
ENSG00000121039	378.115	0.825881	0.327075	2.52506	0.011568	0.247626	RDH10	157506
ENSG00000207650	33.728	-0.698517	0.276637	-2.52503	0.0115688	0.247626	MIR570	693155
ENSG00000060709	15.2233	-1.62952	0.645436	-2.52468	0.0115805	0.247642	RIMBP2	23504
ENSG00000132702	3.73773	1.69171	0.670594	2.52271	0.0116454	0.248121	HAPLN2	60484
ENSG00000229474	227.591	0.713522	0.282905	2.52213	0.0116648	0.248121	PATL2	197135
ENSG00000108578	347.516	0.323205	0.128152	2.52206	0.0116671	0.248121	BLMH	642
ENSG00000198681	15.3786	-4.33252	1.71793	-2.52194	0.011671	0.248121	MAGEA1	4100
ENSG00000175482	181.092	0.526984	0.208972	2.52179	0.0116758	0.248121	POLD4	57804
ENSG00000183431	214.113	0.292947	0.116171	2.52169	0.0116792	0.248121	SF3A3	10946
ENSG00000169136	1989.77	-0.859299	0.340786	-2.52152	0.011685	0.248121	ATF5	22809
ENSG00000170961	102.106	0.837393	0.332141	2.5212	0.0116956	0.248154	HAS2	3037
ENSG00000110076	54.3453	0.928298	0.368523	2.51897	0.0117699	0.24952	NRXN2	9379
ENSG00000236334	30.7324	0.379074	0.150503	2.51871	0.0117784	0.24952	PPIAL4G	644591
ENSG00000114670	49.4449	0.680095	0.27012	2.51776	0.0118105	0.249812	NEK11	79858
ENSG00000163453	438.198	0.755861	0.300563	2.51482	0.0119094	0.251317	IGFBP7	3490
ENSG00000128829	771.21	-0.397307	0.158129	-2.51254	0.0119864	0.252551	EIF2AK4	440275
ENSG00000166595	156.141	0.341057	0.135801	2.51145	0.0120237	0.253038	CIAO2B	51647
ENSG00000187848	38.9538	-0.769589	0.306448	-2.51132	0.0120282	0.253038	P2RX2	22953
ENSG00000092969	78.9067	-1.0004	0.398517	-2.51031	0.0120624	0.253561	TGFB2	7042
ENSG00000100122	15.8159	-1.26982	0.506018	-2.50943	0.0120927	0.253876	CRYBB1	1414
ENSG00000007314	70.7487	1.0066	0.401171	2.50915	0.0121022	0.253876	SCN4A	6329
ENSG00000177721	83.5468	0.540396	0.215378	2.50906	0.0121054	0.253876	ANXA2R	389289
ENSG00000115232	1444.82	0.584856	0.233187	2.50809	0.0121385	0.25412	ITGA4	3676
ENSG00000139187	345.567	0.968149	0.386089	2.50758	0.0121562	0.254159	KLRG1	10219
ENSG00000102038	182.765	-0.903428	0.360398	-2.50675	0.0121846	0.254558	SMARCA1	6594
ENSG00000028116	301.583	0.402242	0.160561	2.50522	0.0122375	0.254966	VRK2	7444
ENSG00000126233	5.22458	2.09449	0.836171	2.50486	0.01225	0.254966	SLURP1	57152
ENSG00000214021	954.184	-0.558848	0.223108	-2.50483	0.012251	0.254966	TTLL3	26140
ENSG00000128645	5.20293	1.51902	0.606629	2.50404	0.0122785	0.255047	HOXD1	3231
ENSG00000108852	26.6288	1.15415	0.460952	2.50385	0.012285	0.255047	MPP2	4355
ENSG00000164049	1.84705	-1.22913	0.490919	-2.50374	0.0122889	0.255047	FBXW12	285231
ENSG00000167306	190.485	-0.900286	0.359591	-2.50364	0.0122924	0.255047	MYO5B	4645
ENSG00000087510	25.5526	-1.48639	0.594044	-2.50215	0.012344	0.255727	TFAP2C	7022
ENSG00000170500	104.136	-1.31724	0.526554	-2.50162	0.0123626	0.255917	LONRF2	164832
ENSG00000106211	707.814	0.75331	0.301231	2.50077	0.0123922	0.256141	HSPB1	3315
ENSG00000203722	6.01823	-1.66289	0.665055	-2.50038	0.0124061	0.256232	RAET1G	353091
ENSG00000099715	16.7322	0.868758	0.34757	2.49952	0.0124361	0.256657	PCDH11Y	83259
ENSG00000153093	36.478	-1.1258	0.450588	-2.49852	0.0124714	0.256817	ACOXL	55289
ENSG00000147570	105.212	-0.842341	0.337189	-2.49813	0.0124852	0.256817	DNAJC5B	85479
ENSG00000130876	7.01055	-1.94651	0.779242	-2.49796	0.012491	0.256817	SLC7A10	56301
ENSG00000118922	1525.29	0.673883	0.269804	2.49768	0.012501	0.256827	KLF12	11278
ENSG00000137571	131.331	-0.875298	0.350724	-2.49569	0.0125712	0.258076	SLCO5A1	81796
ENSG00000205309	15.0865	0.916613	0.367322	2.49539	0.0125819	0.2581	NT5M	56953
ENSG00000182983	93.4305	-0.847497	0.339828	-2.4939	0.0126349	0.258883	ZNF662	389114
ENSG00000106665	366.82	0.887182	0.355784	2.4936	0.0126455	0.258883	CLIP2	7461
ENSG00000196976	49.9643	0.540443	0.21674	2.49351	0.0126486	0.258883	LAGE3	8270
ENSG00000006715	700.74	0.277758	0.11145	2.49222	0.0126946	0.259051	VPS41	27072
ENSG00000169856	11.0017	-1.59654	0.640678	-2.49195	0.0127045	0.259051	ONECUT1	3175
ENSG00000132842	1100.76	0.273321	0.109686	2.49185	0.0127079	0.259051	AP3B1	8546
ENSG00000155592	188.686	0.369568	0.148323	2.49165	0.0127152	0.259051	ZKSCAN2	342357
ENSG00000128886	35.876	0.934559	0.37513	2.4913	0.0127278	0.259051	ELL3	80237
ENSG00000162399	1.49624	1.31345	0.527246	2.49115	0.012733	0.259051	BSND	7809
ENSG00000154734	370.754	0.877226	0.352178	2.49086	0.0127436	0.259071	ADAMTS1	9510
ENSG00000143630	67.4092	0.767663	0.308235	2.49051	0.0127561	0.259132	HCN3	57657
ENSG00000095627	8.33788	-1.3318	0.535233	-2.48826	0.0128369	0.260386	TDRD1	56165
ENSG00000004866	256.263	-0.466015	0.187311	-2.48792	0.0128491	0.260439	ST7,ST7-OT3	798293655
ENSG00000167780	7.98536	1.55784	0.626262	2.48752	0.0128638	0.260541	SOAT2	8435
ENSG00000203782	5.6237	-2.16002	0.868644	-2.48665	0.0128951	0.260787	LOR	4014
ENSG00000170486	4.25003	1.80156	0.724868	2.48537	0.0129419	0.261539	KRT72	140807
ENSG00000146383	1.78911	-2.2585	0.908916	-2.48483	0.0129615	0.261741	TAAR6	319100
ENSG00000166508	1183.5	0.44253	0.178208	2.48323	0.0130199	0.262725	MCM7	4176
ENSG00000183579	96.129	-0.71182	0.286732	-2.48253	0.0130454	0.263014	ZNRF3	84133
ENSG00000161036	265.59	0.557037	0.224403	2.48231	0.0130535	0.263014	LRWD1	222229
ENSG00000183570	40.1522	0.922588	0.371753	2.48172	0.0130749	0.26325	PCBP3	54039
ENSG00000101306	7.1744	0.780496	0.314619	2.48077	0.01311	0.263761	MYLK2	85366
ENSG00000149679	142.503	0.315351	0.127156	2.48004	0.0131366	0.263916	CABLES2	81928
ENSG00000137251	2.61735	3.49602	1.40971	2.47995	0.0131401	0.263916	TINAG	27283
ENSG00000153558	140.181	-0.529231	0.21342	-2.47977	0.0131468	0.263916	FBXL2	25827
ENSG00000185666	10.8876	1.20203	0.48489	2.47898	0.0131759	0.264235	SYN3	8224
ENSG00000163879	60.3571	-0.620251	0.250221	-2.47881	0.0131821	0.264235	DNALI1	7802
ENSG00000187953	168.851	0.297439	0.120039	2.47785	0.0132176	0.264752	PMS2CL	441194
ENSG00000174989	464.009	-0.330806	0.133572	-2.4766	0.013264	0.265074	FBXW8	26259
ENSG00000161040	67.0375	0.585169	0.236285	2.47654	0.0132663	0.265074	FBXL13	222235
ENSG00000171195	4.85935	-3.08351	1.24518	-2.47637	0.0132727	0.265074	MUC7	4589
ENSG00000080618	19.9672	-0.786313	0.317606	-2.47575	0.0132958	0.26534	CPB2	1361
ENSG00000196683	270.293	0.40919	0.165328	2.47503	0.0133225	0.265527	TOMM7	54543
ENSG00000172296	42.6941	-0.955035	0.385886	-2.47491	0.0133269	0.265527	SPTLC3	55304
ENSG00000091513	13.2895	-1.08201	0.437226	-2.47471	0.0133344	0.265527	TF	7018
ENSG00000099330	63.4805	0.460099	0.186001	2.47364	0.0133744	0.266128	OCEL1	79629
ENSG00000112320	266.466	-0.787545	0.318527	-2.47246	0.0134188	0.266817	SOBP	55084
ENSG00000196335	10.6618	0.670497	0.271216	2.47219	0.013429	0.266824	STK31	56164
ENSG00000125124	234.573	0.332612	0.134568	2.47171	0.0134469	0.266859	BBS2	583
ENSG00000118298	24.0002	-0.509641	0.2062	-2.47158	0.0134517	0.266859	CA14	23632
ENSG00000183273	12.7655	-1.30986	0.530018	-2.47136	0.0134602	0.266859	CCDC60	160777
ENSG00000145794	12.6599	1.05742	0.427986	2.47069	0.0134854	0.26697	MEGF10	84466
ENSG00000078401	40.7708	-0.878517	0.355816	-2.46902	0.0135485	0.267979	EDN1	1906
ENSG00000207574	6.55012	1.21929	0.493968	2.46836	0.0135735	0.268128	MIR661	724031
ENSG00000164879	11.8386	1.50413	0.609465	2.46796	0.0135886	0.268233	CA3	761
ENSG00000133110	1058.51	-1.36174	0.552072	-2.4666	0.0136402	0.269056	POSTN	10631
ENSG00000237649	522.07	0.578392	0.234524	2.46624	0.0136539	0.269131	KIFC1	3833
ENSG00000213420	47.5256	0.981723	0.39835	2.46447	0.0137215	0.270072	GPC2	221914
ENSG00000146733	81.0722	0.426703	0.173226	2.46328	0.0137673	0.270777	PSPH	5723
ENSG00000153246	167.517	-0.90566	0.367782	-2.46249	0.0137976	0.271176	PLA2R1	22925
ENSG00000169282	210.861	-0.796775	0.323661	-2.46176	0.0138258	0.271349	KCNAB1	7881
ENSG00000238133	2.62022	-1.45859	0.592505	-2.46174	0.0138263	0.271349	MAP3K20-AS1	339751
ENSG00000213853	145.219	-0.696592	0.283007	-2.46139	0.0138399	0.271419	EMP2	2013
ENSG00000037241	71.4072	0.486094	0.197525	2.46093	0.0138579	0.271576	RPL26L1	51121
ENSG00000169032	459.551	0.527603	0.21444	2.46037	0.0138793	0.2718	MAP2K1	5604
ENSG00000138152	17.2551	-2.29804	0.934309	-2.45962	0.0139085	0.27208	BTBD16	118663
ENSG00000203685	48.8543	-1.05031	0.427046	-2.45948	0.0139138	0.27208	STUM	375057
ENSG00000167653	10.0761	1.55865	0.633798	2.45923	0.0139236	0.27208	PSCA	8000
ENSG00000203989	25.7741	-0.927541	0.377208	-2.45896	0.0139339	0.272086	RHOXF2B	727940
ENSG00000171097	98.9018	0.46174	0.187936	2.4569	0.0140141	0.273259	KYAT1	883
ENSG00000114737	63.8819	-0.699032	0.284591	-2.45627	0.0140388	0.273415	CISH	1154
ENSG00000131686	7.58592	1.14044	0.464314	2.45618	0.0140422	0.273415	CA6	765
ENSG00000147852	36.7874	0.913862	0.372294	2.45468	0.014101	0.274288	VLDLR	7436
ENSG00000164949	323.897	0.703249	0.286511	2.45452	0.0141071	0.274288	GEM	2669
ENSG00000008323	53.7405	-0.950165	0.387174	-2.4541	0.0141236	0.274332	PLEKHG6	55200
ENSG00000253548	1.2936	-3.13008	1.27553	-2.45395	0.0141296	0.274332	PYDC2	152138
ENSG00000134539	44.9243	0.79743	0.325222	2.45196	0.0142081	0.275149	KLRD1	3824
ENSG00000055118	39.405	1.12224	0.457713	2.45184	0.0142129	0.275149	KCNH2	3757
ENSG00000146276	13.2558	2.28382	0.931564	2.4516	0.0142223	0.275149	GABRR1	2569
ENSG00000240108	1.13164	-1.18338	0.482746	-2.45134	0.0142325	0.275152	NCOR1P1	149934
ENSG00000144031	18.0023	-0.659183	0.268996	-2.45053	0.0142646	0.27543	ANKRD53	79998
ENSG00000138075	7.70205	-1.30981	0.534515	-2.45047	0.0142671	0.27543	ABCG5	64240
ENSG00000171596	11.353	1.05167	0.429258	2.44998	0.0142864	0.275607	NMUR1	10316
ENSG00000173212	18.7796	1.09064	0.445392	2.44871	0.0143369	0.276212	MAB21L3	126868
ENSG00000181984	12.5553	0.718531	0.293472	2.44838	0.0143499	0.276212	GOLGA8CP	729786
ENSG00000114455	46.7237	-1.23703	0.505329	-2.44796	0.0143668	0.276212	HHLA2	11148
ENSG00000163072	103.823	-0.580379	0.237104	-2.44778	0.014374	0.276212	NOSTRIN	115677
ENSG00000221829	250.225	0.432579	0.176749	2.44742	0.0143884	0.276212	FANCG	2189
ENSG00000119283	23.7795	1.16285	0.475137	2.44741	0.0143889	0.276212	TRIM67	440730
ENSG00000120471	2.26095	-1.43984	0.588438	-2.44688	0.0144098	0.276229	TP53AIP1	63970
ENSG00000137656	315.21	0.329431	0.134634	2.44687	0.0144101	0.276229	BUD13	84811
ENSG00000166961	4.27293	2.87497	1.17571	2.44531	0.0144727	0.276672	MS4A15	219995
ENSG00000137573	1142.71	-1.03344	0.422645	-2.44516	0.0144788	0.276672	SULF1	23213
ENSG00000141934	19.5737	-1.45979	0.597035	-2.44507	0.0144823	0.276672	PLPP2	8612
ENSG00000147647	5.01045	-1.17846	0.482354	-2.44313	0.0145603	0.277738	DPYS	1807
ENSG00000254815	5.37572	0.732963	0.300159	2.44191	0.0146096	0.278289	LMNTD2-AS1	692247
ENSG00000159231	20.8827	-0.886227	0.363121	-2.44058	0.0146636	0.278952	CBR3	874
ENSG00000161652	8.17374	-1.11543	0.457063	-2.44042	0.0146702	0.278952	IZUMO2	126123
ENSG00000197016	186.376	-0.683299	0.280036	-2.44004	0.0146854	0.278952	ZNF470	388566
ENSG00000172260	72.5929	-0.784936	0.321787	-2.43931	0.0147154	0.279326	NEGR1	257194
ENSG00000100427	18.6711	-1.44514	0.59274	-2.43807	0.0147657	0.280085	MLC1	23209
ENSG00000161905	51.8686	-0.906921	0.372046	-2.43766	0.0147828	0.280214	ALOX15	246
ENSG00000149948	101.669	-1.23524	0.50686	-2.43704	0.0148079	0.280326	HMGA2	8091
ENSG00000181023	4.58193	-1.31273	0.538741	-2.43667	0.0148232	0.280326	OR56B1	387748
ENSG00000165688	249.612	0.364494	0.149597	2.4365	0.01483	0.280326	PMPCA	23203
ENSG00000138083	7.50952	1.48328	0.608856	2.43617	0.0148435	0.280326	SIX3	6496
ENSG00000079459	934.029	0.35794	0.146948	2.43582	0.0148579	0.280326	FDFT1	2222
ENSG00000125482	293.869	0.326071	0.133868	2.43577	0.0148603	0.280326	TTF1	7270
ENSG00000175287	44.7286	-0.770081	0.316157	-2.43575	0.0148608	0.280326	PHYHD1	254295
ENSG00000255974	27.1402	0.911293	0.37428	2.43479	0.0149006	0.280749	CYP2A6	1548
ENSG00000101892	3.57071	0.914195	0.375764	2.4329	0.0149785	0.281821	ATP1B4	23439
ENSG00000198400	25.8581	0.890932	0.366213	2.43283	0.0149815	0.281821	NTRK1	4914
ENSG00000213203	280.885	0.748918	0.307925	2.43215	0.0150096	0.282154	GIMAP1	170575
ENSG00000204025	2.30753	-2.80747	1.15511	-2.43047	0.0150791	0.282879	TRPC5OS	100329135
ENSG00000163626	292.689	0.477305	0.196384	2.43047	0.0150794	0.282879	COX18	285521
ENSG00000116062	1003.81	0.408752	0.168209	2.43003	0.0150977	0.283027	MSH6	2956
ENSG00000116032	73.4693	0.889792	0.36627	2.42933	0.0151266	0.283374	GRIN3B	116444
ENSG00000015413	9.83592	-1.48587	0.611845	-2.42851	0.0151612	0.283826	DPEP1	1800
ENSG00000143882	75.6899	-0.608509	0.250606	-2.42815	0.0151759	0.283876	ATP6V1C2	245973
ENSG00000156709	390.606	0.429385	0.176851	2.42794	0.0151847	0.283876	AIFM1	9131
ENSG00000182180	339.482	0.30845	0.127108	2.42668	0.0152378	0.284539	MRPS16	51021
ENSG00000102195	7.3054	2.16959	0.894087	2.4266	0.0152411	0.284539	GPR50	9248
ENSG00000100116	33.6071	0.69857	0.28799	2.42568	0.0152799	0.285025	GCAT	23464
ENSG00000196169	22.7942	-1.214	0.500521	-2.42548	0.0152881	0.285025	KIF19	124602
ENSG00000110900	86.1564	0.821116	0.338594	2.42507	0.0153053	0.28515	TSPAN11	441631
ENSG00000207547	4.93291	0.867246	0.357789	2.4239	0.0153547	0.285729	MIR25	407014
ENSG00000220161	75.236	-1.06836	0.440773	-2.42384	0.0153574	0.285729	LINC02076	400579
ENSG00000269343	1283.33	-0.475573	0.196367	-2.42186	0.0154415	0.287097	ZNF587B	100293516
ENSG00000264947	2.66063	1.31762	0.544204	2.42118	0.0154701	0.28721	MIR3181	100422972
ENSG00000166148	29.0165	-1.21465	0.501716	-2.42098	0.0154787	0.28721	AVPR1A	552
ENSG00000174586	25.2862	0.729152	0.301182	2.42097	0.0154792	0.28721	ZNF497	162968
ENSG00000198729	8.51457	-1.86763	0.771737	-2.42004	0.015519	0.287751	PPP1R14C	81706
ENSG00000187997	41.4275	-1.12512	0.464964	-2.41979	0.0155295	0.287751	C17orf99	100141515
ENSG00000197172	3.9233	-3.15813	1.307	-2.41632	0.0156785	0.289487	MAGEA6	4105
ENSG00000119689	296.411	0.269701	0.111618	2.41629	0.0156796	0.289487	DLST	1743
ENSG00000166452	76.9045	0.41516	0.17184	2.41596	0.0156938	0.289487	AKIP1	56672
ENSG00000132470	310.73	-0.899075	0.372163	-2.41581	0.0157002	0.289487	ITGB4	3691
ENSG00000105675	16.0279	-1.34316	0.55603	-2.41562	0.0157083	0.289487	ATP4A	495
ENSG00000102271	10.1228	1.09893	0.455022	2.41511	0.0157303	0.289578	KLHL4	56062
ENSG00000166796	3.69827	-1.80858	0.749014	-2.41462	0.0157516	0.289696	LDHC	3948
ENSG00000164778	3.75074	1.9892	0.823947	2.41423	0.0157685	0.28981	EN2	2020
ENSG00000165929	1047.99	0.982143	0.406947	2.41344	0.0158027	0.290242	TC2N	123036
ENSG00000167346	6.54403	2.56815	1.06428	2.41303	0.0158203	0.290371	MMP26	56547
ENSG00000198785	73.8527	0.584601	0.24241	2.41162	0.0158817	0.291301	GRIN3A	116443
ENSG00000125508	32.5271	-1.22757	0.509159	-2.41099	0.0159095	0.291417	SRMS	6725
ENSG00000109452	1118.85	0.836783	0.347269	2.40961	0.0159694	0.292121	INPP4B	8821
ENSG00000118507	159.811	0.721621	0.299539	2.4091	0.0159918	0.292334	AKAP7	9465
ENSG00000205220	307.794	0.405996	0.168559	2.40863	0.0160127	0.292519	PSMB10	5699
ENSG00000227507	1248.33	0.866188	0.359739	2.40783	0.0160478	0.292964	LTB	4050
ENSG00000187764	1787.28	0.406447	0.168832	2.4074	0.0160666	0.29311	SEMA4D	10507
ENSG00000108702	4.17069	2.99118	1.2438	2.40487	0.0161782	0.29457	CCL1	6346
ENSG00000176601	17.2804	-0.92705	0.385492	-2.40485	0.0161791	0.29457	MAP3K19	80122
ENSG00000230969	11.9855	1.41444	0.588503	2.40345	0.0162411	0.295303	LINC02090	105371562
ENSG00000106052	1295.62	0.386474	0.160843	2.40279	0.0162703	0.295616	TAX1BP1	8887
ENSG00000182521	2.62473	1.117	0.465032	2.402	0.0163059	0.295616	TBPL2	387332
ENSG00000101977	25.1298	-0.977459	0.407024	-2.40148	0.016329	0.295715	MCF2	4168
ENSG00000053108	19.6868	1.585	0.660132	2.40103	0.016349	0.29588	FSTL4	23105
ENSG00000167768	55.775	-2.87112	1.19609	-2.40042	0.0163765	0.295932	KRT1	3848
ENSG00000164099	173.357	-0.738431	0.307649	-2.40024	0.0163845	0.295932	PRSS12	8492
ENSG00000258130	14.5845	-0.677851	0.282687	-2.39789	0.0164899	0.297442	LOC613038	613038
ENSG00000153993	92.8804	0.986735	0.411557	2.39757	0.0165044	0.297507	SEMA3D	223117
ENSG00000181284	79.7832	0.600038	0.250417	2.39616	0.0165679	0.298453	TMEM102	284114
ENSG00000133398	168.474	0.301269	0.125882	2.39327	0.0166991	0.3	MED10	84246
ENSG00000205944	2.33297	5.60948	2.34407	2.39305	0.016709	0.3	DAZ3,DAZ2,DAZ4	570545705557135
ENSG00000155714	13.3971	-0.6083	0.254277	-2.39228	0.0167441	0.300196	PDZD9	255762
ENSG00000102974	1062.34	0.256058	0.107081	2.39127	0.0167903	0.300196	CTCF	10664
ENSG00000128045	25.1299	-0.778165	0.325438	-2.39113	0.0167964	0.300196	RASL11B	65997
ENSG00000184857	51.7109	0.383093	0.160229	2.3909	0.0168071	0.300196	TMEM186	25880
ENSG00000137857	228.884	-0.62541	0.261584	-2.39086	0.0168091	0.300196	DUOX1	53905
ENSG00000038945	308.19	-0.987507	0.413049	-2.39077	0.0168129	0.300196	MSR1	4481
ENSG00000162517	128.504	0.264576	0.110668	2.39071	0.0168159	0.300196	PEF1	553115
ENSG00000179674	6.44021	-1.33933	0.560234	-2.39067	0.0168178	0.300196	ARL14	80117
ENSG00000109424	2.56242	-0.958647	0.401222	-2.38932	0.0168797	0.30088	UCP1	7350
ENSG00000146143	106.106	0.40619	0.170039	2.3888	0.0169034	0.301107	PRIM2	5558
ENSG00000235961	2.80901	-1.735	0.72666	-2.38763	0.0169574	0.301528	PNMA6A	84968
ENSG00000187391	59.0679	-0.765785	0.320742	-2.38754	0.0169614	0.301528	MAGI2	9863
ENSG00000054392	113.254	-0.743908	0.311592	-2.38744	0.0169662	0.301528	HHAT	55733
ENSG00000176386	40.7903	0.394392	0.165203	2.38733	0.0169714	0.301528	CDC26	246184
ENSG00000233701	2.78014	0.773604	0.324174	2.38638	0.0170151	0.301678	PRR23C	389152
ENSG00000176593	306.072	-0.789771	0.330954	-2.38635	0.0170167	0.301678	LOC100128398	100128398
ENSG00000166510	54.3753	-1.24028	0.519776	-2.38618	0.0170242	0.301678	CCDC68	80323
ENSG00000189227	42.279	0.597242	0.250447	2.3847	0.0170929	0.3025	C15orf61	145853
ENSG00000110492	176.186	-0.802766	0.336944	-2.38249	0.0171961	0.303676	MDK	4192
ENSG00000084072	160.128	0.335751	0.140954	2.38199	0.0172193	0.303676	PPIE	10450
ENSG00000178021	83.5931	-0.601972	0.252818	-2.38105	0.0172635	0.304135	TSPYL6	388951
ENSG00000140506	3.67921	1.10758	0.465992	2.37681	0.0174631	0.30689	LMAN1L	79748
ENSG00000184113	58.1333	0.764645	0.321732	2.37665	0.0174705	0.30689	CLDN5	7122
ENSG00000128617	21.0164	0.773918	0.325659	2.37647	0.0174791	0.30689	OPN1SW	611
ENSG00000080493	46.3134	-1.10731	0.466015	-2.37613	0.0174954	0.30689	SLC4A4	8671
ENSG00000248144	17.0824	-1.57991	0.664929	-2.37605	0.0174989	0.30689	ADH1C	126
ENSG00000167757	12.9869	-1.35732	0.571444	-2.37525	0.0175369	0.307311	KLK11	11012
ENSG00000176273	70.2009	-0.546353	0.230047	-2.37496	0.0175508	0.307311	SLC35G1	159371
ENSG00000174498	5.78861	1.12031	0.47177	2.3747	0.0175634	0.307311	IGDCC3	9543
ENSG00000127957	169.089	0.35857	0.151029	2.37418	0.0175878	0.307311	PMS2P3	5387
ENSG00000236829	4.48893	0.546641	0.230245	2.37417	0.0175884	0.307311	LOC100134368	100134368
ENSG00000135723	444.195	0.398094	0.167684	2.37407	0.0175932	0.307311	FHOD1	29109
ENSG00000012232	383.511	-0.339699	0.143106	-2.37375	0.0176085	0.307311	EXTL3	2137
ENSG00000158023	100.599	0.688371	0.290034	2.37341	0.0176245	0.307311	WDR66	144406
ENSG00000145248	6.68217	-1.26922	0.534935	-2.37266	0.0176605	0.307472	SLC10A4	201780
ENSG00000166529	50.0229	0.317951	0.134007	2.37265	0.0176609	0.307472	ZSCAN21	7589
ENSG00000259030	43.2609	-0.921486	0.388441	-2.37227	0.0176793	0.307472	FPGT-TNNI3K	100526835
ENSG00000132716	480.724	-0.308967	0.130253	-2.37205	0.0176897	0.307472	DCAF8	50717
ENSG00000137185	171.348	-0.367418	0.154896	-2.37204	0.0176903	0.307472	ZSCAN9	7746
ENSG00000108641	43.5033	-0.640259	0.270024	-2.37112	0.0177341	0.308037	B9D1	27077
ENSG00000147885	3.02888	-3.0079	1.26932	-2.36969	0.0178031	0.30903	IFNA16	3449
ENSG00000064655	103.132	-1.55175	0.654895	-2.36946	0.017814	0.30903	EYA2	2139
ENSG00000149633	102.289	-0.729923	0.308169	-2.36858	0.0178566	0.309571	KIAA1755	85449
ENSG00000160654	346.968	0.821392	0.346895	2.36784	0.0178922	0.309991	CD3G	917
ENSG00000264171	1.94561	-0.881852	0.372526	-2.36722	0.0179221	0.310186	MIR4305	100422940
ENSG00000161996	497.207	0.507992	0.214623	2.3669	0.0179378	0.310186	WDR90	197335
ENSG00000006071	28.2848	-1.79147	0.756946	-2.3667	0.0179474	0.310186	ABCC8	6833
ENSG00000040608	15.9527	1.02599	0.433518	2.36667	0.0179491	0.310186	RTN4R	65078
ENSG00000184956	446.764	-0.652551	0.275761	-2.36637	0.0179637	0.310229	MUC6	4588
ENSG00000138767	1917.73	0.489552	0.206975	2.36527	0.018017	0.310388	CNOT6L	246175
ENSG00000101074	2.42812	4.87493	2.06204	2.36413	0.0180724	0.311131	R3HDML	140902
ENSG00000150510	55.5414	-0.65142	0.275576	-2.36385	0.018086	0.311168	FAM124A	220108
ENSG00000137747	59.6121	0.716724	0.303265	2.36336	0.0181102	0.311387	TMPRSS13	84000
ENSG00000137474	1899.92	-0.924402	0.391254	-2.36266	0.0181441	0.311774	MYO7A	4647
ENSG00000070388	8.70303	0.782564	0.331295	2.36214	0.0181699	0.312019	FGF22	27006
ENSG00000124610	24.2328	-1.07376	0.454882	-2.36053	0.0182486	0.313173	H1-1	3024
ENSG00000258708	3.76809	-1.66666	0.706179	-2.36011	0.0182697	0.313173	SLC25A21-AS1	100129794
ENSG00000063322	366.298	-0.353437	0.149766	-2.35993	0.0182785	0.313173	MED29	55588
ENSG00000143494	395.285	-0.90964	0.385468	-2.35983	0.0182831	0.313173	VASH2	79805
ENSG00000137843	20.9864	-0.91356	0.38769	-2.35642	0.018452	0.315406	PAK6,BUB1B-PAK6	56924106821730
ENSG00000168676	31.1535	0.92535	0.392732	2.35619	0.0184634	0.315406	KCTD19	146212
ENSG00000099974	146.919	-0.751743	0.319065	-2.35608	0.0184689	0.315406	DDTL	100037417
ENSG00000160183	51.7805	0.967238	0.410537	2.35603	0.0184715	0.315406	TMPRSS3	64699
ENSG00000160200	58.2727	0.795676	0.338005	2.35404	0.0185708	0.316135	CBS	875
ENSG00000100890	8.61578	0.436257	0.185385	2.35324	0.0186104	0.316389	PRORP	9692
ENSG00000180861	2.97597	-2.40877	1.02399	-2.35233	0.0186564	0.316775	LINC01559	283422
ENSG00000168671	2.16253	1.57254	0.668774	2.35138	0.0187039	0.31725	UGT3A2	167127
ENSG00000233198	7.32896	1.33963	0.56977	2.35117	0.0187145	0.31725	RNF224	643596
ENSG00000185112	260.757	-0.717987	0.305549	-2.34983	0.018782	0.317723	FAM43A	131583
ENSG00000221390	4.59553	-1.42389	0.605958	-2.34982	0.0187823	0.317723	MIR1295A	100302178
ENSG00000153086	13.2738	-0.738397	0.314274	-2.34954	0.0187968	0.317759	ACMSD	130013
ENSG00000164885	43.1039	0.529996	0.225643	2.34883	0.0188326	0.317816	CDK5	1020
ENSG00000063587	785.264	-0.53286	0.226931	-2.34811	0.0188689	0.317816	ZNF275,LOC105373378	10838105373378
ENSG00000093217	168.095	-0.607263	0.258654	-2.34778	0.0188856	0.317816	XYLB	9942
ENSG00000235621	1.68468	-1.51038	0.643366	-2.34762	0.0188938	0.317816	LINC00494	284749
ENSG00000203737	564.663	-0.599256	0.255294	-2.34732	0.0189092	0.317816	GPR52	9293
ENSG00000164002	42.0917	-0.495986	0.21131	-2.34719	0.0189154	0.317816	EXO5	64789
ENSG00000094661	2.028	4.96223	2.11449	2.34678	0.0189364	0.317816	OR1I1	126370
ENSG00000003400	272.86	-0.602724	0.256837	-2.34672	0.0189395	0.317816	CASP10	843
ENSG00000154237	2508.67	-0.424982	0.181129	-2.34629	0.0189612	0.317816	LRRK1	79705
ENSG00000034677	1867.17	0.503261	0.214492	2.34629	0.0189615	0.317816	RNF19A	25897
ENSG00000163877	159.34	0.207312	0.0883585	2.34626	0.0189631	0.317816	SNIP1	79753
ENSG00000118777	25.7035	0.810796	0.345804	2.34467	0.0190441	0.318594	ABCG2	9429
ENSG00000188130	200.58	0.671559	0.286493	2.34407	0.0190746	0.318899	MAPK12	6300
ENSG00000147145	8.94367	-0.995564	0.424815	-2.34353	0.0191024	0.319167	LPAR4	2846
ENSG00000160570	204.955	0.52695	0.22495	2.34252	0.0191539	0.319599	DEDD2	162989
ENSG00000182873	34.1802	0.786543	0.335769	2.34251	0.0191545	0.319599	PRKCZ-AS1	100506504
ENSG00000144366	43.8231	-0.99003	0.422709	-2.34211	0.0191752	0.319599	GULP1	51454
ENSG00000154146	57.3628	0.830629	0.354863	2.3407	0.0192475	0.320607	NRGN	4900
ENSG00000180875	11.2321	1.36601	0.583943	2.33929	0.0193203	0.32149	GREM2	64388
ENSG00000079156	67.6616	0.78494	0.335834	2.33729	0.0194242	0.322781	OSBPL6	114880
ENSG00000173418	316.834	0.300529	0.128627	2.33643	0.0194687	0.323105	NAA20	51126
ENSG00000000005	1.23276	-1.79331	0.767635	-2.33615	0.0194832	0.323148	TNMD	64102
ENSG00000174885	65.3998	0.859569	0.36801	2.33572	0.0195057	0.323324	NLRP6	171389
ENSG00000163637	85.8822	-0.84113	0.360187	-2.33526	0.01953	0.323511	PRICKLE2	166336
ENSG00000198221	18.8019	-1.00823	0.431783	-2.33505	0.0195408	0.323511	AFDN-DT	653483
ENSG00000149548	132.882	0.483465	0.207174	2.33362	0.0196156	0.324356	CCDC15	80071
ENSG00000197472	44.3771	-1.00325	0.429958	-2.33337	0.0196287	0.324357	ZNF695	57116
ENSG00000273344	48.3829	0.732217	0.31404	2.33161	0.0197213	0.32551	PAXIP1-AS1	202781
ENSG00000203952	2.51225	1.78732	0.766765	2.33099	0.019754	0.325739	CCDC160	347475
ENSG00000113100	116.03	-2.33901	1.00356	-2.33071	0.0197687	0.325739	CDH9	1007
ENSG00000115970	1415.69	0.444843	0.190898	2.33026	0.0197924	0.325739	THADA	63892
ENSG00000113248	32.1484	1.02151	0.438411	2.33004	0.0198042	0.325739	PCDHB15	56121
ENSG00000221995	127.897	-0.489448	0.210063	-2.33001	0.0198058	0.325739	TIAF1	9220
ENSG00000156395	4.38644	2.2667	0.972839	2.32998	0.0198071	0.325739	SORCS3	22986
ENSG00000011332	40.3486	0.697754	0.299556	2.32929	0.0198436	0.326004	DPF1	8193
ENSG00000128891	114.732	-0.383973	0.164908	-2.32841	0.0198902	0.326513	CCDC32	90416
ENSG00000231119	1.97806	-1.24773	0.536017	-2.32778	0.0199238	0.326769	LOC101927377	101927377
ENSG00000074706	378.474	0.827277	0.355426	2.32756	0.0199352	0.326769	IPCEF1	26034
ENSG00000086102	1440.14	-0.256825	0.110346	-2.32744	0.0199418	0.326769	NFX1	4799
ENSG00000163145	54.647	-0.939402	0.403817	-2.32631	0.0200022	0.327561	C1QTNF7	114905
ENSG00000088881	58.0768	0.754734	0.324507	2.32579	0.0200299	0.327817	EBF4	57593
ENSG00000196350	17.6601	-0.682787	0.293621	-2.3254	0.0200505	0.327957	ZNF729	100287226
ENSG00000183638	24.2505	-1.1507	0.49489	-2.32517	0.0200629	0.327963	RP1L1	94137
ENSG00000204779	3.1879	0.963465	0.414499	2.32441	0.0201036	0.328431	FOXD4L5	653427
ENSG00000140522	3.4786	-1.06961	0.460268	-2.32387	0.0201322	0.328473	RLBP1	6017
ENSG00000083782	4.87808	-2.0435	0.879571	-2.32329	0.0201636	0.328473	EPYC	1833
ENSG00000006116	9.87176	1.94509	0.837232	2.32323	0.0201666	0.328473	CACNG3	10368
ENSG00000166069	2.25849	-2.36739	1.01926	-2.32266	0.0201974	0.328582	TMCO5A	145942
ENSG00000137504	1880.69	0.438717	0.188915	2.32229	0.0202171	0.328707	CREBZF	58487
ENSG00000008988	658.97	0.399815	0.172235	2.32134	0.0202686	0.329347	RPS20	6224
ENSG00000170606	1392.9	0.351733	0.151585	2.32037	0.0203207	0.329996	HSPA4	3308
ENSG00000230701	34.0815	0.759626	0.32751	2.3194	0.0203735	0.330656	FBXW4P1	26226
ENSG00000165496	3.17504	0.755445	0.325898	2.31804	0.0204471	0.331652	RPL10L	140801
ENSG00000197847	21.8834	0.627034	0.270559	2.31755	0.020474	0.33171	SLC22A20P	440044
ENSG00000196312	106.67	0.246438	0.106336	2.31753	0.020475	0.33171	MFSD14C	84278
ENSG00000049769	131.859	0.628756	0.271436	2.31641	0.0205361	0.332496	PPP1R3F	89801
ENSG00000140694	551.046	0.263494	0.113765	2.31613	0.0205513	0.332496	PARN	5073
ENSG00000244474	3.61637	3.22	1.39039	2.3159	0.0205636	0.332496	UGT1A4	54657
ENSG00000013588	85.6595	-1.29589	0.5596	-2.31574	0.0205724	0.332496	GPRC5A	9052
ENSG00000154639	33.5625	-0.97063	0.419217	-2.31534	0.0205942	0.33265	CXADR	1525
ENSG00000091732	136.449	0.252627	0.109122	2.31508	0.0206085	0.332683	ZC3HC1	51530
ENSG00000139287	5.10894	0.920174	0.397548	2.31462	0.0206337	0.332893	TPH2	121278
ENSG00000168143	21.3136	-2.79722	1.20922	-2.31325	0.0207089	0.333128	FAM83B	222584
ENSG00000106554	100.15	0.289063	0.124969	2.31307	0.0207187	0.333128	CHCHD3	54927
ENSG00000203739	6.12443	-0.909997	0.393477	-2.31271	0.0207388	0.333128	LOC101928673	101928673
ENSG00000197563	535.642	0.47384	0.204896	2.31259	0.0207453	0.333128	PIGN	23556
ENSG00000106244	209.251	0.236928	0.102452	2.31258	0.0207459	0.333128	PDAP1	11333
ENSG00000180447	170.043	-0.836743	0.361836	-2.31249	0.0207506	0.333128	GAS1	2619
ENSG00000126368	135.88	-0.572226	0.247489	-2.31213	0.0207708	0.333128	NR1D1	9572
ENSG00000089820	1783.68	0.46759	0.20229	2.31148	0.0208065	0.333356	ARHGAP4	393
ENSG00000156265	234.263	0.625101	0.270462	2.31123	0.0208201	0.333356	MAP3K7CL	56911
ENSG00000105649	30.7998	0.622204	0.269212	2.3112	0.0208217	0.333356	RAB3A	5864
ENSG00000072315	143.761	-0.940838	0.4072	-2.31051	0.02086	0.333772	TRPC5	7224
ENSG00000011275	925.671	0.295414	0.127918	2.3094	0.0209213	0.334557	RNF216	54476
ENSG00000145451	134.671	-1.38155	0.598539	-2.3082	0.0209878	0.335168	GLRA3	8001
ENSG00000142623	8.89563	2.28503	0.99016	2.30773	0.0210139	0.335168	PADI1	29943
ENSG00000180251	23.5389	-0.944495	0.409297	-2.3076	0.0210212	0.335168	SLC9A4	389015
ENSG00000174417	9.91073	-1.03685	0.449576	-2.30628	0.0210952	0.335915	TRHR	7201
ENSG00000234840	2.36909	-1.30832	0.56733	-2.3061	0.0211052	0.335915	LINC01239	441389
ENSG00000006740	258.164	-0.662318	0.287253	-2.30569	0.0211278	0.335915	ARHGAP44	9912
ENSG00000198947	1137.73	-0.804695	0.34903	-2.30552	0.0211376	0.335915	DMD	1756
ENSG00000148346	43.5393	-2.68783	1.16595	-2.30527	0.0211514	0.335915	LCN2	3934
ENSG00000170677	430.201	-0.562833	0.244156	-2.30522	0.0211544	0.335915	SOCS6	9306
ENSG00000177106	159.642	-0.824208	0.357701	-2.30418	0.0212125	0.336422	EPS8L2	64787
ENSG00000261857	6.20516	-0.877127	0.380688	-2.30406	0.0212193	0.336422	MIA	8190
ENSG00000125845	47.5347	0.892835	0.387521	2.30396	0.0212246	0.336422	BMP2	650
ENSG00000136518	335.423	0.345225	0.149853	2.30376	0.0212359	0.336422	ACTL6A	86
ENSG00000161544	60.0578	0.756698	0.328578	2.30295	0.0212819	0.336461	CYGB	114757
ENSG00000083223	1541.03	0.268155	0.116441	2.30292	0.0212832	0.336461	TUT7	79670
ENSG00000066926	248.362	0.422311	0.183397	2.30272	0.0212947	0.336461	FECH	2235
ENSG00000257127	47.3094	-1.28768	0.559207	-2.30269	0.0212962	0.336461	CLLU1	574028
ENSG00000175879	34.4337	-0.775855	0.337	-2.30224	0.0213218	0.336607	HOXD8	3234
ENSG00000198515	12.5753	-0.771475	0.335137	-2.30197	0.0213369	0.33665	CNGA1	1259
ENSG00000137090	2.93066	-2.22355	0.966184	-2.30137	0.0213709	0.336848	DMRT1	1761
ENSG00000136243	286.696	0.318637	0.138534	2.30006	0.0214446	0.337762	NUP42	11097
ENSG00000112981	6.15376	1.06301	0.46224	2.29969	0.0214655	0.337896	NME5	8382
ENSG00000256612	12.2746	1.15712	0.50353	2.29801	0.0215611	0.339204	CYP2B7P	1556
ENSG00000170899	39.8695	-0.64381	0.280302	-2.29684	0.0216278	0.33979	GSTA4	2941
ENSG00000150773	7.84121	0.765183	0.333166	2.2967	0.0216359	0.33979	PIH1D2	120379
ENSG00000170017	700.97	-0.635681	0.276868	-2.29597	0.0216773	0.340239	ALCAM	214
ENSG00000104413	66.9129	-1.83025	0.797227	-2.29576	0.0216894	0.340239	ESRP1	54845
ENSG00000182185	179.656	0.387443	0.168837	2.29478	0.021746	0.340733	RAD51B	5890
ENSG00000188452	536.077	0.718439	0.313222	2.2937	0.0218076	0.341501	CERKL	375298
ENSG00000166415	21.9241	-2.00952	0.876301	-2.29319	0.0218373	0.341747	WDR72	256764
ENSG00000166592	22.5225	1.07521	0.468917	2.29297	0.0218499	0.341747	RRAD	6236
ENSG00000120251	8.53299	2.53095	1.104	2.29252	0.0218754	0.341747	GRIA2	2891
ENSG00000176695	1.29331	2.49015	1.08641	2.29208	0.0219009	0.341747	OR4F17	81099
ENSG00000169169	43.0894	0.6703	0.292443	2.29207	0.0219014	0.341747	CPT1C	126129
ENSG00000025293	822.941	0.228006	0.099476	2.29207	0.0219018	0.341747	PHF20	51230
ENSG00000114126	295.719	0.41943	0.183005	2.2919	0.0219112	0.341747	TFDP2	7029
ENSG00000060566	5.97494	-2.57844	1.12522	-2.2915	0.0219348	0.341834	CREB3L3	84699
ENSG00000221823	1029.7	-0.473779	0.206767	-2.29137	0.0219419	0.341834	PPP3R1	5534
ENSG00000123496	2.62992	-3.1908	1.39297	-2.29065	0.0219837	0.342094	IL13RA2	3598
ENSG00000011009	216.698	0.342408	0.149499	2.29037	0.0220001	0.342153	LYPLA2	11313
ENSG00000169410	322.668	0.272493	0.119012	2.28962	0.0220435	0.342571	PTPN9	5780
ENSG00000138356	74.6753	-0.846592	0.369777	-2.28947	0.0220522	0.342571	AOX1	316
ENSG00000188613	117.272	-0.409143	0.178867	-2.28741	0.0221716	0.34329	NANOS1	340719
ENSG00000177494	287.36	0.728973	0.318702	2.28732	0.022177	0.34329	ZBED2	79413
ENSG00000167286	169.713	0.758149	0.331464	2.28727	0.0221798	0.34329	CD3D	915
ENSG00000214711	34.7576	0.785096	0.343263	2.28715	0.0221868	0.34329	CAPN14	440854
ENSG00000188687	50.8742	-0.726849	0.318009	-2.28563	0.0222761	0.344475	SLC4A5	57835
ENSG00000090263	44.4676	0.44878	0.19642	2.2848	0.0223244	0.345026	MRPS33	51650
ENSG00000171855	20.9121	-1.53924	0.673811	-2.28437	0.0223495	0.345218	IFNB1	3456
ENSG00000208024	1.80683	-1.0477	0.458754	-2.28379	0.0223837	0.345259	MIR199A2	406977
ENSG00000122145	4.29891	-4.7587	2.08426	-2.28316	0.022421	0.345537	TBX22	50945
ENSG00000128242	9.21487	1.50282	0.658369	2.28264	0.0224515	0.345811	GAL3ST1	9514
ENSG00000106245	81.9599	0.370861	0.162505	2.28215	0.0224805	0.346063	BUD31	8896
ENSG00000008394	75.8827	-0.993883	0.435644	-2.28141	0.0225241	0.346453	MGST1	4257
ENSG00000110274	463.147	0.398617	0.17475	2.28107	0.0225441	0.346453	CEP164	22897
ENSG00000090432	102.238	0.33586	0.147279	2.28043	0.0225822	0.346648	MUL1	79594
ENSG00000187871	3.79933	-1.28523	0.563746	-2.27981	0.0226188	0.346931	GFRAL	389400
ENSG00000092295	89.9276	1.11351	0.4887	2.27852	0.0226955	0.347778	TGM1	7051
ENSG00000171396	2.68626	5.51542	2.42103	2.27813	0.0227189	0.347778	KRTAP4-4	84616
ENSG00000113924	8.82579	-0.932741	0.409436	-2.27811	0.0227198	0.347778	HGD	3081
ENSG00000145945	44.8148	0.948621	0.416552	2.27732	0.0227672	0.348308	FAM50B	26240
ENSG00000112218	13.7866	-1.06798	0.469116	-2.27657	0.0228116	0.348791	GPR63	81491
ENSG00000144659	154.297	0.278779	0.122561	2.27462	0.0229289	0.35019	SLC25A38	54977
ENSG00000077935	88.7232	-0.936179	0.411628	-2.27433	0.0229459	0.350254	SMC1B	27127
ENSG00000001630	22.6311	0.661064	0.290716	2.27392	0.0229709	0.350256	CYP51A1	1595
ENSG00000095794	289.931	0.500688	0.220189	2.2739	0.0229718	0.350256	CREM	1390
ENSG00000186446	52.7438	0.691123	0.304106	2.27264	0.023048	0.351106	ZNF501	115560
ENSG00000154274	19.276	-0.900705	0.39639	-2.27227	0.0230704	0.351106	C4orf19	55286
ENSG00000088899	41.8969	0.790281	0.347816	2.27212	0.0230792	0.351106	LZTS3	9762
ENSG00000145721	43.0294	1.04761	0.461326	2.27087	0.0231551	0.351544	LIX1	167410
ENSG00000105289	39.3419	-0.981897	0.432403	-2.27079	0.0231597	0.351544	TJP3	27134
ENSG00000101190	260.437	-0.724983	0.319353	-2.27016	0.0231976	0.351678	TCFL5	10732
ENSG00000082212	685.037	0.502901	0.221552	2.2699	0.0232135	0.351678	ME2	4200
ENSG00000168081	70.7531	-0.806281	0.355205	-2.2699	0.0232136	0.351678	PNOC	5368
ENSG00000244476	115.547	-0.529073	0.233093	-2.26979	0.0232203	0.351678	ERVFRD-1	405754
ENSG00000105738	2882.56	-0.469205	0.206766	-2.26926	0.0232525	0.35197	SIPA1L3	23094
ENSG00000132207	6.74558	0.437012	0.192736	2.26741	0.0233652	0.352717	SLX1A	548593
ENSG00000167880	183.067	1.31811	0.581335	2.26739	0.0233666	0.352717	EVPL	2125
ENSG00000214274	11.0443	-1.02816	0.453639	-2.26647	0.0234224	0.35317	ANG	283
ENSG00000016602	6.95008	-1.79266	0.790947	-2.26647	0.0234226	0.35317	CLCA4	22802
ENSG00000140459	8.93355	1.44275	0.636849	2.26545	0.0234852	0.353917	CYP11A1	1583
ENSG00000162631	114.121	-1.09904	0.485246	-2.26491	0.0235182	0.354218	NTNG1	22854
ENSG00000162849	526.883	-0.769566	0.339819	-2.26463	0.0235353	0.35428	KIF26B	55083
ENSG00000137745	27.9003	-1.12399	0.496398	-2.26429	0.0235564	0.354401	MMP13	4322
ENSG00000181074	16.9732	-0.91175	0.402714	-2.26401	0.0235733	0.354459	OR52N4	390072
ENSG00000079337	217.89	-0.696682	0.307752	-2.26378	0.0235879	0.354484	RAPGEF3	10411
ENSG00000127080	79.2726	0.323984	0.143167	2.26299	0.0236366	0.354953	IPPK	64768
ENSG00000164309	86.0558	0.854746	0.377757	2.26268	0.0236552	0.354953	CMYA5	202333
ENSG00000150455	119.307	-0.344218	0.152132	-2.26263	0.0236583	0.354953	TIRAP	114609
ENSG00000091106	113.081	-0.489327	0.216362	-2.26161	0.0237214	0.355703	NLRC4	58484
ENSG00000111783	14.5762	-0.767082	0.33925	-2.26111	0.0237523	0.355895	RFX4	5992
ENSG00000109107	89.0275	0.633782	0.280373	2.2605	0.0237905	0.355895	ALDOC	230
ENSG00000101210	30.7293	1.34448	0.594796	2.26041	0.0237959	0.355895	EEF1A2	1917
ENSG00000091138	7.09185	-0.950631	0.420584	-2.26027	0.0238047	0.355895	SLC26A3	1811
ENSG00000136457	45.9507	-0.498432	0.220598	-2.25945	0.0238552	0.356107	CHAD	1101
ENSG00000064225	83.0645	-0.785932	0.347901	-2.25907	0.0238793	0.356107	ST3GAL6	10402
ENSG00000105819	493.331	0.306753	0.135818	2.25856	0.0239105	0.35613	PMPCB	9512
ENSG00000235169	4.59392	1.05211	0.465859	2.25843	0.0239187	0.35613	SMIM1	388588
ENSG00000073350	222.443	-0.604626	0.267741	-2.25825	0.0239299	0.35613	LLGL2	3993
ENSG00000101882	175.932	0.375613	0.16636	2.25783	0.0239561	0.35613	NKAP	79576
ENSG00000100532	45.0256	0.389787	0.17264	2.2578	0.0239579	0.35613	CGRRF1	10668
ENSG00000105549	2.50127	-2.82617	1.25175	-2.25778	0.0239593	0.35613	THEG	51298
ENSG00000088854	261.169	-0.391063	0.17325	-2.25722	0.0239945	0.356458	C20orf194	25943
ENSG00000185100	28.0344	0.874704	0.387555	2.25698	0.0240094	0.356484	ADSS1	122622
ENSG00000183918	462.599	0.820684	0.363769	2.25606	0.0240672	0.357147	SH2D1A	4068
ENSG00000125414	14.7172	1.53073	0.678617	2.25565	0.0240924	0.357326	MYH2	4620
ENSG00000122545	459.376	0.398922	0.176886	2.25525	0.0241176	0.357339	SEPTIN7	989
ENSG00000136883	5.08274	-2.16875	0.961656	-2.25522	0.0241195	0.357339	KIF12	113220
ENSG00000119392	566.587	0.234834	0.104154	2.25467	0.0241539	0.357654	GLE1	2733
ENSG00000143226	311.581	-0.622377	0.276067	-2.25444	0.0241683	0.357673	FCGR2A,FCGR2C	22129103
ENSG00000255282	3.7256	-1.25428	0.55651	-2.25383	0.0242069	0.357879	WTAPP1	100288077
ENSG00000204475	34.7561	1.03808	0.460589	2.2538	0.0242085	0.357879	NCR3	259197
ENSG00000213347	125.437	0.488389	0.21675	2.25323	0.0242445	0.358215	MXD3	83463
ENSG00000169306	4.87313	1.21986	0.541447	2.25296	0.0242615	0.358254	IL1RAPL1	11141
ENSG00000187766	1.64898	-2.39634	1.0638	-2.25262	0.0242829	0.358254	KRTAP10-8	386681
ENSG00000165821	52.8961	0.709086	0.314791	2.25256	0.0242866	0.358254	SALL2	6297
ENSG00000171311	196.565	0.213129	0.0946349	2.25212	0.0243149	0.358477	EXOSC1	51013
ENSG00000127366	31.3428	-0.536926	0.238471	-2.25154	0.0243514	0.35882	TAS2R5	54429
ENSG00000182950	3.51694	-1.21976	0.541859	-2.25107	0.0243812	0.359065	ODF3L1	161753
ENSG00000119326	154.252	0.542711	0.241239	2.24968	0.0244692	0.359949	CTNNAL1	8727
ENSG00000149499	916.907	0.563775	0.250724	2.24859	0.0245387	0.360603	EML3	256364
ENSG00000187134	44.3714	-0.97276	0.432891	-2.24712	0.0246321	0.361525	AKR1C1	1645
ENSG00000131966	305.516	0.301965	0.134387	2.24698	0.0246413	0.361525	ACTR10	55860
ENSG00000049130	26.8399	-0.80577	0.358649	-2.24668	0.0246605	0.361612	KITLG	4254
ENSG00000136636	340.852	-0.462156	0.205754	-2.24616	0.024694	0.361764	KCTD3	51133
ENSG00000167130	113.8	0.327254	0.145699	2.2461	0.0246975	0.361764	DOLPP1	57171
ENSG00000107362	210.876	0.496871	0.221243	2.24581	0.0247163	0.361845	ABHD17B	51104
ENSG00000055813	10.7719	-1.20539	0.537013	-2.24463	0.024792	0.362637	CCDC85A	114800
ENSG00000144061	32.8615	0.479627	0.21371	2.24429	0.0248135	0.362682	NPHP1	4867
ENSG00000170827	20.0862	-0.953018	0.424704	-2.24396	0.0248351	0.362704	CELP	1057
ENSG00000169876	64.0655	1.85567	0.826999	2.24386	0.0248416	0.362704	MUC17	140453
ENSG00000230257	1.65795	-1.21954	0.543738	-2.24287	0.024905	0.363306	NFE4	58160
ENSG00000108846	523.159	-0.754334	0.336344	-2.24275	0.024913	0.363306	ABCC3	8714
ENSG00000250305	66.0188	-0.684693	0.305348	-2.24234	0.0249395	0.363306	TRMT9B	57604
ENSG00000186806	35.3891	0.660776	0.294699	2.24221	0.0249479	0.363306	VSIG10L	147645
ENSG00000188487	9.99333	1.63677	0.729992	2.24218	0.0249496	0.363306	INSC	387755
ENSG00000069966	222.437	0.302052	0.134755	2.24149	0.0249942	0.36376	GNB5	10681
ENSG00000135324	5.82817	-1.45373	0.648691	-2.24103	0.0250244	0.363819	MRAP2	112609
ENSG00000126001	771.31	0.272206	0.121474	2.24086	0.0250349	0.363819	CEP250	11190
ENSG00000184916	120.078	-0.886513	0.395621	-2.24081	0.0250384	0.363819	JAG2	3714
ENSG00000008226	56.5488	0.558066	0.249231	2.23915	0.0251458	0.364991	DLEC1	9940
ENSG00000197177	12.8112	-3.20662	1.43248	-2.23851	0.0251875	0.365109	ADGRA1	84435
ENSG00000189143	23.3965	1.25509	0.560777	2.23812	0.0252132	0.365109	CLDN4	1364
ENSG00000118600	172.504	0.277857	0.124151	2.23807	0.0252167	0.365109	RXYLT1	10329
ENSG00000213638	62.2341	0.635895	0.284135	2.238	0.0252211	0.365109	ADAT3	113179
ENSG00000168209	345.065	0.70438	0.314846	2.23722	0.0252719	0.365529	DDIT4	54541
ENSG00000171502	46.5917	1.12584	0.503417	2.23639	0.025326	0.365944	COL24A1	255631
ENSG00000181609	6.25899	-1.37328	0.614363	-2.23529	0.0253985	0.366701	OR52D1	390066
ENSG00000182362	101.611	0.461921	0.206676	2.235	0.0254174	0.36678	YBEY	54059
ENSG00000219607	9.67034	0.799262	0.357763	2.23405	0.0254797	0.367288	PPP1R3G	648791
ENSG00000088836	104.812	-0.787302	0.352489	-2.23355	0.0255126	0.367568	SLC4A11	83959
ENSG00000173208	252.345	0.767361	0.343646	2.233	0.0255489	0.367896	ABCD2	225
ENSG00000204501	2.66369	4.61279	2.06689	2.23175	0.0256313	0.368887	PRAMEF15	653619
ENSG00000101213	74.8274	-0.846287	0.379578	-2.22955	0.0257773	0.370793	PTK6	5753
ENSG00000115252	28.6626	-0.84574	0.379407	-2.22911	0.0258065	0.370937	PDE1A	5136
ENSG00000111291	20.6527	1.71471	0.769278	2.22899	0.0258146	0.370937	GPRC5D	55507
ENSG00000164107	7.89117	1.5538	0.697625	2.22728	0.0259287	0.372256	HAND2	9464
ENSG00000205426	4.72252	1.5084	0.677261	2.2272	0.0259338	0.372256	KRT81	3887
ENSG00000109132	3.25628	-2.3288	1.04634	-2.22565	0.0260374	0.373152	PHOX2B	8929
ENSG00000154099	14.2826	-0.607435	0.27307	-2.22447	0.0261171	0.3739	DNAAF1	123872
ENSG00000160563	20.3332	0.332399	0.149462	2.22397	0.0261504	0.374083	MED27	9442
ENSG00000139173	111.513	0.502276	0.225857	2.22387	0.0261573	0.374083	TMEM117	84216
ENSG00000168685	1490.03	0.686947	0.30899	2.2232	0.0262023	0.374355	IL7R	3575
ENSG00000187942	45.5726	1.02626	0.46166	2.22297	0.0262177	0.374355	LDLRAD2	401944
ENSG00000197748	19.0911	1.10177	0.496172	2.22054	0.0263822	0.376112	CFAP43	80217
ENSG00000165775	158.631	0.308712	0.139118	2.21906	0.0264825	0.376165	FUNDC2	65991
ENSG00000125998	8.31844	-1.55462	0.700581	-2.21905	0.0264836	0.376165	FAM83C	128876
ENSG00000181350	141.298	-0.413773	0.186464	-2.21905	0.0264836	0.376165	LRRC75A	388341
ENSG00000189376	49.9598	0.443218	0.199734	2.21904	0.0264839	0.376165	C8orf76	84933
ENSG00000120645	37.8533	-0.797261	0.359378	-2.21845	0.0265242	0.376165	IQSEC3	440073
ENSG00000197859	67.1631	0.923553	0.416435	2.21776	0.0265711	0.376634	ADAMTSL2	9719
ENSG00000116898	231.081	0.359939	0.162345	2.21713	0.0266145	0.376857	MRPS15	64960
ENSG00000168306	25.6516	-0.739223	0.333503	-2.21654	0.0266544	0.376859	ACOX2	8309
ENSG00000236699	13.7156	-0.967238	0.436478	-2.216	0.0266912	0.376859	ARHGEF38	54848
ENSG00000143318	54.6327	-0.817976	0.369129	-2.21596	0.0266942	0.376859	CASQ1	844
ENSG00000262180	102.156	-0.661079	0.298387	-2.21551	0.0267252	0.376859	OCLM	10896
ENSG00000227729	2.11274	-2.0645	0.931881	-2.21541	0.0267317	0.376859	RD3L	647286
ENSG00000018610	197.477	0.295989	0.13363	2.215	0.0267601	0.376859	CXorf56	63932
ENSG00000161649	7.05321	-0.952111	0.429867	-2.2149	0.0267671	0.376859	CD300LG	146894
ENSG00000196109	25.2425	0.704089	0.317936	2.21457	0.0267899	0.376986	ZNF676	163223
ENSG00000130299	240.382	0.472179	0.21324	2.21431	0.0268076	0.377038	GTPBP3	84705
ENSG00000154478	4.74223	1.34471	0.607554	2.21332	0.0268754	0.377759	GPR26	2849
ENSG00000243156	2242.19	0.433778	0.196017	2.21296	0.0269004	0.377759	MICAL3	57553
ENSG00000207187	16.9631	0.643551	0.290852	2.21264	0.0269225	0.377873	SNORA10B	109616960
ENSG00000185880	251.995	-0.511372	0.231207	-2.21175	0.0269842	0.378405	TRIM69	140691
ENSG00000113070	86.974	-0.943894	0.426775	-2.21169	0.0269882	0.378405	HBEGF	1839
ENSG00000259848	8.14533	0.847134	0.383061	2.21149	0.0270021	0.378406	LOC442028	442028
ENSG00000166681	88.5555	-0.807784	0.365331	-2.2111	0.0270287	0.378407	BEX3	27018
ENSG00000188833	17.7219	-1.38662	0.627377	-2.21019	0.027092	0.379079	ENTPD8	377841
ENSG00000162302	339.152	0.492215	0.222744	2.20978	0.0271205	0.379283	RPS6KA4	8986
ENSG00000213759	3.08914	1.39629	0.631995	2.20934	0.0271508	0.379291	UGT2B11	10720
ENSG00000175567	2709.26	-0.552129	0.249928	-2.20915	0.0271644	0.379291	UCP2	7351
ENSG00000184584	174.462	0.606427	0.274522	2.20903	0.0271725	0.379291	STING1	340061
ENSG00000165633	40.0075	0.657779	0.297777	2.20897	0.0271769	0.379291	VSTM4	196740
ENSG00000204283	1.5898	2.20552	0.998643	2.20851	0.0272085	0.379393	LINC01973	400624
ENSG00000189419	4.14845	0.922284	0.417614	2.20846	0.0272121	0.379393	SPATA41	388182
ENSG00000172059	326.49	-0.484588	0.219525	-2.20744	0.0272833	0.380071	KLF11	8462
ENSG00000111052	179.737	0.81045	0.367157	2.20736	0.0272886	0.380071	LIN7A	8825
ENSG00000205592	64.1811	-1.04776	0.474752	-2.20697	0.0273163	0.380202	MUC19	283463
ENSG00000161558	74.7749	0.395503	0.179238	2.20658	0.0273432	0.380202	TMEM143	55260
ENSG00000181222	8838.33	-0.43741	0.198249	-2.20637	0.0273584	0.380202	POLR2A	5430
ENSG00000100351	208.544	0.727794	0.329881	2.20623	0.027368	0.380202	GRAP2	9402
ENSG00000106571	181.241	-0.704864	0.319533	-2.20592	0.0273897	0.38031	GLI3	2737
ENSG00000131389	841.452	-0.356966	0.161838	-2.20569	0.0274055	0.380335	SLC6A6	6533
ENSG00000168884	233.247	0.403248	0.182948	2.20417	0.0275124	0.3816	TNIP2	79155
ENSG00000068831	991.173	0.633957	0.287786	2.20288	0.0276035	0.382498	RASGRP2	10235
ENSG00000152402	130.468	0.816233	0.37057	2.20264	0.0276198	0.382501	GUCY1A2	2977
ENSG00000181541	151.989	0.499417	0.226869	2.20134	0.0277119	0.383414	MAB21L2	10586
ENSG00000216895	42.0853	0.428562	0.19478	2.20024	0.0277901	0.384216	LOC100506302	100506302
ENSG00000162782	1.84446	-2.15463	0.979508	-2.19971	0.0278274	0.38423	TDRD5	163589
ENSG00000002822	314.624	0.392206	0.178345	2.19914	0.0278681	0.384371	MAD1L1	8379
ENSG00000124253	15.5531	-1.7823	0.810516	-2.19897	0.0278799	0.384371	PCK1	5105
ENSG00000145912	52.6712	0.393833	0.17913	2.19859	0.0279072	0.384371	NHP2	55651
ENSG00000226887	4.17446	-0.898369	0.408627	-2.19851	0.0279131	0.384371	ERVMER34-1	100288413
ENSG00000163631	11.5278	1.73723	0.790201	2.19846	0.0279162	0.384371	ALB	213
ENSG00000153157	12.0288	-1.13378	0.515734	-2.19837	0.0279224	0.384371	SYCP2L	221711
ENSG00000183090	19.2675	-0.792733	0.360975	-2.19609	0.0280858	0.385345	FREM3	166752
ENSG00000151789	60.2899	-0.76083	0.346527	-2.19559	0.0281215	0.385345	ZNF385D	79750
ENSG00000120498	3.30181	-1.16328	0.529837	-2.19555	0.0281241	0.385345	TEX11	56159
ENSG00000115604	192.34	-0.76441	0.348163	-2.19555	0.0281241	0.385345	IL18R1	8809
ENSG00000170419	7.54914	2.66647	1.21461	2.19533	0.02814	0.385345	VSTM2A	222008
ENSG00000204397	151.093	0.449551	0.204788	2.1952	0.028149	0.385345	CARD16	114769
ENSG00000176101	219.629	0.403553	0.183871	2.19475	0.0281813	0.385497	SSNA1	8636
ENSG00000187003	2.43282	1.20546	0.549286	2.19459	0.0281928	0.385497	ACTL7A	10881
ENSG00000171208	295.97	-0.52624	0.239804	-2.19446	0.0282026	0.385497	NETO2	81831
ENSG00000163817	17.7011	1.06008	0.483141	2.19413	0.0282258	0.38562	SLC6A20	54716
ENSG00000249106	1.61768	-1.98752	0.905982	-2.19377	0.0282517	0.38577	LOC101928590	101928590
ENSG00000171346	24.8157	-1.42265	0.648603	-2.19341	0.0282777	0.38577	KRT15	3866
ENSG00000228294	3.21549	-1.2763	0.581884	-2.19339	0.0282793	0.38577	BMS1P17	101101776
ENSG00000139209	85.547	-0.894553	0.407881	-2.19317	0.0282951	0.385792	SLC38A4	55089
ENSG00000140548	621.699	-0.308959	0.140897	-2.1928	0.0283219	0.385963	ZNF710	374655
ENSG00000207475	44.4226	-0.782719	0.356983	-2.19259	0.0283368	0.385963	SNORA80E	677823
ENSG00000132879	189.499	0.420565	0.191828	2.19241	0.0283502	0.385963	FBXO44	93611
ENSG00000159086	785.337	0.306969	0.140055	2.19177	0.0283961	0.386116	PAXBP1	94104
ENSG00000164078	60.8306	-0.776841	0.354453	-2.19166	0.028404	0.386116	MST1R	4486
ENSG00000196660	3.58992	2.01779	0.921756	2.18908	0.0285913	0.388274	SLC30A10	55532
ENSG00000105613	71.4421	-0.716185	0.327423	-2.18734	0.0287179	0.389215	MAST1	22983
ENSG00000131080	36.9118	-0.928151	0.42457	-2.1861	0.0288084	0.389993	EDA2R	60401
ENSG00000112294	862.162	-0.633231	0.289706	-2.18577	0.0288326	0.389993	ALDH5A1	7915
ENSG00000167676	287.441	-0.864155	0.395376	-2.18566	0.0288407	0.389993	PLIN4	729359
ENSG00000188315	285.35	-0.326492	0.149383	-2.1856	0.0288451	0.389993	C3orf62	375341
ENSG00000137460	85.895	-0.77789	0.355937	-2.18547	0.0288543	0.389993	FHDC1	85462
ENSG00000175003	29.5231	-0.721423	0.330118	-2.18535	0.028863	0.389993	SLC22A1	6580
ENSG00000213533	27.2688	-0.35843	0.164028	-2.18518	0.0288757	0.389993	STIMATE	375346
ENSG00000165689	228.201	0.382607	0.175116	2.18488	0.0288977	0.39006	ENTR1	10807
ENSG00000091428	116.396	-1.00431	0.459698	-2.18472	0.0289093	0.39006	RAPGEF4	11069
ENSG00000053524	65.2864	0.509172	0.2331	2.18435	0.0289367	0.390237	MCF2L2	23101
ENSG00000090266	294.63	0.268811	0.123101	2.18366	0.0289874	0.390646	NDUFB2	4708
ENSG00000189280	4.43517	-1.6162	0.740343	-2.18305	0.0290323	0.390944	GJB5	2709
ENSG00000198914	49.9061	-1.54578	0.708411	-2.18204	0.0291069	0.391754	POU3F3	5455
ENSG00000227802	2.54985	4.2839	1.96394	2.18128	0.0291626	0.392311	DNAJB3	414061
ENSG00000100564	48.6374	0.369747	0.169564	2.18057	0.029215	0.392678	PIGH	5283
ENSG00000165349	5.42701	2.79289	1.28084	2.18052	0.0292188	0.392678	SLC7A3	84889
ENSG00000163885	14.6232	0.722359	0.331371	2.17991	0.0292643	0.392943	CFAP100	348807
ENSG00000143816	45.9557	-0.830133	0.380819	-2.17987	0.0292674	0.392943	WNT9A	7483
ENSG00000131724	790.156	-0.527377	0.241996	-2.17928	0.0293109	0.393034	IL13RA1	3597
ENSG00000168303	204.993	0.421243	0.193325	2.17894	0.0293365	0.393034	MPLKIP	136647
ENSG00000185101	552.35	0.568733	0.26102	2.17889	0.0293401	0.393034	ANO9	338440
ENSG00000173404	30.7002	1.11401	0.511299	2.17879	0.0293476	0.393034	INSM1	3642
ENSG00000198734	728.329	-0.904268	0.415067	-2.17861	0.0293608	0.393034	F5	2153
ENSG00000064692	47.9428	-0.851461	0.390897	-2.17823	0.0293893	0.393162	SNCAIP	9627
ENSG00000108433	190.575	-0.28088	0.128957	-2.17809	0.0293993	0.393162	GOSR2	9570
ENSG00000005001	8.32336	2.5073	1.15136	2.17769	0.0294293	0.39337	PRSS22	64063
ENSG00000140557	4.50562	1.84084	0.845395	2.17749	0.0294441	0.393374	ST8SIA2	8128
ENSG00000179938	35.5685	0.483146	0.22192	2.17712	0.0294717	0.393396	GOLGA8J	653073
ENSG00000206579	70.4235	-0.88293	0.405557	-2.17708	0.0294747	0.393396	XKR4	114786
ENSG00000167645	138.461	0.382274	0.175636	2.17651	0.0295173	0.393677	YIF1B	90522
ENSG00000036672	33.002	-1.17416	0.539505	-2.17637	0.0295275	0.393677	USP2	9099
ENSG00000171431	7.91439	-1.73306	0.796435	-2.17602	0.0295536	0.393677	KRT20	54474
ENSG00000173276	544.418	0.365187	0.167845	2.17574	0.0295748	0.393766	ZBTB21	49854
ENSG00000163687	36.2205	0.751279	0.345405	2.17507	0.0296251	0.39396	DNASE1L3	1776
ENSG00000197079	5.09536	3.71458	1.70806	2.17473	0.0296501	0.39396	KRT35	3886
ENSG00000239704	4.79264	-0.9181	0.422185	-2.17464	0.0296573	0.39396	CDRT4	284040
ENSG00000135972	129.17	0.326744	0.150256	2.17458	0.0296618	0.39396	MRPS9	64965
ENSG00000147381	3.17118	-2.5671	1.18096	-2.17373	0.029725	0.394415	MAGEA4	4103
ENSG00000145824	287.154	-1.00554	0.463001	-2.17178	0.0298724	0.395985	CXCL14	9547
ENSG00000164404	30.3945	-0.919139	0.4233	-2.17137	0.0299036	0.396017	GDF9	2661
ENSG00000004846	8.17082	-1.01208	0.466104	-2.17136	0.029904	0.396017	ABCB5	340273
ENSG00000132681	26.2897	0.776339	0.357622	2.17084	0.0299435	0.39602	ATP1A4	480
ENSG00000091483	232.334	0.41644	0.191849	2.17067	0.0299565	0.39602	FH	2271
ENSG00000151338	62.2111	-0.638063	0.293959	-2.17059	0.0299625	0.39602	MIPOL1	145282
ENSG00000146909	632.152	0.323829	0.149233	2.16996	0.0300098	0.39626	NOM1	64434
ENSG00000135046	692.635	0.879028	0.40514	2.16969	0.0300305	0.396342	ANXA1	301
ENSG00000110786	6.16155	-1.16843	0.538719	-2.1689	0.0300905	0.396941	PTPN5	84867
ENSG00000148187	279.685	0.261104	0.120418	2.16832	0.0301343	0.397133	MRRF	92399
ENSG00000197061	503.238	0.504109	0.232552	2.16773	0.0301793	0.397136	H4C3	8364
ENSG00000124216	27.8106	0.931255	0.429603	2.16771	0.0301805	0.397136	SNAI1	6615
ENSG00000132881	31.8553	0.575996	0.26576	2.16735	0.030208	0.397136	CPLANE2	79363
ENSG00000157064	18.4123	0.624778	0.288272	2.16732	0.0302104	0.397136	NMNAT2	23057
ENSG00000127362	64.9953	-0.518108	0.239072	-2.16717	0.0302221	0.397136	TAS2R3	50831
ENSG00000104879	13.292	1.13513	0.523886	2.16674	0.0302544	0.397176	CKM	1158
ENSG00000143851	737.262	-0.47177	0.217771	-2.16636	0.030284	0.397263	PTPN7	5778
ENSG00000167360	4.95598	-1.47198	0.679619	-2.16589	0.0303194	0.397263	OR51Q1	390061
ENSG00000171747	20.1802	-0.765526	0.353525	-2.16541	0.0303564	0.397417	LGALS4	3960
ENSG00000147036	103.872	-0.88836	0.410261	-2.16536	0.0303604	0.397417	LANCL3	347404
ENSG00000138175	83.1196	0.405626	0.187394	2.16456	0.0304213	0.397628	ARL3	403
ENSG00000255203	4.71019	-0.981274	0.45339	-2.1643	0.030441	0.397628	OR7E2P	8587
ENSG00000198830	504.807	0.317047	0.146504	2.16408	0.030458	0.397628	HMGN2	3151
ENSG00000161914	46.3419	0.453636	0.209637	2.16392	0.0304709	0.397628	ZNF653	115950
ENSG00000103510	313.544	0.460309	0.212723	2.16389	0.0304725	0.397628	KAT8	84148
ENSG00000004864	368.327	0.337711	0.156087	2.16361	0.0304943	0.397628	SLC25A13	10165
ENSG00000174136	316.324	-0.532518	0.246129	-2.16358	0.0304968	0.397628	RGMB	285704
ENSG00000173262	87.737	0.60998	0.281943	2.16348	0.030504	0.397628	SLC2A14	144195
ENSG00000105131	14.6115	1.02573	0.474309	2.16258	0.0305736	0.398061	EPHX3	79852
ENSG00000139946	288.723	0.793651	0.367051	2.16223	0.0306002	0.398061	PELI2	57161
ENSG00000253598	39.2306	-0.821738	0.380089	-2.16196	0.0306209	0.398061	SLC10A5	347051
ENSG00000185933	109.146	1.354	0.62629	2.16193	0.0306234	0.398061	CALHM1	255022
ENSG00000110395	2550.8	0.305015	0.14109	2.16185	0.0306301	0.398061	CBL	867
ENSG00000122254	56.5709	1.04343	0.48275	2.16143	0.0306619	0.398061	HS3ST2	9956
ENSG00000204531	147.463	-0.610686	0.282553	-2.16131	0.0306711	0.398061	POU5F1	5460
ENSG00000174938	22.5114	-1.09619	0.507193	-2.16129	0.030673	0.398061	SEZ6L2	26470
ENSG00000134245	47.401	-0.511834	0.23691	-2.16046	0.0307373	0.398533	WNT2B	7482
ENSG00000166183	9.41438	-2.23177	1.03302	-2.16044	0.0307386	0.398533	ASPG	374569
ENSG00000243742	47.0711	0.567434	0.262712	2.15991	0.0307796	0.398684	RPLP0P2	113157
ENSG00000213057	97.5431	-0.670666	0.310639	-2.15899	0.0308511	0.399089	C1orf220	400798
ENSG00000264743	32.6874	-0.445265	0.206251	-2.15885	0.0308616	0.399089	DPRXP4	503645
ENSG00000140600	6.16986	0.939227	0.435069	2.1588	0.0308655	0.399089	SH3GL3	6457
ENSG00000125430	500.756	0.671029	0.310842	2.15875	0.0308696	0.399089	HS3ST3B1	9953
ENSG00000179399	19.4568	-1.48844	0.689797	-2.15779	0.0309438	0.399859	GPC5	2262
ENSG00000105647	5.77313	0.736287	0.341384	2.15677	0.0310235	0.400264	PIK3R2	5296
ENSG00000196262	2410.74	0.326411	0.151348	2.15669	0.0310297	0.400264	PPIA	5478
ENSG00000247193	5.89383	0.68933	0.319641	2.15658	0.0310387	0.400264	LOC439933	439933
ENSG00000117054	744.847	0.442423	0.20516	2.15648	0.0310459	0.400264	ACADM	34
ENSG00000138131	120.003	-0.648231	0.300601	-2.15645	0.0310488	0.400264	LOXL4	84171
ENSG00000214872	127.441	-0.571092	0.264866	-2.15616	0.0310713	0.400365	SMTNL1	219537
ENSG00000175497	9.24641	1.76548	0.819274	2.15493	0.031167	0.401151	DPP10	57628
ENSG00000241945	492.014	0.380678	0.176655	2.15492	0.0311678	0.401151	PWP2	5822
ENSG00000047249	235.956	0.240196	0.11147	2.15481	0.0311766	0.401151	ATP6V1H	51606
ENSG00000239590	8.69312	-1.60195	0.743576	-2.15439	0.0312096	0.401281	OR1J4	26219
ENSG00000125851	6.75396	-1.33227	0.618517	-2.15398	0.0312419	0.401281	PCSK2	5126
ENSG00000163378	403.788	-0.456604	0.211986	-2.15394	0.0312448	0.401281	EOGT	285203
ENSG00000088930	928.842	0.257669	0.119628	2.15393	0.0312457	0.401281	XRN2	22803
ENSG00000163393	194.555	0.619229	0.287591	2.15316	0.0313063	0.40152	SLC22A15	55356
ENSG00000185897	7.30519	1.19128	0.553279	2.15313	0.0313086	0.40152	FFAR3	2865
ENSG00000167216	107.233	0.542672	0.25223	2.15149	0.0314374	0.402793	KATNAL2	83473
ENSG00000252010	1070.36	0.630805	0.293271	2.15093	0.031482	0.403059	SCARNA5	677775
ENSG00000120705	325.559	0.287553	0.133722	2.15038	0.0315251	0.403346	ETF1	2107
ENSG00000136574	19.4479	-1.62619	0.756478	-2.14968	0.0315803	0.403759	GATA4	2626
ENSG00000149292	163.031	0.432182	0.201055	2.14957	0.0315892	0.403759	TTC12	54970
ENSG00000197181	12.9279	-0.575021	0.267525	-2.14941	0.0316019	0.403759	PIWIL2	55124
ENSG00000171033	172.381	0.744435	0.346485	2.14853	0.0316714	0.404267	PKIA	5569
ENSG00000133059	260.005	0.290683	0.135365	2.14741	0.0317608	0.404644	DSTYK	25778
ENSG00000201672	1.17902	-1.90848	0.888856	-2.14712	0.031784	0.404644	SNORD113-4	767564
ENSG00000147642	97.2625	-0.90546	0.422091	-2.14518	0.0319387	0.406344	SYBU	55638
ENSG00000221949	112.14	-0.630882	0.294276	-2.14384	0.0320455	0.407322	LINC01465	283416
ENSG00000131969	14.1401	-0.798237	0.372543	-2.14267	0.0321396	0.407946	ABHD12B	145447
ENSG00000157782	7.1713	0.90151	0.420998	2.14137	0.0322445	0.408813	CABP1	9478
ENSG00000166819	33.5846	-1.10177	0.514526	-2.14132	0.0322479	0.408813	PLIN1	5346
ENSG00000126251	6.26124	1.29088	0.602858	2.14126	0.0322529	0.408813	GPR42	2866
ENSG00000132965	191.751	0.46055	0.215189	2.14021	0.0323375	0.409089	ALOX5AP	241
ENSG00000005981	1.49085	1.33032	0.621598	2.14017	0.0323414	0.409089	ASB4	51666
ENSG00000069206	3.14266	2.59305	1.21167	2.14007	0.0323495	0.409089	ADAM7	8756
ENSG00000109182	6.48018	-3.06345	1.43148	-2.14006	0.0323499	0.409089	CWH43	80157
ENSG00000136352	9.93694	-2.1648	1.01175	-2.13967	0.0323817	0.409216	NKX2-1	7080
ENSG00000235033	11.9153	0.974589	0.455622	2.13903	0.0324331	0.409313	DAAM2-AS1	100505635
ENSG00000183251	2.09593	-1.9562	0.91454	-2.139	0.0324355	0.409313	OR51B4	79339
ENSG00000175792	316.523	0.402709	0.1883	2.13866	0.0324633	0.409381	RUVBL1	8607
ENSG00000270959	1.98457	0.8546	0.399979	2.13662	0.0326293	0.410417	LPP-AS2	339929
ENSG00000163218	3.38306	-1.99971	0.935958	-2.13653	0.032636	0.410417	PGLYRP4	57115
ENSG00000178401	11.0437	0.751079	0.351572	2.13634	0.0326515	0.410422	DNAJC22	79962
ENSG00000180305	2.23191	5.45918	2.55684	2.13513	0.0327502	0.411349	WFDC10A	140832
ENSG00000013392	30.8259	-0.49663	0.232617	-2.13496	0.032764	0.411349	RWDD2A	112611
ENSG00000186395	282.093	-0.605554	0.283661	-2.13478	0.0327787	0.411349	KRT10	3858
ENSG00000179546	8.0829	1.37826	0.645691	2.13455	0.0327977	0.411349	HTR1D	3352
ENSG00000086289	109.06	-0.615572	0.288511	-2.13362	0.0328742	0.411935	EPDR1	54749
ENSG00000172939	1117.14	0.278917	0.130728	2.13357	0.0328778	0.411935	OXSR1	9943
ENSG00000164659	134.744	-0.597893	0.280369	-2.13252	0.032964	0.412824	KIAA1324L	222223
ENSG00000113494	70.262	-0.939254	0.44061	-2.13171	0.0330306	0.413246	PRLR	5618
ENSG00000144847	16.6738	1.05651	0.495651	2.13156	0.0330428	0.413246	IGSF11	152404
ENSG00000204131	122.257	-0.639425	0.299981	-2.13155	0.0330436	0.413246	NHSL2,FLJ44635	340527392490
ENSG00000034239	2.97778	-1.49789	0.702896	-2.13102	0.0330873	0.413246	EFCAB1	79645
ENSG00000149571	27.2285	-0.774756	0.363564	-2.131	0.0330889	0.413246	KIRREL3	84623
ENSG00000182397	75.9738	0.549797	0.258006	2.13095	0.0330936	0.413246	DNM1P46	196968
ENSG00000010810	945.566	0.535655	0.251385	2.13082	0.033104	0.413246	FYN	2534
ENSG00000008128	85.9601	0.566753	0.266027	2.13043	0.0331358	0.413452	CDK11A	728642
ENSG00000168135	3.10901	-3.13679	1.47285	-2.12974	0.0331931	0.413924	KCNJ4	3761
ENSG00000142875	1338.5	0.578175	0.271525	2.12936	0.0332244	0.413924	PRKACB	5567
ENSG00000138796	248.035	0.371377	0.174423	2.12917	0.0332404	0.413924	HADH	3033
ENSG00000184557	1069.99	0.693321	0.325855	2.1277	0.0333623	0.415136	SOCS3	9021
ENSG00000140093	12.7075	-1.2876	0.605545	-2.12636	0.0334735	0.416329	SERPINA10	51156
ENSG00000152192	31.2984	-1.41434	0.665327	-2.12577	0.033522	0.416552	POU4F1	5457
ENSG00000137500	374.08	0.354296	0.166735	2.1249	0.0335947	0.417074	CCDC90B	60492
ENSG00000109943	93.8228	0.723054	0.340325	2.1246	0.0336204	0.417202	CRTAM	56253
ENSG00000135951	146.455	0.415202	0.195516	2.12363	0.0337015	0.417792	TSGA10	80705
ENSG00000125780	121.211	2.31537	1.09043	2.12335	0.0337247	0.417792	TGM3	7053
ENSG00000166482	113.133	-0.752428	0.354368	-2.12329	0.0337293	0.417792	MFAP4	4239
ENSG00000109794	71.2358	0.920945	0.433918	2.12239	0.0338048	0.418136	FAM149A	25854
ENSG00000164900	5.84635	-1.4279	0.672844	-2.12219	0.0338215	0.418136	GBX1	2636
ENSG00000197429	227.871	0.446481	0.210413	2.12193	0.0338437	0.418136	IPP	3652
ENSG00000215146	30.6673	-0.761042	0.358658	-2.12192	0.0338448	0.418136	LOC441666	441666
ENSG00000122012	6.71401	-1.13519	0.534998	-2.12186	0.0338493	0.418136	SV2C	22987
ENSG00000125356	743.141	0.375821	0.177233	2.1205	0.0339642	0.418794	NDUFA1	4694
ENSG00000170667	26.6665	0.694242	0.327435	2.12025	0.0339854	0.418865	RASA4B	100271927
ENSG00000183128	6.43459	1.57979	0.745341	2.11955	0.0340436	0.419329	CALHM3	119395
ENSG00000076826	112.438	-0.84817	0.400187	-2.11943	0.0340538	0.419329	CAMSAP3	57662
ENSG00000162009	4.12871	4.34118	2.04938	2.11829	0.0341506	0.419799	SSTR5	6755
ENSG00000237064	3.49537	0.894432	0.422259	2.11821	0.0341574	0.419799	EIF3IP1	442720
ENSG00000168090	358.452	0.312907	0.147744	2.1179	0.0341838	0.419799	COPS6	10980
ENSG00000233016	419.243	0.630014	0.29748	2.11784	0.0341887	0.419799	SNHG7	84973
ENSG00000204438	139.77	0.384645	0.181649	2.11752	0.0342154	0.419799	GPANK1	7918
ENSG00000188186	265.708	0.372201	0.175861	2.11645	0.0343068	0.420541	LAMTOR4	389541
ENSG00000205015	1.90327	-2.34934	1.11037	-2.11581	0.0343607	0.421011	LINC02138	400558
ENSG00000147224	308.373	0.328253	0.155168	2.11548	0.0343893	0.421172	PRPS1	5631
ENSG00000148841	276.96	0.421537	0.199346	2.1146	0.0344643	0.42174	ITPRIP	85450
ENSG00000116691	211.977	0.429648	0.203185	2.11457	0.0344667	0.42174	MIIP	60672
ENSG00000130881	46.5413	-0.838685	0.396715	-2.11407	0.0345092	0.422047	LRP3	4037
ENSG00000197959	268.221	0.654264	0.309539	2.11367	0.034543	0.422047	DNM3	26052
ENSG00000105997	82.4287	-0.745284	0.352619	-2.11357	0.0345524	0.422047	HOXA3	3200
ENSG00000129682	43.2475	0.954977	0.452308	2.11134	0.0347429	0.424159	FGF13	2258
ENSG00000184486	46.6605	-1.40434	0.665255	-2.11098	0.0347738	0.424162	POU3F2	5454
ENSG00000224189	33.5393	-0.870308	0.412372	-2.11049	0.034816	0.424487	HAGLR	401022
ENSG00000129451	14.7952	1.07388	0.508938	2.11003	0.0348555	0.424737	KLK10	5655
ENSG00000129538	154.676	-0.934323	0.442848	-2.10981	0.0348751	0.424737	RNASE1	6035
ENSG00000169903	1.12099	-1.48958	0.706059	-2.10971	0.0348834	0.424737	TM4SF4	7104
ENSG00000251733	151.01	-0.954377	0.452449	-2.10936	0.0349137	0.424916	SCARNA8	677776
ENSG00000149575	6.77673	0.827882	0.392534	2.10907	0.0349383	0.425026	SCN2B	6327
ENSG00000186451	22.5594	-0.636987	0.30215	-2.10818	0.0350156	0.425394	SPATA12	353324
ENSG00000227268	12.0032	0.46683	0.221629	2.10635	0.0351737	0.426352	KLLN	100144748
ENSG00000064835	4.70689	-1.11775	0.530678	-2.10627	0.0351807	0.426352	POU1F1	5449
ENSG00000214787	66.9736	-0.909594	0.431943	-2.10582	0.0352201	0.426352	MS4A4E	643680
ENSG00000261879	15.5953	-0.537109	0.255065	-2.10577	0.0352243	0.426352	LOC100130950	100130950
ENSG00000266038	4.60537	-0.732217	0.347729	-2.10571	0.0352295	0.426352	MIR4659A	100616348
ENSG00000185958	86.1487	-0.629029	0.298729	-2.10569	0.0352317	0.426352	FAM186A	121006
ENSG00000269845	23.4254	-0.44581	0.211719	-2.10567	0.035233	0.426352	LOC641367	641367
ENSG00000187066	21.9106	0.529431	0.251431	2.10567	0.0352331	0.426352	TMEM262	100130348
ENSG00000106688	174.628	-0.880056	0.41796	-2.1056	0.0352393	0.426352	SLC1A1	6505
ENSG00000188991	1.58308	-1.60543	0.762515	-2.10544	0.0352529	0.426352	SLC15A5	729025
ENSG00000196367	4278.43	0.209263	0.099399	2.10528	0.0352668	0.426352	TRRAP	8295
ENSG00000179954	351.111	-0.655381	0.311386	-2.10472	0.0353156	0.426661	SSC5D	284297
ENSG00000137133	64.8932	0.400838	0.190465	2.10452	0.035333	0.426661	HINT2	84681
ENSG00000129187	325.044	0.204654	0.0972686	2.10401	0.0353774	0.426661	DCTD	1635
ENSG00000099937	73.208	-0.371843	0.176733	-2.10398	0.0353804	0.426661	SERPIND1	3053
ENSG00000117971	12.027	1.03644	0.492624	2.10391	0.0353864	0.426661	CHRNB4	1143
ENSG00000179913	18.3797	1.48115	0.704243	2.10319	0.0354496	0.426785	B3GNT3	10331
ENSG00000165102	491.348	-0.370372	0.176108	-2.10309	0.035458	0.426785	HGSNAT	138050
ENSG00000130723	4850.18	0.235437	0.111951	2.10305	0.0354618	0.426785	PRRC2B	84726
ENSG00000183644	6.92384	0.898384	0.427195	2.10298	0.0354673	0.426785	C11orf88	399949
ENSG00000169064	2.74624	1.71489	0.815581	2.10266	0.0354957	0.426785	ZBBX	79740
ENSG00000088367	150.273	-0.760208	0.361626	-2.1022	0.0355361	0.426785	EPB41L1	2036
ENSG00000165868	44.838	-0.831743	0.39571	-2.1019	0.0355621	0.426785	HSPA12A	259217
ENSG00000137494	210.428	0.328217	0.156168	2.10169	0.0355802	0.426785	ANKRD42	338699
ENSG00000083812	159.501	0.396049	0.188444	2.10168	0.0355817	0.426785	ZNF324	25799
ENSG00000174038	281.914	-0.516685	0.245863	-2.10152	0.0355953	0.426785	C9orf131	138724
ENSG00000196460	17.2267	1.00345	0.477502	2.10146	0.0356007	0.426785	RFX8	731220
ENSG00000165643	3.84772	2.5256	1.20305	2.09933	0.0357882	0.428843	SOHLH1	402381
ENSG00000185010	177.886	0.474671	0.226212	2.09834	0.0358752	0.429383	F8	2157
ENSG00000257987	1.32023	1.07634	0.512952	2.09833	0.035876	0.429383	TEX49	255411
ENSG00000135519	39.9694	0.697808	0.332563	2.09827	0.0358809	0.429383	KCNH3	23416
ENSG00000205336	258.218	-0.666095	0.317489	-2.09801	0.0359041	0.429383	ADGRG1	9289
ENSG00000158402	48.4524	0.460817	0.21969	2.09758	0.035942	0.429383	CDC25C	995
ENSG00000175305	163.625	0.556025	0.26514	2.0971	0.0359848	0.429553	CCNE2	9134
ENSG00000197479	9.55061	0.834466	0.398157	2.09582	0.0360979	0.430601	PCDHB11	56125
ENSG00000074527	65.0616	-0.692411	0.330463	-2.09528	0.0361466	0.43086	NTN4	59277
ENSG00000256574	12.8848	1.4646	0.699502	2.09377	0.0362802	0.432075	OR13A1	79290
ENSG00000254019	17.6155	-0.473562	0.226336	-2.09229	0.0364122	0.433392	LOC105375787	105375787
ENSG00000130584	233.435	0.475065	0.227071	2.09215	0.0364254	0.433392	ZBTB46	140685
ENSG00000261760	9.23347	-0.970986	0.464217	-2.09167	0.0364685	0.433557	LOC100507334	100507334
ENSG00000167100	36.58	0.652019	0.31194	2.09021	0.0365992	0.434429	SAMD14	201191
ENSG00000178662	51.9094	-0.981988	0.46982	-2.09013	0.0366057	0.434429	CSRNP3	80034
ENSG00000198883	26.6875	-0.958534	0.458783	-2.0893	0.036681	0.434981	PNMA5	114824
ENSG00000165792	273.877	0.184866	0.0884841	2.08926	0.0366842	0.434981	METTL17	64745
ENSG00000189134	7.78567	0.761821	0.364834	2.08813	0.0367862	0.436001	NKAPL	222698
ENSG00000257599	21.5396	-0.958535	0.459184	-2.08748	0.0368452	0.436509	OVCH1-AS1	101055625
ENSG00000243710	16.4578	-0.998953	0.478672	-2.08692	0.036895	0.436909	CFAP57	149465
ENSG00000185013	14.8763	-0.577632	0.276856	-2.0864	0.0369427	0.437045	NT5C1B	93034
ENSG00000152234	926.319	0.378842	0.181619	2.08592	0.0369862	0.437045	ATP5F1A	498
ENSG00000224903	1.96743	0.842625	0.404033	2.08553	0.0370208	0.437045	LOC101927858	101927858
ENSG00000154451	2575.44	0.816411	0.391487	2.08541	0.0370318	0.437045	GBP5	115362
ENSG00000178935	826.851	-0.406018	0.194706	-2.08529	0.0370426	0.437045	ZNF552	79818
ENSG00000184302	8.92524	-1.83911	0.881948	-2.08528	0.0370441	0.437045	SIX6	4990
ENSG00000013375	613.537	-0.442937	0.212412	-2.08527	0.0370449	0.437045	PGM3	5238
ENSG00000198535	14.8793	-1.25336	0.601162	-2.0849	0.0370787	0.437045	C2CD4A	145741
ENSG00000116147	28.2398	1.14199	0.547808	2.08465	0.0371007	0.437045	TNR	7143
ENSG00000134910	1236.16	-0.281895	0.135228	-2.08459	0.0371063	0.437045	STT3A	3703
ENSG00000110148	4.43646	3.01615	1.44689	2.08457	0.0371083	0.437045	CCKBR	887
ENSG00000138347	6.82949	1.2379	0.594032	2.08389	0.0371697	0.437045	MYPN	84665
ENSG00000131100	159.469	0.299102	0.143545	2.08369	0.0371884	0.437045	ATP6V1E1	529
ENSG00000105976	445.054	-0.890222	0.427269	-2.08352	0.037204	0.437045	MET	4233
ENSG00000105953	1537.93	0.230989	0.110871	2.0834	0.0372151	0.437045	OGDH	4967
ENSG00000076555	410.749	-0.528875	0.253864	-2.0833	0.0372237	0.437045	ACACB	32
ENSG00000183864	614.246	0.348399	0.167246	2.08315	0.0372375	0.437045	TOB2	10766
ENSG00000160683	201.254	0.708667	0.340202	2.08307	0.0372444	0.437045	CXCR5	643
ENSG00000181625	6.32801	0.447102	0.214638	2.08305	0.0372468	0.437045	SLX1B	79008
ENSG00000198822	5.08728	-0.912638	0.438157	-2.0829	0.0372599	0.437045	GRM3	2913
ENSG00000184232	112.868	0.674513	0.324044	2.08155	0.0373839	0.437607	OAF	220323
ENSG00000115590	35.8801	0.94396	0.453533	2.08135	0.037402	0.437607	IL1R2	7850
ENSG00000161265	120.11	-0.439168	0.211017	-2.0812	0.0374158	0.437607	U2AF1L4	199746
ENSG00000250666	1.24512	-0.980844	0.471294	-2.08117	0.0374184	0.437607	LINC01596	105377617
ENSG00000197496	80.4838	-0.786805	0.378063	-2.08115	0.0374204	0.437607	SLC2A10	81031
ENSG00000091844	13.3352	-0.631927	0.303825	-2.07991	0.0375341	0.438747	RGS17	26575
ENSG00000107625	197.416	0.232472	0.111793	2.07948	0.0375733	0.438828	DDX50	79009
ENSG00000105366	63.1777	0.775605	0.373016	2.07928	0.0375918	0.438856	SIGLEC8	27181
ENSG00000110047	2249.62	0.429389	0.206613	2.07822	0.037689	0.439802	EHD1	10938
ENSG00000168002	118.702	0.30396	0.146277	2.07798	0.0377111	0.439871	POLR2G	5436
ENSG00000139668	344.97	0.326036	0.15693	2.07759	0.0377474	0.440073	WDFY2	115825
ENSG00000164258	163.663	0.310399	0.149414	2.07744	0.0377607	0.440073	NDUFS4	4724
ENSG00000214700	9.27623	-0.806403	0.388242	-2.07706	0.0377956	0.440291	C12orf71	728858
ENSG00000213588	140.635	0.316015	0.152193	2.07641	0.037856	0.440617	ZBTB9	221504
ENSG00000156219	6.03417	-0.686417	0.330646	-2.07599	0.0378953	0.440757	ART3	419
ENSG00000071462	281.81	0.290174	0.139799	2.07565	0.0379261	0.440863	BUD23	114049
ENSG00000134802	201.627	-0.414404	0.199685	-2.07529	0.0379593	0.440863	SLC43A3	29015
ENSG00000222011	164.379	0.30005	0.144594	2.07512	0.0379756	0.440863	FAM185A	222234
ENSG00000215182	29.149	-1.52843	0.736909	-2.07411	0.0380693	0.441516	MUC5AC	4586
ENSG00000186790	4.42662	1.08868	0.525078	2.07337	0.0381378	0.441798	FOXE3	2301
ENSG00000259471	2.02134	-1.30041	0.627245	-2.07321	0.0381524	0.441798	LINC01169	102723165
ENSG00000235863	120.78	0.512154	0.247064	2.07296	0.0381756	0.441878	B3GALT4	8705
ENSG00000197128	197.835	-0.519906	0.250943	-2.07181	0.0382834	0.442938	ZNF772	400720
ENSG00000265396	1.58405	-1.09373	0.528055	-2.07125	0.0383357	0.443354	MIR3128	100422824
ENSG00000168907	9.77566	-2.17125	1.04846	-2.0709	0.0383678	0.443404	PLA2G4F	255189
ENSG00000183876	15.2487	-1.12052	0.54117	-2.07054	0.0384015	0.443404	ARSI	340075
ENSG00000131730	89.5227	-0.344608	0.166437	-2.0705	0.0384052	0.443404	CKMT2	1160
ENSG00000165799	6.22434	-1.94772	0.941479	-2.06879	0.0385658	0.44465	RNASE7	84659
ENSG00000168071	1745.11	0.572577	0.276774	2.06875	0.0385694	0.44465	CCDC88B	283234
ENSG00000223443	8.12835	0.935692	0.452318	2.06866	0.0385778	0.44465	USP17L2,USP17L1	377630401447
ENSG00000178567	528.72	-0.261109	0.126235	-2.06844	0.0385983	0.44465	EPM2AIP1	9852
ENSG00000244274	32.807	-0.759847	0.367376	-2.06831	0.0386108	0.44465	DBNDD2	55861
ENSG00000172478	12.2447	1.95103	0.943298	2.06831	0.0386112	0.44465	MAB21L4	79919
ENSG00000198765	1.74814	1.33061	0.643584	2.06751	0.0386865	0.445077	SYCP1	6847
ENSG00000162843	5.10392	-1.27252	0.615555	-2.06727	0.0387085	0.445077	WDR64	128025
ENSG00000151304	277.373	0.325593	0.15751	2.06712	0.0387225	0.445077	SRFBP1	153443
ENSG00000151388	154.014	-0.783632	0.379119	-2.06698	0.0387359	0.445077	ADAMTS12	81792
ENSG00000176222	22.8403	-0.604119	0.292312	-2.0667	0.0387628	0.445077	ZNF404	342908
ENSG00000122870	232.733	-0.668989	0.323791	-2.06611	0.0388179	0.445479	BICC1	80114
ENSG00000111245	9.35478	1.28186	0.620497	2.06586	0.0388417	0.445479	MYL2	4633
ENSG00000189108	3.90002	2.72938	1.32126	2.06574	0.0388533	0.445479	IL1RAPL2	26280
ENSG00000106462	717.907	0.308833	0.14951	2.06563	0.0388633	0.445479	EZH2	2146
ENSG00000159251	15.1915	1.04431	0.506072	2.06356	0.0390596	0.446742	ACTC1	70
ENSG00000214336	9.59876	2.75715	1.33618	2.06346	0.0390691	0.446742	FOXI3	344167
ENSG00000138944	27.8288	0.75376	0.365574	2.06185	0.0392219	0.447933	SHISAL1	85352
ENSG00000139304	32.9707	-1.06185	0.515006	-2.06181	0.0392256	0.447933	PTPRQ	374462
ENSG00000183605	168.667	0.377252	0.183025	2.06121	0.0392832	0.448112	SFXN4	119559
ENSG00000142609	24.2116	0.66085	0.320751	2.06032	0.0393679	0.448112	CFAP74	85452
ENSG00000140832	23.8585	-0.678231	0.329191	-2.0603	0.0393701	0.448112	MARVELD3	91862
ENSG00000196459	225.695	0.433901	0.210622	2.06009	0.03939	0.448112	TRAPPC2	6399
ENSG00000167513	237.925	0.457731	0.222195	2.06004	0.0393948	0.448112	CDT1	81620
ENSG00000152061	4369.32	-0.395624	0.192078	-2.05971	0.0394266	0.448112	RABGAP1L	9910
ENSG00000196503	3.74879	-0.817686	0.396992	-2.0597	0.039427	0.448112	ARL9	132946
ENSG00000184933	13.1244	-1.02877	0.499489	-2.05964	0.0394331	0.448112	OR6A2	8590
ENSG00000110852	139.571	0.608478	0.295459	2.05943	0.0394529	0.448112	CLEC2B	9976
ENSG00000081177	132.452	-0.434302	0.210989	-2.05841	0.0395503	0.448112	EXD2	55218
ENSG00000198742	415.282	0.269905	0.131136	2.0582	0.0395712	0.448112	SMURF1	57154
ENSG00000268041	23.4046	-0.578411	0.281065	-2.05793	0.0395971	0.448112	ERFL	390937
ENSG00000158373	1462.22	0.389435	0.18925	2.05778	0.0396113	0.448112	H2BC5	3017
ENSG00000196455	504.011	0.194931	0.0947348	2.05765	0.0396239	0.448112	PIK3R4	30849
ENSG00000206937	3.88065	-0.604122	0.293612	-2.05755	0.0396332	0.448112	SNORA70B	100124537
ENSG00000038002	137.37	0.358522	0.174249	2.05753	0.039635	0.448112	AGA	175
ENSG00000177138	4.59455	1.01278	0.49223	2.05753	0.0396351	0.448112	FAM9B	171483
ENSG00000110660	357.07	-0.38876	0.188954	-2.05743	0.0396445	0.448112	SLC35F2	54733
ENSG00000172354	953.691	0.35422	0.172173	2.05735	0.0396523	0.448112	GNB2	2783
ENSG00000142765	441.909	0.583661	0.283696	2.05734	0.0396531	0.448112	SYTL1	84958
ENSG00000272460	2.03446	5.60315	2.72484	2.05632	0.0397514	0.448849	SNORD115-40	100033814
ENSG00000221882	2.36056	1.51712	0.738032	2.05563	0.0398179	0.449306	OR3A2	4995
ENSG00000133561	480.953	0.572783	0.278702	2.05518	0.0398614	0.449306	GIMAP6	474344
ENSG00000080293	10.7008	-1.06935	0.520319	-2.05518	0.0398616	0.449306	SCTR	6344
ENSG00000185955	9.96769	0.564798	0.27483	2.05508	0.0398709	0.449306	C7orf61	402573
ENSG00000229571	4.21403	4.39722	2.13986	2.05491	0.039888	0.449306	PRAMEF25,PRAMEF26	441873645359
ENSG00000111913	2204.12	0.420521	0.204645	2.05488	0.0398909	0.449306	RIPOR2	9750
ENSG00000178732	19.4769	0.981301	0.477666	2.05437	0.0399402	0.449675	GP5	2814
ENSG00000115355	4299.47	-0.548988	0.267268	-2.05407	0.0399686	0.449696	CCDC88A	55704
ENSG00000182348	5.18067	2.07308	1.00937	2.05383	0.0399917	0.449696	ZNF804B	219578
ENSG00000233917	10.6309	-1.29283	0.629754	-2.05291	0.040081	0.450328	POTEB	100996331
ENSG00000034693	153.117	0.340928	0.166085	2.05273	0.0400986	0.45034	PEX3	8504
ENSG00000175544	18.4843	0.618369	0.301297	2.05236	0.0401349	0.450561	CABP4	57010
ENSG00000113448	586.432	0.602444	0.293658	2.05152	0.0402166	0.451106	PDE4D	5144
ENSG00000121075	7.73	-1.14852	0.559933	-2.05118	0.0402495	0.451116	TBX4	9496
ENSG00000102978	182.813	0.200044	0.0975613	2.05045	0.0403207	0.451116	POLR2C	5432
ENSG00000124159	8.17645	1.79964	0.877823	2.05012	0.0403531	0.451116	MATN4	8785
ENSG00000165140	130.119	-0.869478	0.424126	-2.05005	0.04036	0.451116	FBP1	2203
ENSG00000079974	178.794	0.270077	0.131753	2.04988	0.0403761	0.451116	RABL2B	11158
ENSG00000161904	359.616	0.353768	0.17263	2.04928	0.0404344	0.451116	LEMD2	221496
ENSG00000162384	108.799	0.216641	0.105729	2.04903	0.0404597	0.451116	CZIB	54987
ENSG00000167578	150.607	-0.342824	0.16734	-2.04866	0.040495	0.451116	RAB4B	53916
ENSG00000179241	133.019	-0.621518	0.303418	-2.04839	0.0405216	0.451116	LDLRAD3	143458
ENSG00000187054	19.3509	-0.963805	0.470537	-2.04831	0.0405296	0.451116	TMPRSS11A	339967
ENSG00000136870	433.586	0.257873	0.125899	2.04826	0.0405343	0.451116	ZNF189	7743
ENSG00000145979	108.462	0.347009	0.16942	2.04822	0.0405386	0.451116	TBC1D7,TBC1D7-LOC100130357	51256107080638
ENSG00000160868	11.6314	0.784127	0.382842	2.04817	0.0405433	0.451116	CYP3A4	1576
ENSG00000174721	33.9629	-0.570592	0.278631	-2.04784	0.0405754	0.451223	FGFBP3	143282
ENSG00000218358	9.77862	0.782559	0.382226	2.04737	0.0406215	0.451511	RAET1K	646024
ENSG00000165698	22.3732	0.444394	0.217088	2.04707	0.0406511	0.451511	SPACA9	11092
ENSG00000160188	10.6924	1.11841	0.546389	2.04692	0.0406662	0.451511	RSPH1	89765
ENSG00000204104	197.691	0.224794	0.109821	2.0469	0.0406677	0.451511	TRAF3IP1	26146
ENSG00000106686	31.0241	-0.570265	0.278705	-2.04612	0.0407443	0.451879	SPATA6L	55064
ENSG00000064651	941.091	-0.407849	0.199334	-2.04606	0.0407507	0.451879	SLC12A2	6558
ENSG00000162878	52.3549	-0.827511	0.40458	-2.04536	0.0408197	0.452276	PKDCC	91461
ENSG00000130772	143.686	0.269645	0.131865	2.04485	0.0408693	0.452597	MED18	54797
ENSG00000124334	2.21278	0.960237	0.469631	2.04466	0.0408883	0.452597	IL9R	3581
ENSG00000176597	139.348	-0.652015	0.318913	-2.04449	0.040905	0.452597	B3GNT5	84002
ENSG00000106948	4148.01	0.292039	0.142859	2.04424	0.0409296	0.452597	AKNA	80709
ENSG00000170820	8.50941	1.86766	0.913629	2.04422	0.0409319	0.452597	FSHR	2492
ENSG00000121351	9.87312	-0.914234	0.447352	-2.04366	0.0409874	0.452842	IAPP	3375
ENSG00000254221	72.1413	0.922011	0.451294	2.04304	0.0410486	0.453334	PCDHGB1	56104
ENSG00000116726	2.8234	4.70971	2.30568	2.04265	0.0410867	0.45335	PRAMEF12	390999
ENSG00000136861	962.855	0.233226	0.114191	2.04242	0.0411095	0.45335	CDK5RAP2	55755
ENSG00000222009	440.407	-0.815197	0.399188	-2.04214	0.041138	0.45335	BTBD19	149478
ENSG00000174945	70.3208	0.6127	0.300066	2.04188	0.0411631	0.45335	AMZ1	155185
ENSG00000102879	2558.28	0.393881	0.192906	2.04183	0.0411688	0.45335	CORO1A	11151
ENSG00000166670	5.21822	1.44661	0.708499	2.0418	0.0411712	0.45335	MMP10	4319
ENSG00000128283	210.078	-0.692159	0.339048	-2.04148	0.0412032	0.45335	CDC42EP1	11135
ENSG00000130545	33.1289	-0.84975	0.416288	-2.04125	0.0412258	0.45335	CRB3	92359
ENSG00000201355	7.518	-1.56432	0.766399	-2.04113	0.0412377	0.45335	RNA5S14	100169765
ENSG00000256162	16.2868	0.94226	0.46164	2.04111	0.0412395	0.45335	SMLR1	100507203
ENSG00000151150	273.833	0.69017	0.338152	2.04101	0.04125	0.45335	ANK3	288
ENSG00000137558	248.012	-1.22282	0.599475	-2.03981	0.0413691	0.454475	PI15	51050
ENSG00000181690	177.541	-0.594064	0.291589	-2.03733	0.0416167	0.456642	PLAG1	5324
ENSG00000086300	1476.98	0.674485	0.331199	2.03649	0.0417008	0.456789	SNX10	29887
[truncated: 17,670 more rows]
