# Supplementary material for: Sex- and Female Age-Dependent Differences in Gene Expression in Diffuse Large B-Cell Lymphoma—Possible Estrogen Effects
Source: Cancers (Basel). 2023 Feb 17;15(4):1298. doi: 10.3390/cancers15041298 (PMC9954534; doi:10.3390/cancers15041298)
Supplement: Supplementary file 1 [file cancers-15-01298-s001.zip › cancers-2141934-supplementary/Suppl. Table S8 ABC DLBCL subtype, genes differentially expressed females vs males.xls]

## Sheet: female Vs male results ABC subt
ensembl	baseMean	log2FoldChange	lfcSE	stat	pvalue	padj	symbol	entrez
ENSG00000067646	200.963	-2.35513	0.153114	-15.3815	2.17753e-53	5.69665e-49	ZFY	7544
ENSG00000198692	172.474	-3.36796	0.247071	-13.6315	2.60136e-42	2.26847e-38	EIF1AY	9086
ENSG00000154620	13.4539	-2.43716	0.183357	-13.2919	2.58114e-40	1.68813e-36	TMSB4Y	9087
ENSG00000012817	762.574	-3.49359	0.268264	-13.0229	9.06105e-39	3.95077e-35	KDM5D	8284
ENSG00000229807	8242.9	3.71654	0.299474	12.4102	2.3003e-35	8.59689e-32	XIST	7503
ENSG00000165246	115.313	-2.57222	0.207664	-12.3865	3.09271e-35	1.01135e-31	NLGN4Y	22829
ENSG00000114374	853.766	-2.94764	0.241811	-12.1898	3.52211e-34	1.0238e-30	USP9Y,TTTY15	828764595
ENSG00000067048	966.313	-2.93119	0.249061	-11.769	5.64157e-32	1.47589e-28	DDX3Y	8653
ENSG00000099725	177.574	-1.56225	0.133398	-11.7112	1.11654e-31	2.65545e-28	PRKY	5616
ENSG00000183878	733.068	-2.84476	0.244181	-11.6502	2.28923e-31	4.99072e-28	UTY	7404
ENSG00000131002	1448.07	-3.18097	0.279746	-11.3709	5.83714e-30	1.17466e-26	TXLNGY	246126
ENSG00000147050	890.817	0.608188	0.0623049	9.76147	1.64747e-22	2.8733e-19	KDM6A	7403
ENSG00000096088	34.0116	-3.135	0.321991	-9.73631	2.1109e-22	3.24842e-19	PGC	5225
ENSG00000229859	23.3644	-3.32619	0.369183	-9.0096	2.06815e-19	2.84763e-16	PGA3	643834
ENSG00000129824	480.715	-2.76077	0.315264	-8.75699	2.00529e-18	2.49812e-15	RPS4Y1	6192
ENSG00000229183	17.6452	-3.95893	0.452803	-8.74318	2.26634e-18	2.69499e-15	PGA4	643847
ENSG00000184956	1096.09	-1.82785	0.214891	-8.50595	1.80118e-17	1.96337e-14	MUC6	4588
ENSG00000203697	17.6845	-3.08699	0.377522	-8.17698	2.91048e-16	3.04564e-13	CAPN8	388743
ENSG00000126012	1951.88	0.509636	0.0635122	8.02423	1.02164e-15	1.02796e-12	KDM5C	8242
ENSG00000125354	3525.43	0.627657	0.0804884	7.79811	6.28396e-15	6.0887e-12	SEPTIN6	23157
ENSG00000196188	33.8461	-2.77583	0.356602	-7.78412	7.0198e-15	6.55875e-12	CTSE	1510
ENSG00000146038	24.7635	-2.23113	0.289	-7.72018	1.16165e-14	1.04793e-11	DCDC2	51473
ENSG00000215580	6.51957	-2.25103	0.293022	-7.68214	1.56455e-14	1.32033e-11	BCORP1	286554
ENSG00000106541	35.5374	-2.05798	0.285188	-7.21621	5.34548e-13	4.3701e-10	AGR2	10551
ENSG00000215182	252.412	-3.05519	0.440141	-6.94139	3.8827e-12	3.07804e-09	MUC5AC	4586
ENSG00000181126	74.2847	-1.82585	0.265997	-6.86417	6.68774e-12	5.14582e-09	HLA-V	352962
ENSG00000183943	563.401	0.495649	0.0729177	6.79738	1.06537e-11	7.74201e-09	PRKX	5613
ENSG00000005889	1510.77	0.505765	0.0764558	6.61513	3.71234e-11	2.62482e-08	ZFX	7543
ENSG00000144406	29.3512	-1.69294	0.257453	-6.57571	4.84203e-11	3.33348e-08	UNC80	285175
ENSG00000105509	10.5671	1.78943	0.280922	6.36987	1.89193e-10	1.20719e-07	HAS1	3036
ENSG00000123999	6.99531	-2.89625	0.458169	-6.32135	2.5929e-10	1.61507e-07	INHA	3623
ENSG00000188488	21.4448	-2.26429	0.359799	-6.29321	3.10971e-10	1.89193e-07	SERPINA5	5104
ENSG00000107262	839.904	-0.95901	0.155105	-6.18297	6.29069e-10	3.74024e-07	BAG1	573
ENSG00000230657	173.689	-1.36268	0.223955	-6.08463	1.1676e-09	6.64035e-07	PRB4	5545
ENSG00000250423	13.7841	-1.63973	0.270559	-6.06053	1.3567e-09	7.55163e-07	KIAA1210	57481
ENSG00000198765	11.9173	-2.60562	0.433203	-6.01478	1.80135e-09	9.81771e-07	SYCP1	6847
ENSG00000095627	17.6191	-1.65408	0.276418	-5.98398	2.17748e-09	1.16255e-06	TDRD1	56165
ENSG00000130021	210.302	0.528222	0.0902234	5.8546	4.7817e-09	2.50188e-06	PUDP	8226
ENSG00000117013	35.1491	1.00414	0.174701	5.74774	9.04448e-09	4.63946e-06	KCNQ4	9132
ENSG00000167676	203.676	0.925335	0.161222	5.73951	9.49486e-09	4.77683e-06	PLIN4	729359
ENSG00000183778	7.17467	-1.56012	0.273473	-5.70484	1.16455e-08	5.64184e-06	B3GALT5	10317
ENSG00000105963	126.654	-1.17985	0.208312	-5.66384	1.48019e-08	7.04058e-06	ADAP1	11033
ENSG00000169249	248.715	0.381037	0.0681074	5.59465	2.21071e-08	1.03276e-05	ZRSR2	8233
ENSG00000211578	8.16473	0.781625	0.142356	5.49065	4.00454e-08	1.83794e-05	MIR766	768218
ENSG00000132437	6.49471	-1.74722	0.318892	-5.47904	4.27628e-08	1.92882e-05	DDC	1644
ENSG00000178568	53.6694	-1.8066	0.335257	-5.38871	7.09661e-08	3.09424e-05	ERBB4	2066
ENSG00000127325	36.9592	-1.89937	0.355892	-5.33692	9.45398e-08	4.05452e-05	BEST3	144453
ENSG00000127324	15.1198	-2.07086	0.389572	-5.31573	1.06231e-07	4.48243e-05	TSPAN8	7103
ENSG00000145242	8.58354	2.27173	0.427782	5.31049	1.0933e-07	4.53997e-05	EPHA5	2044
ENSG00000183607	13.8347	-2.95755	0.561178	-5.27025	1.36235e-07	5.56881e-05	GKN2	200504
ENSG00000197870	191.738	-1.13172	0.216028	-5.23876	1.61658e-07	6.50638e-05	PRB3	5544
ENSG00000196208	96.795	-0.80159	0.154106	-5.20156	1.97621e-07	7.83329e-05	GREB1	9687
ENSG00000136872	14.3491	-1.14291	0.219846	-5.19867	2.00721e-07	7.8374e-05	ALDOB	229
ENSG00000215301	4657.55	0.372673	0.0722296	5.15956	2.47537e-07	9.52326e-05	DDX3X	1654
ENSG00000166206	23.2968	-1.66457	0.324012	-5.13739	2.78582e-07	0.000105623	GABRB3	2562
ENSG00000172867	8.76577	1.95232	0.388881	5.02036	5.15741e-07	0.000190032	KRT2	3849
ENSG00000165152	19.2027	-1.07568	0.214459	-5.01581	5.28098e-07	0.000191883	PGAP4	84302
ENSG00000117983	238.928	-0.977691	0.195765	-4.9942	5.90796e-07	0.000211724	MUC5B	727897
ENSG00000204538	25.5242	1.81817	0.364567	4.9872	6.12599e-07	0.00021657	PSORS1C2	170680
ENSG00000125999	9.16197	-1.45263	0.291862	-4.97711	6.45408e-07	0.000225127	BPIFB1	92747
ENSG00000169239	171.182	0.442099	0.0891847	4.95712	7.15474e-07	0.000246283	CA5B	11238
ENSG00000001630	36.2332	-0.873756	0.177257	-4.92933	8.25117e-07	0.000280336	CYP51A1	1595
ENSG00000102174	203.724	1.17225	0.238349	4.91819	8.73476e-07	0.000292962	PHEX	5251
ENSG00000133863	21.3203	-2.09209	0.432905	-4.83268	1.34704e-06	0.000440499	TEX15	56154
ENSG00000171431	10.2011	-1.88288	0.390641	-4.81996	1.43585e-06	0.000463746	KRT20	54474
ENSG00000243955	11.1071	-3.52521	0.734561	-4.79907	1.59405e-06	0.00050856	GSTA1	2938
ENSG00000158516	5.96273	-3.27127	0.683281	-4.7876	1.6879e-06	0.000532014	CPA2	1358
ENSG00000204967	16.3165	1.55126	0.324904	4.77452	1.80136e-06	0.000561016	PCDHA4	56144
ENSG00000147378	2.29784	-2.32097	0.488686	-4.74941	2.04008e-06	0.000627889	FATE1	89885
ENSG00000149972	17.9871	-2.7447	0.579111	-4.7395	2.14246e-06	0.00065173	CNTN5	53942
ENSG00000181856	21.0998	0.799328	0.171243	4.66781	3.04433e-06	0.000915434	SLC2A4	6517
ENSG00000173674	248.302	0.492373	0.105716	4.65749	3.20081e-06	0.00095155	EIF1AX	1964
ENSG00000125931	2.30119	-1.57179	0.338009	-4.65015	3.31686e-06	0.00097497	CITED1	4435
ENSG00000185610	9.80137	-2.49447	0.53676	-4.64727	3.3635e-06	0.000977695	DBX2	440097
ENSG00000105650	23.472	-0.7824	0.170112	-4.59932	4.2388e-06	0.00120161	PDE4C	5143
ENSG00000186395	227.64	0.563884	0.122614	4.59884	4.24846e-06	0.00120161	KRT10	3858
ENSG00000146039	4.65937	-3.00026	0.652555	-4.59771	4.27161e-06	0.00120161	SLC17A4	10050
ENSG00000153132	18.3426	-1.29245	0.28165	-4.58885	4.45693e-06	0.0012404	CLGN	1047
ENSG00000147206	10.6865	-1.37948	0.301323	-4.57806	4.69301e-06	0.00129236	NXF3	56000
ENSG00000185499	103.378	-0.845788	0.18603	-4.54652	5.45411e-06	0.00145597	MUC1	4582
ENSG00000159289	10.9789	-1.25741	0.276764	-4.54326	5.53915e-06	0.00146373	GOLGA6A	342096
ENSG00000206384	151.111	0.723926	0.159551	4.53728	5.69853e-06	0.00149079	COL6A6	131873
ENSG00000187537	202.612	0.904647	0.199904	4.52541	6.02797e-06	0.00156136	POTEG	404785
ENSG00000046651	516.982	0.30966	0.0686554	4.51035	6.4721e-06	0.00165997	OFD1	8481
ENSG00000056998	13.3021	1.20738	0.268314	4.49986	6.7997e-06	0.00172706	GYG2	8908
ENSG00000154227	14.3065	1.1806	0.262531	4.49699	6.89234e-06	0.00173375	CERS3	204219
ENSG00000133135	11.3215	-1.65845	0.369228	-4.49168	7.06644e-06	0.00176062	RNF128	79589
ENSG00000107147	25.0934	1.01476	0.226433	4.4815	7.41195e-06	0.00181219	KCNT1	57582
ENSG00000169876	59.7856	-1.86846	0.417132	-4.47931	7.48847e-06	0.00181394	MUC17	140453
ENSG00000088926	5.39445	-2.18631	0.488785	-4.47296	7.71452e-06	0.00185156	F11	2160
ENSG00000169340	8.09122	-2.39938	0.536955	-4.4685	7.87709e-06	0.00187339	PDILT	204474
ENSG00000184984	34.2095	0.678356	0.151931	4.46489	8.01117e-06	0.00188811	CHRM5	1133
ENSG00000240021	4.48753	-1.45936	0.327311	-4.45862	8.24874e-06	0.00192674	TEX35	84066
ENSG00000105141	9.79175	1.6947	0.381078	4.44712	8.70286e-06	0.00201483	CASP14	23581
ENSG00000241360	54.9875	-0.994861	0.223843	-4.44445	8.81169e-06	0.00202213	PDXP	57026
ENSG00000102678	19.0665	-1.28358	0.289069	-4.44041	8.97865e-06	0.00204253	FGF9	2254
ENSG00000144229	20.0467	1.28058	0.288649	4.43648	9.14414e-06	0.00206224	THSD7B	80731
ENSG00000197084	3.92195	3.26682	0.737815	4.4277	9.5245e-06	0.00212966	LCE1C	353133
ENSG00000136938	2332.34	-0.692854	0.156638	-4.42327	9.7217e-06	0.00215533	ANP32B	10541
ENSG00000111432	18.0417	1.08156	0.245005	4.41442	1.0128e-05	0.00222655	FZD10	11211
ENSG00000222036	287.529	0.84803	0.192449	4.40651	1.05047e-05	0.00227119	POTEM	641455
ENSG00000072195	103.843	0.85565	0.194345	4.40273	1.06898e-05	0.0022884	SPEG	10290
ENSG00000244067	2.3821	-2.9152	0.662346	-4.40132	1.07593e-05	0.0022884	GSTA2	2939
ENSG00000183638	21.0891	1.00406	0.228406	4.39596	1.10282e-05	0.00231039	RP1L1	94137
ENSG00000175756	301.956	-0.52152	0.118858	-4.38776	1.14526e-05	0.00237787	AURKAIP1	54998
ENSG00000169126	9.15923	-1.09989	0.251441	-4.37437	1.21785e-05	0.00250867	ARMC4	55130
ENSG00000138152	10.3197	1.79191	0.410263	4.3677	1.25562e-05	0.00255902	BTBD16	118663
ENSG00000173702	9.09944	-2.01677	0.46212	-4.36417	1.27609e-05	0.00255902	MUC13	56667
ENSG00000086712	819.834	0.398272	0.0912728	4.36353	1.27982e-05	0.00255902	TXLNG	55787
ENSG00000142606	8.31894	-1.24418	0.286866	-4.33713	1.44353e-05	0.00286092	MMEL1	79258
ENSG00000130294	37.4198	-1.38343	0.319901	-4.32456	1.52837e-05	0.0030063	KIF1A	547
ENSG00000124449	3.87556	-1.99392	0.461247	-4.32289	1.53995e-05	0.00300647	IRGC	56269
ENSG00000134193	10.2016	-2.03168	0.471337	-4.31046	1.62915e-05	0.00313384	REG4	83998
ENSG00000140015	10.5973	-1.28653	0.298915	-4.304	1.67744e-05	0.00320317	KCNH5	27133
ENSG00000107518	92.3621	-1.05927	0.246659	-4.29446	1.75122e-05	0.00331983	ATRNL1	26033
ENSG00000102195	3.44061	1.77642	0.414111	4.28971	1.78907e-05	0.00336718	GPR50	9248
ENSG00000166148	23.8483	0.906348	0.211602	4.28327	1.84164e-05	0.00344136	AVPR1A	552
ENSG00000100453	256.368	-0.764274	0.178503	-4.28158	1.85567e-05	0.003443	GZMB	3002
ENSG00000125798	12.427	-2.65973	0.62176	-4.27774	1.88796e-05	0.00347824	FOXA2	3170
ENSG00000130055	11.175	0.786036	0.183898	4.27431	1.91734e-05	0.00350766	GDPD2	54857
ENSG00000148584	3.10372	-0.997306	0.233885	-4.26409	2.00723e-05	0.00362146	A1CF	29974
ENSG00000177453	17.2879	-0.8805	0.2072	-4.24952	2.14227e-05	0.00383862	NIM1K	167359
ENSG00000007968	200.282	-0.480191	0.113329	-4.23714	2.26389e-05	0.00402863	E2F2	1870
ENSG00000101331	14.5091	0.627166	0.148069	4.23563	2.2791e-05	0.00402863	CCM2L	140706
ENSG00000198034	3172.7	0.411129	0.0972761	4.22642	2.37444e-05	0.00416897	RPS4X	6191
ENSG00000184908	8.88902	1.68672	0.399828	4.21861	2.45809e-05	0.00426378	CLCNKB	1188
ENSG00000100842	28.445	0.788451	0.18691	4.21834	2.46104e-05	0.00426378	EFS	10278
ENSG00000007174	32.2345	0.961658	0.228451	4.20947	2.55975e-05	0.00440564	DNAH9	1770
ENSG00000077279	13.1673	0.998395	0.237635	4.20138	2.65288e-05	0.00453608	DCX	1641
ENSG00000144366	75.4699	-0.912568	0.217717	-4.19153	2.77077e-05	0.00467675	GULP1	51454
ENSG00000145113	725.319	-1.35432	0.323204	-4.19029	2.78594e-05	0.00467675	MUC4	4585
ENSG00000256713	3.78598	-1.80061	0.429733	-4.19006	2.78878e-05	0.00467675	PGA5	5222
ENSG00000164675	5.37896	-0.861211	0.205684	-4.18705	2.82599e-05	0.00470896	IQUB	154865
ENSG00000092377	15.6004	-0.895279	0.214295	-4.17779	2.94357e-05	0.00487384	TBL1Y	90665
ENSG00000007062	15.8707	-1.50805	0.361297	-4.17399	2.99306e-05	0.00492087	PROM1	8842
ENSG00000126233	4.45152	1.65333	0.396221	4.17274	3.00959e-05	0.00492087	SLURP1	57152
ENSG00000269332	8.62271	-1.60552	0.386185	-4.15739	3.2191e-05	0.00523075	GOLGA2P9	440518
ENSG00000165716	33.7954	0.611904	0.14732	4.15358	3.27318e-05	0.00527936	DIPK1B	138311
ENSG00000132518	11.4476	1.04183	0.250894	4.15245	3.28938e-05	0.00527936	GUCY2D	3000
ENSG00000252835	221.691	0.508808	0.122697	4.14686	3.37065e-05	0.00537435	SCARNA21	677763
ENSG00000185442	64.4587	0.713836	0.17233	4.14227	3.43891e-05	0.00541604	FAM174B	400451
ENSG00000196482	37.4831	-1.19215	0.287886	-4.14104	3.45736e-05	0.00541604	ESRRG	2104
ENSG00000228075	5.79708	-1.15086	0.2781	-4.13832	3.49864e-05	0.00544809	BOD1L2	284257
ENSG00000154165	18.1668	-1.36367	0.331158	-4.11789	3.82364e-05	0.00591895	GPR15	2838
ENSG00000163630	3.06941	-2.38109	0.579073	-4.1119	3.92412e-05	0.00603875	SYNPR	132204
ENSG00000198753	43.979	0.756822	0.184238	4.10785	3.99364e-05	0.0061098	PLXNB3	5365
ENSG00000142621	86.8526	-0.764593	0.18627	-4.10475	4.04754e-05	0.00612067	FHAD1	114827
ENSG00000236699	22.9122	-0.972307	0.237024	-4.10215	4.09324e-05	0.00615421	ARHGEF38	54848
ENSG00000242485	232.197	-0.283248	0.0692376	-4.09096	4.29596e-05	0.00640827	MRPL20	55052
ENSG00000196663	377.639	0.305715	0.0747445	4.09014	4.31121e-05	0.00640827	TECPR2	9895
ENSG00000185753	314.638	0.249632	0.0611679	4.08109	4.48252e-05	0.00662526	CXorf38	159013
ENSG00000205542	4470.58	-0.448074	0.109874	-4.07805	4.54143e-05	0.00664357	TMSB4X	7114
ENSG00000134817	50.8977	0.669713	0.164232	4.07784	4.54569e-05	0.00664357	APLNR	187
ENSG00000165105	59.4976	-1.00927	0.247749	-4.07377	4.62587e-05	0.00672319	RASEF	158158
ENSG00000170421	50.2351	-0.76422	0.187779	-4.06978	4.70571e-05	0.00680144	KRT8	3856
ENSG00000158406	827.001	-0.434824	0.106903	-4.06744	4.75318e-05	0.0068323	H4C8	8365
ENSG00000123560	21.264	-0.872446	0.21495	-4.05883	4.93185e-05	0.00705038	PLP1	5354
ENSG00000165164	7.18782	1.70155	0.419775	4.05349	5.04585e-05	0.00717416	CFAP47	286464
ENSG00000013297	82.8594	-0.75433	0.186176	-4.05171	5.08448e-05	0.00719001	CLDN11	5010
ENSG00000095397	402.781	0.710151	0.175402	4.0487	5.15022e-05	0.00724381	WHRN	25861
ENSG00000099994	91.7178	0.653339	0.161664	4.04134	5.3146e-05	0.00743504	SUSD2	56241
ENSG00000181092	21.8042	1.01881	0.252428	4.03602	5.43649e-05	0.00752508	ADIPOQ	9370
ENSG00000006756	67.1632	0.526518	0.130507	4.03439	5.47435e-05	0.00753761	ARSD	414
ENSG00000172461	14.3193	-1.63844	0.408034	-4.01545	5.9332e-05	0.00812661	FUT9	10690
ENSG00000160539	13.7007	0.663685	0.165374	4.01323	5.98924e-05	0.00816065	PLPP7	84814
ENSG00000085741	28.3213	1.30139	0.324396	4.01173	6.02761e-05	0.00817038	WNT11	7481
ENSG00000006071	28.5819	1.48769	0.370992	4.01003	6.07112e-05	0.00818693	ABCC8	6833
ENSG00000111405	26.23	0.623363	0.155695	4.00374	6.23492e-05	0.00836471	ENDOU	8909
ENSG00000205777	4.12334	-3.13971	0.784673	-4.00129	6.29972e-05	0.00840852	GAGE1	2543
ENSG00000006757	96.8664	0.447675	0.111981	3.99778	6.39387e-05	0.00849086	PNPLA4	8228
ENSG00000112837	80.1735	0.810667	0.203281	3.98791	6.66572e-05	0.00880717	TBX18	9096
ENSG00000203782	4.15507	1.47767	0.371026	3.98266	6.81493e-05	0.00894041	LOR	4014
ENSG00000204936	13.7334	1.63533	0.410685	3.98196	6.83492e-05	0.00894041	CD177	57126
ENSG00000105329	2018.42	-0.583015	0.146539	-3.97857	6.93318e-05	0.00902383	TGFB1	7040
ENSG00000115386	3.87967	-2.77193	0.698774	-3.96685	7.28299e-05	0.0094322	REG1A	5967
ENSG00000123080	170.855	-0.423843	0.106898	-3.96494	7.34145e-05	0.00943907	CDKN2C	1031
ENSG00000105398	5.94401	-0.972262	0.245253	-3.96432	7.36046e-05	0.00943907	SULT2A1	6822
ENSG00000143375	29.9828	-0.973407	0.246314	-3.9519	7.75344e-05	0.00989452	CGN	57530
ENSG00000221970	21.0446	0.772703	0.195791	3.94657	7.92778e-05	0.00999481	OR2A1	346528
ENSG00000102837	21.6815	-1.59268	0.403608	-3.94609	7.94371e-05	0.00999481	OLFM4	10562
ENSG00000198844	83.3157	0.489855	0.124235	3.94296	8.04805e-05	0.0100739	ARHGEF15	22899
ENSG00000123689	77.5119	0.811268	0.206095	3.93639	8.2718e-05	0.0103047	G0S2	50486
ENSG00000185873	16.427	-1.45105	0.369027	-3.9321	8.42057e-05	0.0104048	TMPRSS11B	132724
ENSG00000203727	70.433	-0.841082	0.213918	-3.93179	8.43166e-05	0.0104048	SAMD5	389432
ENSG00000100216	424.974	-0.28983	0.0738233	-3.92599	8.6373e-05	0.0105589	TOMM22	56993
ENSG00000158477	15.4662	1.04988	0.268392	3.91173	9.1636e-05	0.0110474	CD1A	909
ENSG00000114812	23.6173	0.759657	0.194275	3.91021	9.2217e-05	0.0110665	VIPR1	7433
ENSG00000176595	151.077	-0.747705	0.191343	-3.90767	9.31901e-05	0.0111006	KBTBD11	9920
ENSG00000156219	12.0235	-0.756248	0.193562	-3.90701	9.34447e-05	0.0111006	ART3	419
ENSG00000167768	41.0437	2.13991	0.547926	3.90548	9.40395e-05	0.0111006	KRT1	3848
ENSG00000072501	3002.46	0.250875	0.0642434	3.90507	9.41986e-05	0.0111006	SMC1A	8243
ENSG00000150967	41.8259	0.566203	0.145615	3.88834	0.000100931	0.0117878	ABCB9	23457
ENSG00000197616	38.3165	1.45983	0.375774	3.88487	0.000102386	0.0118026	MYH6	4624
ENSG00000135903	9.85106	1.5541	0.400046	3.88481	0.000102412	0.0118026	PAX3	5077
ENSG00000140297	17.1933	-0.967736	0.249442	-3.8796	0.000104629	0.0118908	GCNT3	9245
ENSG00000175768	88.6476	-0.725897	0.187215	-3.87735	0.000105601	0.0118908	TOMM5	401505
ENSG00000115361	5.84464	-1.30039	0.335436	-3.87673	0.000105872	0.0118908	ACADL	33
ENSG00000165376	7.61574	-1.34123	0.346016	-3.8762	0.0001061	0.0118908	CLDN2	9075
ENSG00000147465	23.3749	-0.563742	0.145597	-3.87194	0.000107973	0.0119369	STAR	6770
ENSG00000224383	37.3013	0.48219	0.124546	3.87157	0.000108136	0.0119369	PRR29	92340
ENSG00000172428	72.391	-0.423225	0.109328	-3.87114	0.00010833	0.0119369	COPS9	150678
ENSG00000158715	79.3845	0.535473	0.13877	3.85872	0.000113982	0.0124245	SLC45A3	85414
ENSG00000179133	3.68237	-1.21641	0.315653	-3.85364	0.000116375	0.0126327	C10orf67	256815
ENSG00000143520	93.5551	0.929567	0.241618	3.84726	0.000119446	0.0128637	FLG2	388698
ENSG00000110811	37.7983	0.643226	0.167194	3.84718	0.000119487	0.0128637	P3H3	10536
ENSG00000181072	12.9833	-1.93172	0.502412	-3.8449	0.000120603	0.0129308	CHRM2	1129
ENSG00000145248	4.2524	0.855602	0.222804	3.84016	0.000122954	0.013129	SLC10A4	201780
ENSG00000196581	24.3748	0.756011	0.197056	3.83653	0.000124785	0.0132703	AJAP1	55966
ENSG00000124486	3945.56	0.220338	0.0574841	3.83303	0.000126574	0.0134061	USP9X	8239
ENSG00000004779	213.715	-0.308155	0.0804973	-3.82814	0.000129114	0.0135886	NDUFAB1	4706
ENSG00000116183	29.6213	-1.04053	0.271841	-3.82772	0.000129336	0.0135886	PAPPA2	60676
ENSG00000102225	801.269	0.244743	0.0639731	3.82572	0.000130392	0.013595	CDK16	5127
ENSG00000167748	38.905	0.850221	0.222243	3.82563	0.000130436	0.013595	KLK1	3816
ENSG00000113600	11.787	-1.305	0.341245	-3.82423	0.000131181	0.0136183	C9	735
ENSG00000206838	95.3452	0.652183	0.170875	3.81672	0.000135235	0.0138887	SNORA5A	654319
ENSG00000207493	93.6067	0.70486	0.184689	3.81646	0.000135378	0.0138887	SNORA46	677827
ENSG00000123358	343.722	0.629577	0.165049	3.81448	0.00013647	0.013946	NR4A1	3164
ENSG00000166960	5.01108	-1.4945	0.39259	-3.80677	0.000140795	0.0142793	CCDC178	374864
ENSG00000163380	35.8957	0.519832	0.136556	3.80672	0.000140823	0.0142793	LMOD3	56203
ENSG00000046647	105.879	0.302893	0.0796414	3.8032	0.000142837	0.0144276	GEMIN8	54960
ENSG00000105388	65.5788	-1.23741	0.325995	-3.79579	0.000147177	0.0148088	CEACAM5	1048
ENSG00000064195	5.08945	1.5185	0.400708	3.78954	0.000150928	0.0150786	DLX3	1747
ENSG00000196368	36.2711	-0.776171	0.204928	-3.78753	0.000152154	0.0150786	NUDT11	55190
ENSG00000245526	6.05486	-0.919283	0.242714	-3.78751	0.000152164	0.0150786	LINC00461	645323
ENSG00000137070	137.168	0.35129	0.0930265	3.77623	0.000159218	0.0157181	IL11RA	3590
ENSG00000197451	1123.12	-0.285482	0.0756187	-3.77529	0.000159822	0.0157184	HNRNPAB	3182
ENSG00000099715	21.816	-0.675236	0.179012	-3.77201	0.000161939	0.015867	PCDH11Y	83259
ENSG00000197181	21.409	-0.610081	0.161807	-3.77042	0.000162971	0.0158671	PIWIL2	55124
ENSG00000160223	259.959	0.546108	0.145163	3.76202	0.000168544	0.0162106	ICOSLG	23308
ENSG00000109193	6.10565	-1.47441	0.392085	-3.76044	0.000169612	0.0162396	SULT1E1	6783
ENSG00000149305	8.80053	1.07843	0.286837	3.75974	0.000170088	0.0162396	HTR3B	9177
ENSG00000163141	25.7992	0.47863	0.127439	3.75576	0.000172817	0.0164403	BNIPL	149428
ENSG00000100181	25.8078	0.534723	0.142949	3.74065	0.000183548	0.017335	TPTEP1,LOC112268292	387590112268292
ENSG00000167772	73.098	0.721453	0.192929	3.73947	0.000184412	0.017354	ANGPTL4	51129
ENSG00000269720	17.2972	0.67142	0.179856	3.73309	0.000189141	0.0177352	CCDC194	110806280
ENSG00000188517	10.0544	1.23759	0.332533	3.72172	0.000197872	0.0183454	COL25A1	84570
ENSG00000196565	8.96325	-0.928607	0.249574	-3.72077	0.000198613	0.0183454	HBG2	3048
ENSG00000183684	349.443	-0.311441	0.0837143	-3.72029	0.000198995	0.0183454	ALYREF	10189
ENSG00000172922	371.255	-0.514325	0.138272	-3.71967	0.000199483	0.0183454	RNASEH2C	84153
ENSG00000255568	14.6127	-0.774498	0.208243	-3.7192	0.000199856	0.0183454	BRWD1-AS2	103091865
ENSG00000187475	12.1469	-1.27237	0.342466	-3.71531	0.000202952	0.0185299	H1-6	3010
ENSG00000128564	60.3759	-0.862819	0.232259	-3.7149	0.000203282	0.0185299	VGF	7425
ENSG00000197461	247.289	0.517146	0.139391	3.71004	0.000207224	0.0188236	PDGFA	5154
ENSG00000224975	87.1	0.324741	0.0877418	3.7011	0.000214664	0.019432	INE1	8552
ENSG00000204001	21.8588	1.34854	0.364917	3.69548	0.000219474	0.0197989	LCN8	138307
ENSG00000116254	32.6391	-0.851348	0.230516	-3.69322	0.000221432	0.0199069	CHD5	26038
ENSG00000187583	22.8229	0.766391	0.207579	3.69205	0.000222452	0.01993	PLEKHN1	84069
ENSG00000125207	10.0436	-0.825674	0.224114	-3.68416	0.000229455	0.0204375	PIWIL1	9271
ENSG00000169427	2.14001	-1.50873	0.409674	-3.68276	0.000230726	0.0204375	KCNK9	51305
ENSG00000172638	188.25	0.371204	0.100824	3.68169	0.000231689	0.0204375	EFEMP2	30008
ENSG00000189337	75.1768	0.647643	0.175918	3.6815	0.000231863	0.0204375	KAZN	23254
ENSG00000260456	18.5654	-0.635281	0.172584	-3.681	0.000232324	0.0204375	C16orf95	100506581
ENSG00000187054	29.5038	-0.92166	0.250419	-3.68047	0.000232803	0.0204375	TMPRSS11A	339967
ENSG00000151615	3.4701	-2.40727	0.654412	-3.67852	0.00023459	0.0205255	POU4F2	5458
ENSG00000126500	44.9072	0.563204	0.153196	3.67636	0.000236582	0.0206308	FLRT1	23769
ENSG00000143549	974.392	-0.220966	0.0601217	-3.67531	0.000237557	0.0206469	TPM3	7170
ENSG00000188133	9.04275	-1.32828	0.361526	-3.6741	0.00023869	0.0206767	TMEM215	401498
ENSG00000126895	64.3101	0.452392	0.123189	3.67236	0.000240325	0.0207497	AVPR2	554
ENSG00000204694	2.79438	-1.77576	0.483731	-3.67097	0.000241629	0.0207936	OR11A1	26531
ENSG00000176566	11.8619	-2.19673	0.598751	-3.66886	0.000243636	0.0208976	DCAF4L2	138009
ENSG00000144339	27.0419	-1.2457	0.33966	-3.6675	0.000244933	0.0209402	TMEFF2	23671
ENSG00000164744	7.38749	-1.02975	0.281039	-3.66407	0.000248237	0.0211535	SUN3	256979
ENSG00000006116	5.73334	1.35024	0.368627	3.66289	0.000249386	0.0211825	CACNG3	10368
ENSG00000182512	206.784	-0.280536	0.076627	-3.66106	0.000251179	0.0212314	GLRX5	51218
ENSG00000155719	13.7704	-0.596678	0.162998	-3.66064	0.000251585	0.0212314	OTOA	146183
ENSG00000186777	29.0653	-0.749375	0.204816	-3.65878	0.000253421	0.0213175	ZNF732	654254
ENSG00000198488	9.98006	-0.880185	0.24114	-3.65009	0.000262146	0.0219807	B3GNT6	192134
ENSG00000144230	46.1505	0.592204	0.162645	3.64107	0.000271506	0.0226729	GPR17	2840
ENSG00000135407	131.569	0.330185	0.0906983	3.64048	0.000272134	0.0226729	AVIL	10677
ENSG00000159409	6.76963	-0.911447	0.250871	-3.63312	0.000280011	0.0231908	CELF3	11189
ENSG00000164879	9.13793	0.967428	0.266418	3.63124	0.000282061	0.0232776	CA3	761
ENSG00000138772	17.6011	-0.812369	0.223972	-3.6271	0.000286626	0.02358	ANXA3	306
ENSG00000121335	168.91	-0.883532	0.243733	-3.625	0.000288962	0.0236976	PRB2	653247
ENSG00000181609	8.7848	1.13109	0.312227	3.62265	0.000291606	0.0238397	OR52D1	390066
ENSG00000198670	24.314	-1.33802	0.369452	-3.62164	0.000292741	0.0238579	LPA	4018
ENSG00000111786	638.004	-0.422996	0.116827	-3.62071	0.000293797	0.0238697	SRSF9	8683
ENSG00000145358	14.9214	-0.851614	0.235272	-3.6197	0.000294941	0.0238884	DDIT4L	115265
ENSG00000197061	570.454	-0.404064	0.111727	-3.61653	0.000298576	0.024034	H4C3	8364
ENSG00000177873	176.239	0.337102	0.0934376	3.60778	0.000308832	0.0245884	ZNF619	285267
ENSG00000164611	235.542	-0.346045	0.0959216	-3.60758	0.000309065	0.0245884	PTTG1	9232
ENSG00000106125	20.9583	0.624459	0.173097	3.60757	0.00030908	0.0245884	MINDY4	84182
ENSG00000186868	63.4909	0.513572	0.142364	3.60745	0.000309222	0.0245884	MAPT	4137
ENSG00000105278	12.6967	1.11602	0.309767	3.60278	0.000314835	0.0249588	ZFR2	23217
ENSG00000155849	1007.72	0.22808	0.0633698	3.5992	0.000319201	0.0251524	ELMO1	9844
ENSG00000154080	4.95616	-2.11554	0.587922	-3.59833	0.000320264	0.0251605	CHST9	83539
ENSG00000139364	47.7775	0.935625	0.260228	3.5954	0.000323891	0.0253665	TMEM132B	114795
ENSG00000124635	924.93	-0.388628	0.108113	-3.59465	0.000324827	0.0253665	H2BC11	8970
ENSG00000137460	66.6794	0.578325	0.161229	3.58698	0.000334526	0.0260462	FHDC1	85462
ENSG00000175550	512.257	-0.355461	0.0994524	-3.57419	0.000351318	0.0272725	DRAP1	10589
ENSG00000113396	5.53702	-1.80627	0.506076	-3.56916	0.000358121	0.0276248	SLC27A6	28965
ENSG00000139173	93.8524	0.374705	0.105073	3.56616	0.000362252	0.0277914	TMEM117	84216
ENSG00000166828	7.18323	-1.43468	0.402483	-3.56458	0.000364436	0.0278772	SCNN1G	6340
ENSG00000167549	42.9551	0.538618	0.15114	3.56369	0.00036568	0.0278908	CORO6	84940
ENSG00000213401	8.26462	-2.01255	0.565322	-3.56	0.000370849	0.0282029	MAGEA12	4111
ENSG00000101084	53.7344	-0.472138	0.13272	-3.55741	0.000374531	0.0284003	RAB5IF	55969
ENSG00000137819	36.7332	-0.732119	0.205899	-3.55573	0.000376938	0.0285002	PAQR5	54852
ENSG00000166595	165.19	-0.24095	0.067843	-3.55158	0.000382923	0.0287864	CIAO2B	51647
ENSG00000198937	119.548	-0.347916	0.098006	-3.54995	0.000385307	0.0288825	CCDC167	154467
ENSG00000198062	118.871	0.970102	0.273361	3.54879	0.000387001	0.0289086	POTEH	23784
ENSG00000160181	12.0548	-2.5692	0.724083	-3.54821	0.000387864	0.0289086	TFF2	7032
ENSG00000173404	21.9205	0.855304	0.241302	3.54454	0.000393292	0.0292299	INSM1	3642
ENSG00000138798	14.6637	1.51024	0.426644	3.53981	0.000400418	0.0296642	EGF	1950
ENSG00000260105	27.3184	0.570956	0.161325	3.53916	0.000401404	0.0296642	AOC4P	90586
ENSG00000042813	2.06989	-1.01893	0.288126	-3.53642	0.000405594	0.0297487	ZPBP	11055
ENSG00000087237	125.057	0.412345	0.116627	3.5356	0.000406852	0.0297487	CETP	1071
ENSG00000205642	4.19126	-1.25621	0.355318	-3.53544	0.000407096	0.0297487	VCX3B	425054
ENSG00000142102	1635.8	0.490715	0.138848	3.53418	0.000409035	0.029765	PGGHG	80162
ENSG00000168148	4.09977	-0.817065	0.231213	-3.53382	0.000409594	0.029765	H3-4	8290
ENSG00000088386	12.119	0.691098	0.195711	3.53122	0.000413648	0.0299763	SLC15A1	6564
ENSG00000102871	241.192	-0.544177	0.154425	-3.52389	0.000425263	0.0307162	TRADD	8717
ENSG00000184486	35.4456	1.06172	0.301342	3.5233	0.000426207	0.0307162	POU3F2	5454
ENSG00000125995	215.451	-0.385136	0.109533	-3.51615	0.000437853	0.0314689	ROMO1	140823
ENSG00000105695	9.532	-1.02572	0.291999	-3.51276	0.000443479	0.0317117	MAG	4099
ENSG00000177733	1728.15	-0.253261	0.0720995	-3.51265	0.000443656	0.0317117	HNRNPA0	10949
ENSG00000090534	13.1141	0.686334	0.19551	3.51048	0.000447303	0.0318852	THPO	7066
ENSG00000147113	86.9762	0.403764	0.115097	3.50804	0.000451413	0.0320908	DIPK2B	79742
ENSG00000168619	9.58462	-3.07141	0.876582	-3.50384	0.000458596	0.0325131	ADAM18	8749
ENSG00000124092	97.4763	-0.909028	0.260333	-3.49179	0.000479803	0.0336919	CTCFL	140690
ENSG00000104938	25.0293	0.884413	0.253538	3.48828	0.00048613	0.0338137	CLEC4M	10332
ENSG00000198995	2.76784	0.866159	0.24835	3.48765	0.000487281	0.0338137	MIR340	442908
ENSG00000050030	21.4013	-0.860707	0.247028	-3.48425	0.000493525	0.0341563	NEXMIF	340533
ENSG00000243896	23.4067	0.635928	0.18264	3.48186	0.000497948	0.0342811	OR2A7	401427
ENSG00000147697	16.0484	0.811192	0.233026	3.48113	0.000499311	0.0342847	GSDMC	56169
ENSG00000162669	11.4654	-0.736675	0.211792	-3.47829	0.000504614	0.0345132	HFM1	164045
ENSG00000223443	7.11935	0.795382	0.228693	3.47794	0.000505277	0.0345132	USP17L2,USP17L1	377630401447
ENSG00000198758	5.97759	-1.5049	0.432803	-3.47711	0.000506847	0.0345303	EPS8L3	79574
ENSG00000171798	24.7995	0.934783	0.269265	3.47161	0.000517342	0.0351521	KNDC1	85442
ENSG00000172689	9.6043	-0.678368	0.195443	-3.47093	0.000518662	0.0351521	MS4A10	341116
ENSG00000197409	886.129	-0.376971	0.108668	-3.46901	0.000522378	0.0353125	H3C4	8351
ENSG00000145681	17.6508	-1.54091	0.444709	-3.46499	0.000530249	0.0356602	HAPLN1	1404
ENSG00000066032	16.0059	-1.25096	0.361286	-3.46253	0.000535118	0.0358036	CTNNA2	1496
ENSG00000253250	20.3139	-0.684512	0.197825	-3.46018	0.000539813	0.0360256	C8orf88	100127983
ENSG00000169895	1015.79	0.364681	0.105421	3.45929	0.000541607	0.0360534	SYAP1	94056
ENSG00000134308	536.001	-0.346097	0.100235	-3.45284	0.000554708	0.0367227	YWHAQ	10971
ENSG00000165511	42.1043	0.521258	0.15099	3.45228	0.000555874	0.0367227	C10orf25	220979
ENSG00000171246	12.7095	0.913063	0.265005	3.44546	0.000570093	0.0375672	NPTX1	4884
ENSG00000188710	4.05085	0.814611	0.236495	3.44451	0.000572089	0.0376041	QRFP	347148
ENSG00000126254	407.103	-0.409139	0.118832	-3.44299	0.000575315	0.0376377	RBM42	79171
ENSG00000197558	51.5651	0.642214	0.186544	3.44269	0.000575953	0.0376377	SSPO	23145
ENSG00000167588	38.675	0.588192	0.171051	3.4387	0.000584524	0.0377692	GPD1	2819
ENSG00000213512	12.8434	-0.661467	0.192401	-3.43795	0.000586135	0.0377692	GBP7	388646
ENSG00000220161	119.239	-0.794594	0.231125	-3.43794	0.000586151	0.0377692	LINC02076	400579
ENSG00000137674	2.28789	1.61178	0.469345	3.4341	0.000594533	0.0382066	MMP20	9313
ENSG00000070985	5.86659	0.877388	0.255538	3.43349	0.00059586	0.0382066	TRPM5	29850
ENSG00000127903	23.804	0.627836	0.182981	3.43116	0.000601013	0.0383694	ZNF835	90485
ENSG00000198944	8.93911	-1.26442	0.368597	-3.43035	0.000602799	0.0383694	SOWAHA	134548
ENSG00000081800	10.2594	1.02243	0.29825	3.42808	0.000607856	0.0384954	SLC13A1	6561
ENSG00000126778	71.7559	0.599132	0.174835	3.42683	0.000610664	0.0384954	SIX1	6495
ENSG00000006118	144.402	0.473168	0.138175	3.4244	0.000616153	0.0386521	TMEM132A	54972
ENSG00000015413	14.7476	-1.02973	0.300852	-3.42273	0.000619958	0.0386521	DPEP1	1800
ENSG00000187837	2056.33	-0.373492	0.10914	-3.42212	0.000621345	0.0386521	H1-2	3006
ENSG00000158526	206.189	-0.261816	0.0765211	-3.42149	0.000622795	0.0386521	TSR2	90121
ENSG00000184012	26.7058	-0.991527	0.289959	-3.41954	0.000627263	0.0387939	TMPRSS2	7113
ENSG00000153234	181.046	0.545365	0.159626	3.41651	0.000634297	0.0391365	NR4A2	4929
ENSG00000180815	16.58	-0.657705	0.192746	-3.4123	0.000644175	0.0395751	MAP3K15	389840
ENSG00000218823	8.28128	-0.771431	0.22612	-3.4116	0.000645824	0.0395751	PAPOLB	56903
ENSG00000106211	587.295	0.437087	0.12812	3.41155	0.000645945	0.0395751	HSPB1	3315
ENSG00000196187	575.381	0.304076	0.0892235	3.40803	0.000654346	0.0399886	TMEM63A	9725
ENSG00000105088	38.7039	0.441074	0.12946	3.40703	0.000656748	0.0399886	OLFM2	93145
ENSG00000180532	3.82391	-1.09374	0.321047	-3.40681	0.00065728	0.0399886	ZSCAN4	201516
ENSG00000171817	57.529	0.432818	0.127175	3.40333	0.000665707	0.0403732	ZNF540	163255
ENSG00000265527	70.6892	0.521146	0.15317	3.40239	0.000667986	0.0403732	MIR5690	100847048
ENSG00000102934	7.69427	-0.68253	0.200609	-3.40229	0.000668231	0.0403732	PLLP	51090
ENSG00000142319	12.2661	-1.15139	0.338529	-3.40116	0.000671011	0.0404015	SLC6A3	6531
ENSG00000251791	356.103	0.400392	0.117733	3.40084	0.000671788	0.0404015	SCARNA6	677772
ENSG00000117472	13.1326	-0.694906	0.204674	-3.39518	0.000685839	0.040964	TSPAN1	10103
ENSG00000205795	28.9406	-0.931577	0.274442	-3.39444	0.000687704	0.0409818	CYS1	192668
ENSG00000110881	33.2336	0.596357	0.175829	3.39168	0.000694646	0.0412084	ASIC1	41
ENSG00000241476	2.29423	-1.4202	0.418731	-3.39168	0.000694656	0.0412084	SSX2	6757
ENSG00000174547	127.748	-0.27292	0.0805302	-3.38904	0.000701379	0.0414702	MRPL11	65003
ENSG00000149451	40.2589	0.713916	0.210703	3.38826	0.000703386	0.0414702	ADAM33	80332
ENSG00000183310	15.6894	1.24385	0.367167	3.3877	0.00070482	0.0414702	OR2T34	127068
ENSG00000164746	4.19066	-0.902989	0.266568	-3.38747	0.000705411	0.0414702	C7orf57	136288
ENSG00000006747	29.5709	-0.826781	0.244224	-3.38534	0.000710895	0.0416989	SCIN	85477
ENSG00000130234	4.28702	-1.37649	0.406854	-3.38325	0.000716329	0.0419237	ACE2	59272
ENSG00000131080	31.4209	0.653225	0.193302	3.3793	0.000726716	0.0423499	EDA2R	60401
ENSG00000166984	3.15364	-1.86323	0.551374	-3.37925	0.00072685	0.0423499	TCP10L2	401285
ENSG00000006611	10.2141	-2.1014	0.622316	-3.37674	0.000733504	0.0426427	USH1C	10083
ENSG00000111057	10.1401	-0.85422	0.253517	-3.36947	0.000753116	0.0436857	KRT18	3875
ENSG00000144619	36.5108	-0.686618	0.204137	-3.36351	0.000769579	0.044478	CNTN4	152330
ENSG00000205710	26.6541	0.50646	0.150584	3.3633	0.000770175	0.044478	C17orf107	100130311
ENSG00000179057	13.3916	0.556694	0.165643	3.3608	0.000777172	0.044729	IGSF22	283284
ENSG00000138696	29.9118	-0.901872	0.268392	-3.36027	0.00077865	0.044729	BMPR1B	658
ENSG00000130222	46.0914	-0.67299	0.2003	-3.35992	0.000779651	0.044729	GADD45G	10912
ENSG00000198598	53.8441	0.619702	0.184494	3.35892	0.000782469	0.0447925	MMP17	4326
ENSG00000186115	6.85217	-1.38768	0.413547	-3.35557	0.000792026	0.0452406	CYP4F2	8529
ENSG00000171126	9.41655	-1.31511	0.39211	-3.35393	0.000796716	0.0454094	KCNG3	170850
ENSG00000169903	5.80288	-1.25216	0.373604	-3.35158	0.000803526	0.0456979	TM4SF4	7104
ENSG00000165948	57.771	-0.311375	0.0930515	-3.34626	0.000819085	0.0463811	IFI27L1	122509
ENSG00000155761	19.1522	-0.703784	0.210464	-3.34396	0.000825906	0.0466664	SPAG17	200162
ENSG00000079337	180.323	0.454365	0.13604	3.33995	0.00083794	0.0472443	RAPGEF3	10411
ENSG00000171864	45.2299	-0.8273	0.247774	-3.33892	0.000841035	0.0473168	PRND	23627
ENSG00000162545	62.9305	-0.525857	0.157596	-3.33673	0.000847687	0.0474561	CAMK2N1	55450
ENSG00000106302	5.29086	-0.89597	0.268548	-3.33635	0.000848874	0.0474561	HYAL4	23553
ENSG00000012223	81.4748	-0.942728	0.28263	-3.33556	0.000851275	0.0474844	LTF	4057
ENSG00000178057	225.143	-0.286812	0.086047	-3.3332	0.000858523	0.0477868	NDUFAF3	25915
ENSG00000136011	83.4123	0.727327	0.218417	3.32999	0.000868499	0.0480667	STAB2	55576
ENSG00000178055	9.3354	0.787795	0.236611	3.32949	0.000870051	0.0480667	PRSS42P	339906
ENSG00000116288	541.882	-0.224636	0.0675578	-3.3251	0.000883879	0.0485781	PARK7	11315
ENSG00000112812	52.9213	0.700629	0.21079	3.32383	0.000887901	0.0486968	PRSS16	10279
ENSG00000180596	1640.12	-0.302819	0.0911298	-3.32295	0.000890719	0.0487491	H2BC4	8347
ENSG00000078369	1822.8	-0.146149	0.0439956	-3.32189	0.000894093	0.0488317	GNB1	2782
ENSG00000176076	5.85682	0.854543	0.257459	3.31914	0.000902963	0.0490136	KCNE5	23630
ENSG00000130783	51.0356	-0.520884	0.156935	-3.31911	0.000903045	0.0490136	CCDC62	84660
ENSG00000188779	28.9771	0.639719	0.192856	3.31708	0.000909638	0.0492693	SKOR1	390598
ENSG00000136866	83.8571	0.543162	0.163821	3.31558	0.000914537	0.0493623	ZFP37	7539
ENSG00000178217	10.3417	0.796599	0.240273	3.3154	0.000915131	0.0493623	SH2D4B	387694
ENSG00000208772	156.952	0.595046	0.179544	3.31421	0.000919025	0.0494704	SNORD94	692225
ENSG00000041515	23.9612	0.677022	0.204748	3.30661	0.000944311	0.0506232	MYO16	23026
ENSG00000250295	9.68059	0.672592	0.203465	3.30568	0.000947455	0.0506359	RDH10-AS1	101926926
ENSG00000259974	15.1133	-1.20733	0.365261	-3.3054	0.00094842	0.0506359	LINC00261	140828
ENSG00000182768	44.6762	-0.5476	0.165775	-3.30328	0.000955597	0.0509152	NGRN	51335
ENSG00000167723	107.883	0.674628	0.20432	3.30182	0.000960596	0.0510775	TRPV3	162514
ENSG00000120498	9.61033	-0.930396	0.281853	-3.301	0.000963424	0.051124	TEX11	56159
ENSG00000145192	3.16449	-1.8413	0.55816	-3.29887	0.000970764	0.0513387	AHSG	197
ENSG00000198155	97.2662	-0.606527	0.183869	-3.29868	0.000971394	0.0513387	ZNF876P	642280
ENSG00000137860	23.2051	-0.521749	0.158356	-3.29479	0.000984939	0.0518615	SLC28A2	9153
ENSG00000134042	12.6928	-0.970393	0.294531	-3.2947	0.000985252	0.0518615	MRO	83876
ENSG00000151025	31.2729	1.18968	0.36131	3.29268	0.000992368	0.0520267	GPR158	57512
ENSG00000106648	3.30438	-0.729083	0.221518	-3.2913	0.00099727	0.0521792	GALNTL5	168391
ENSG00000182333	13.4099	-1.52758	0.464214	-3.29068	0.000999472	0.05219	LIPF	8513
ENSG00000171345	33.7875	-1.63098	0.496015	-3.28817	0.00100841	0.0524699	KRT19	3880
ENSG00000105202	1281.79	-0.36714	0.111659	-3.28805	0.00100884	0.0524699	FBL	2091
ENSG00000198258	272.668	-0.25091	0.0765375	-3.27827	0.00104447	0.0541077	UBL5	59286
ENSG00000196539	14.1108	1.19288	0.364155	3.27576	0.00105378	0.0543859	OR2T3	343173
ENSG00000100104	97.4866	-0.344715	0.105254	-3.27508	0.00105632	0.0543985	SRRD	402055
ENSG00000163877	167.999	-0.143271	0.0437764	-3.2728	0.00106489	0.0547154	SNIP1	79753
ENSG00000269964	2.40316	-1.47738	0.451476	-3.27233	0.00106666	0.0547154	MEI4	101928601
ENSG00000146425	231.266	0.329727	0.100792	3.27135	0.00107035	0.0547973	DYNLT1	6993
ENSG00000130748	58.6931	-0.511007	0.156262	-3.27019	0.00107474	0.0548541	TMEM160	54958
ENSG00000251655	191.561	-0.766022	0.234289	-3.26956	0.00107715	0.0548541	PRB1	5542
ENSG00000155893	102.156	0.32381	0.0990651	3.26866	0.00108058	0.0548913	PXYLP1	92370
ENSG00000230366	6.22622	0.46344	0.141887	3.26627	0.00108975	0.0552498	DSCR9	257203
ENSG00000147885	1.89473	1.58711	0.486285	3.26375	0.00109949	0.0556358	IFNA16	3449
ENSG00000154518	479.477	-0.213653	0.0655093	-3.26142	0.00110857	0.0558901	ATP5MC3	518
ENSG00000163354	11.2063	0.494872	0.151738	3.26136	0.00110879	0.0558901	DCST2	127579
ENSG00000179698	66.1789	0.434583	0.13329	3.26044	0.00111239	0.0559639	WDR97	340390
ENSG00000241644	27.2442	-0.492161	0.151078	-3.25765	0.00112338	0.0564082	INMT	11185
ENSG00000184698	8.83118	1.10853	0.34046	3.25597	0.00113006	0.0565963	OR51M1	390059
ENSG00000118432	1184.64	-0.728251	0.22369	-3.25562	0.00113145	0.0565963	CNR1	1268
ENSG00000197213	6.18715	-0.842175	0.258805	-3.25409	0.00113754	0.0567925	ZSCAN5B	342933
ENSG00000155754	22.9861	-0.638502	0.196374	-3.25146	0.00114814	0.0571038	C2CD6	151254
ENSG00000204356	227.453	-0.278111	0.0855913	-3.24929	0.00115694	0.0571959	NELFE	7936
ENSG00000205922	22.4314	-0.883045	0.271791	-3.24898	0.00115819	0.0571959	ONECUT3	390874
ENSG00000136881	16.1816	-1.15596	0.355908	-3.24792	0.00116251	0.0571959	BAAT	570
ENSG00000214309	20.633	-0.507703	0.156323	-3.24777	0.00116311	0.0571959	MBLAC1	255374
ENSG00000171865	113.752	-0.235923	0.0727497	-3.24295	0.00118301	0.0580649	RNASEH1	246243
ENSG00000176723	10.5884	0.473463	0.146076	3.24121	0.00119025	0.0583109	ZNF843	283933
ENSG00000116774	61.9978	0.521838	0.161143	3.23836	0.00120218	0.0586759	OLFML3	56944
ENSG00000197381	388.124	0.388349	0.120004	3.23614	0.00121159	0.0590064	ADARB1	104
ENSG00000106245	89.7747	-0.263728	0.0815057	-3.2357	0.00121346	0.0590064	BUD31	8896
ENSG00000173546	102.679	0.495057	0.153075	3.23408	0.00122035	0.0590677	CSPG4	1464
ENSG00000082556	4.72244	-0.902563	0.279092	-3.23393	0.00122101	0.0590677	OPRK1	4986
ENSG00000180209	11.2597	0.703218	0.217458	3.23381	0.0012215	0.0590677	MYLPF	29895
ENSG00000170374	10.9054	0.587613	0.181818	3.23187	0.00122984	0.0593613	SP7	121340
ENSG00000166450	291.084	-0.733138	0.226916	-3.23088	0.00123411	0.0594578	PRTG	283659
ENSG00000165092	411.171	-0.612743	0.189766	-3.22893	0.00124252	0.0596392	ALDH1A1	216
ENSG00000215244	15.1905	0.489358	0.151564	3.22873	0.00124342	0.0596392	LINC02649	399715
ENSG00000074800	3239.56	-0.282509	0.08751	-3.22831	0.00124525	0.0596392	ENO1	2023
ENSG00000147485	44.1574	0.71944	0.222885	3.22785	0.00124723	0.0596392	PXDNL	137902
ENSG00000214999	6.9796	0.730185	0.226274	3.227	0.00125097	0.0596392	LOC107985075	107985075
ENSG00000003989	131.643	-0.533464	0.16532	-3.22686	0.00125155	0.0596392	SLC7A2	6542
ENSG00000137877	106.138	0.507395	0.157309	3.22547	0.00125767	0.0597133	SPTBN5	51332
ENSG00000172137	4.86472	-1.40367	0.435394	-3.22391	0.00126454	0.059828	CALB2	794
ENSG00000107165	3.92578	-1.47682	0.458123	-3.22364	0.00126573	0.059828	TYRP1	7306
ENSG00000158710	1052.5	-0.276704	0.0858433	-3.22336	0.00126695	0.059828	TAGLN2	8407
ENSG00000236939	1.84368	0.755932	0.234656	3.22145	0.00127545	0.0601206	BAALC-AS2	157556
ENSG00000252010	890.308	0.389861	0.121158	3.21779	0.00129184	0.0606844	SCARNA5	677775
ENSG00000115252	44.4933	-0.637529	0.198129	-3.21774	0.00129205	0.0606844	PDE1A	5136
ENSG00000152954	3.34225	-0.65651	0.204153	-3.21578	0.00130092	0.0609916	NRSN1	140767
ENSG00000164508	1.76365	-3.54456	1.10258	-3.21479	0.00130541	0.0610929	H2AC1	221613
ENSG00000128482	15.5064	0.726274	0.225956	3.21423	0.00130795	0.0611021	RNF112	7732
ENSG00000186487	21.595	-0.698487	0.217494	-3.21153	0.00132031	0.0614599	MYT1L	23040
ENSG00000158578	19.3314	0.584546	0.182038	3.21113	0.00132215	0.0614599	ALAS2	212
ENSG00000223496	154.894	-0.375643	0.117028	-3.20986	0.00132798	0.0615312	EXOSC6	118460
ENSG00000186732	2.60936	-1.39799	0.435557	-3.20967	0.00132889	0.0615312	MPPED1	758
ENSG00000159674	125.358	0.515146	0.16058	3.20803	0.00133647	0.0616538	SPON2	10417
ENSG00000197893	13.7579	1.689	0.526496	3.20801	0.00133658	0.0616538	NRAP	4892
ENSG00000163395	108.238	-0.977476	0.30485	-3.20642	0.00134399	0.0616538	IGFN1	91156
ENSG00000244486	52.1926	0.505547	0.157671	3.20635	0.0013443	0.0616538	SCARF2	91179
ENSG00000164266	6.62073	-1.36663	0.426282	-3.20593	0.00134629	0.0616538	SPINK1	6690
ENSG00000034510	3760.36	-0.306156	0.095523	-3.20505	0.00135039	0.0616538	TMSB10	9168
ENSG00000165953	1.81473	2.21182	0.690527	3.20309	0.00135961	0.0617909	SERPINA12	145264
ENSG00000180801	45.3042	0.495043	0.15456	3.20291	0.00136048	0.0617909	ARSJ	79642
ENSG00000132604	498.58	-0.182495	0.0569872	-3.20238	0.00136298	0.0617971	TERF2	7014
ENSG00000169627	140.02	-0.214648	0.0670438	-3.20161	0.00136663	0.0618555	BOLA2B	654483
ENSG00000130988	14.0136	-0.647006	0.202289	-3.19842	0.00138184	0.0624357	RGN	9104
ENSG00000056736	335.791	0.547539	0.17126	3.19712	0.00138807	0.0626094	IL17RB	55540
ENSG00000060709	24.0971	-0.985954	0.308462	-3.19635	0.00139177	0.062668	RIMBP2	23504
ENSG00000068615	53.0669	-0.533259	0.166981	-3.19353	0.00140546	0.0631756	REEP1	65055
ENSG00000242515	2.54482	-1.73729	0.544151	-3.19266	0.00140969	0.063257	UGT1A10	54575
ENSG00000113211	7.77033	-0.745711	0.233654	-3.19152	0.00141525	0.0633172	PCDHB6	56130
ENSG00000113212	20.9248	-0.887261	0.278047	-3.19105	0.00141756	0.0633172	PCDHB7	56129
ENSG00000102098	40.422	-0.618391	0.193798	-3.1909	0.00141829	0.0633172	SCML2	10389
ENSG00000238363	22.7662	0.561531	0.176163	3.18757	0.00143474	0.0639424	SNORA13	654322
ENSG00000121653	59.9294	-0.679968	0.213643	-3.18273	0.00145892	0.0649096	MAPK8IP1	9479
ENSG00000175416	424.922	-0.501888	0.157908	-3.17836	0.00148113	0.0657857	CLTB	1212
ENSG00000196407	28.3231	0.527323	0.166038	3.17592	0.00149363	0.0661608	THEM5	284486
ENSG00000157456	231.041	-0.309044	0.0973143	-3.17572	0.00149463	0.0661608	CCNB2	9133
ENSG00000112759	650.155	-0.238902	0.0752433	-3.17507	0.00149803	0.0661991	SLC29A1	2030
ENSG00000171560	11.6362	-1.69737	0.534882	-3.17335	0.00150691	0.0664006	FGA	2243
ENSG00000206159	4.47109	-0.807996	0.254631	-3.1732	0.00150766	0.0664006	GYG2P1	352887
ENSG00000138135	29.8581	0.591397	0.186443	3.172	0.00151393	0.0665645	CH25H	9023
ENSG00000053371	161.573	-0.221843	0.0700647	-3.16625	0.00154417	0.067544	AKR7A2	8574
ENSG00000244474	8.01134	-1.90779	0.602722	-3.16529	0.00154931	0.067544	UGT1A4	54657
ENSG00000137561	4.98192	-1.22661	0.38757	-3.16487	0.00155155	0.067544	TTPA	7274
ENSG00000204390	86.8112	0.47434	0.149878	3.16484	0.0015517	0.067544	HSPA1L	3305
ENSG00000114124	5.24058	-0.772956	0.244576	-3.16039	0.00157559	0.0682639	GRK7	131890
ENSG00000072506	196.764	-0.295826	0.0936068	-3.1603	0.00157606	0.0682639	HSD17B10	3028
ENSG00000137203	58.9665	0.737055	0.2334	3.1579	0.00158909	0.0687144	TFAP2A	7020
ENSG00000204282	120.832	0.382454	0.121134	3.15729	0.00159245	0.0687252	TNRC6C-AS1	100131096
ENSG00000083444	463.571	0.328627	0.104098	3.15689	0.0015946	0.0687252	PLOD1	5351
ENSG00000127554	111.667	-0.460058	0.145773	-3.15598	0.00159959	0.0687374	GFER	2671
ENSG00000171552	494.551	-0.277031	0.0878323	-3.15409	0.00161	0.0690217	BCL2L1	598
ENSG00000183873	19.5499	0.875143	0.277495	3.15372	0.00161203	0.0690217	SCN5A	6331
ENSG00000116544	58.6911	-0.620189	0.196775	-3.15177	0.00162286	0.0693369	DLGAP3	58512
ENSG00000166341	261.612	0.377679	0.119843	3.15144	0.00162469	0.0693369	DCHS1	8642
ENSG00000162753	10.4007	-0.936336	0.297411	-3.14829	0.00164227	0.0699729	SLC9C2	284525
ENSG00000187833	4.38976	-1.28168	0.407262	-3.14707	0.00164917	0.0701529	C2orf78	388960
ENSG00000204385	24.6307	-0.720273	0.228926	-3.14631	0.00165345	0.0702208	SLC44A4	80736
ENSG00000257127	29.4903	0.7795	0.247826	3.14535	0.00165888	0.0703371	CLLU1	574028
ENSG00000266967	18.913	0.229082	0.0728925	3.14273	0.00167378	0.0708541	AARSD1	80755
ENSG00000152484	184.158	-0.373047	0.118733	-3.14191	0.00167851	0.0709395	USP12	219333
ENSG00000164627	28.8433	0.676742	0.215591	3.13901	0.00169519	0.071529	KIF6	221458
ENSG00000161896	4.39611	-0.925424	0.294885	-3.13826	0.00169956	0.07158	IP6K3	117283
ENSG00000100811	1681.36	-0.183151	0.0583735	-3.13757	0.00170353	0.07158	YY1	7528
ENSG00000035681	533.309	0.16237	0.0517547	3.1373	0.00170512	0.07158	NSMAF	8439
ENSG00000172531	1113.33	-0.23089	0.0736042	-3.13692	0.00170735	0.07158	PPP1CA	5499
ENSG00000213218	3.48413	-1.28455	0.409854	-3.13416	0.00172349	0.072141	CSH2	1443
ENSG00000123388	10.5788	1.26662	0.404398	3.13211	0.00173557	0.0725306	HOXC11	3227
ENSG00000121060	825.011	0.17679	0.0564701	3.13068	0.00174403	0.0727679	TRIM25	7706
ENSG00000166578	37.075	-0.436081	0.139429	-3.12762	0.00176229	0.0732612	IQCD	115811
ENSG00000251869	5.89324	-0.682198	0.218143	-3.12729	0.00176425	0.0732612	SCARNA23	677773
ENSG00000162426	13.6832	0.565377	0.180887	3.12559	0.00177451	0.0735705	SLC45A1	50651
ENSG00000163631	34.1508	-1.37069	0.438732	-3.12421	0.00178285	0.073587	ALB	213
ENSG00000168883	575.4	-0.346364	0.110872	-3.124	0.00178409	0.073587	USP39	10713
ENSG00000196335	18.7819	-0.580054	0.185685	-3.12387	0.00178492	0.073587	STK31	56164
ENSG00000148734	27.0696	0.483907	0.154917	3.12366	0.00178616	0.073587	NPFFR1	64106
ENSG00000134757	88.8579	-1.01117	0.323929	-3.12156	0.00179895	0.0739973	DSG3	1830
ENSG00000197903	1476.69	-0.327888	0.105068	-3.12073	0.00180405	0.0740908	H2BC12	85236
ENSG00000180245	14.9051	0.588424	0.188731	3.1178	0.00182208	0.0746452	RRH	10692
ENSG00000180658	19.245	0.580435	0.18618	3.11761	0.00182326	0.0746452	OR2A4	79541
ENSG00000183091	712.374	0.462022	0.14837	3.11399	0.00184577	0.0754487	NEB	4703
ENSG00000162174	28.9054	-0.442963	0.142404	-3.1106	0.00186708	0.0760821	ASRGL1	80150
ENSG00000113360	1032.14	0.168333	0.0541695	3.10753	0.00188661	0.0767582	DROSHA	29102
ENSG00000198300	87.2163	-0.613935	0.197626	-3.10654	0.00189291	0.0768831	PEG3	5178
ENSG00000168631	70.173	-0.957136	0.308167	-3.1059	0.001897	0.0768831	MUCL3	135656
ENSG00000007314	57.0605	0.562453	0.181105	3.10567	0.00189849	0.0768831	SCN4A	6329
ENSG00000265828	10.9911	0.648844	0.208984	3.10476	0.00190435	0.0770012	MIR3939	100500857
ENSG00000171495	17.2895	-1.33991	0.432036	-3.10139	0.00192615	0.077562	MROH2B	133558
ENSG00000112365	750.246	0.274916	0.088647	3.10124	0.00192712	0.077562	ZBTB24	9841
ENSG00000118245	4.29348	-2.43313	0.78553	-3.09743	0.00195204	0.078324	TNP1	7141
ENSG00000159625	6.45229	-0.956473	0.309024	-3.09515	0.00196716	0.07881	DRC7	84229
ENSG00000171873	8.64753	1.22497	0.396255	3.09136	0.00199241	0.0796994	ADRA1D	146
ENSG00000173064	2412.52	0.158652	0.0513675	3.08857	0.00201125	0.0802079	HECTD4	283450
ENSG00000180155	29.3729	0.600135	0.194358	3.08778	0.00201657	0.0802975	LYNX1	66004
ENSG00000133020	13.7745	1.03885	0.336493	3.08727	0.00202003	0.0803067	MYH8	4626
ENSG00000177700	232.192	-0.322392	0.104441	-3.08684	0.00202294	0.0803067	POLR2L	5441
ENSG00000225163	6.63564	0.647427	0.20978	3.08623	0.00202714	0.0803516	LINC00618	145249
ENSG00000093000	512.64	-0.138738	0.0449634	-3.08558	0.00203155	0.0804044	NUP50	10762
ENSG00000007923	361.502	-0.224032	0.0726502	-3.0837	0.00204441	0.0807914	DNAJC11	55735
ENSG00000120280	314.227	0.372057	0.120778	3.0805	0.00206651	0.0814186	CXorf21	80231
ENSG00000142303	181.097	0.488194	0.158505	3.07999	0.0020701	0.0814376	ADAMTS10	81794
ENSG00000117425	85.8199	0.386702	0.125653	3.07754	0.00208719	0.0819866	PTCH2	8643
ENSG00000066735	49.3837	0.551767	0.179419	3.0753	0.00210293	0.0822708	KIF26A	26153
ENSG00000184937	28.353	-1.04685	0.340421	-3.07516	0.00210386	0.0822708	WT1	7490
ENSG00000134258	7.42078	-1.2872	0.418958	-3.07238	0.0021236	0.0829185	VTCN1	79679
ENSG00000116147	20.769	0.757292	0.246553	3.07152	0.00212973	0.0830339	TNR	7143
ENSG00000161981	228.93	-0.330666	0.107707	-3.07007	0.00214012	0.0832629	SNRNP25	79622
ENSG00000123977	7.83796	-1.03343	0.336667	-3.0696	0.00214346	0.0832629	DAW1	164781
ENSG00000184408	33.5399	-1.10145	0.358854	-3.06936	0.00214515	0.0832629	KCND2	3751
ENSG00000178031	75.7406	0.582733	0.189951	3.0678	0.00215639	0.0835753	ADAMTSL1	92949
ENSG00000057468	26.053	0.539983	0.176178	3.06499	0.00217678	0.0842409	MSH4	4438
ENSG00000204179	3.16635	0.962725	0.314149	3.06455	0.00218001	0.0842411	PTPN20	26095
ENSG00000101846	357.108	0.353073	0.115255	3.06341	0.00218832	0.0844375	STS	412
ENSG00000126467	22.3644	-0.724398	0.236521	-3.06273	0.00219329	0.0845046	TSKS	60385
ENSG00000140623	3.87605	-1.10395	0.360502	-3.06226	0.00219673	0.0845126	SEPTIN12	124404
ENSG00000240403	10.8348	-0.906509	0.296205	-3.06041	0.00221037	0.0845811	KIR3DL2	3812
ENSG00000163075	22.7707	-0.737088	0.240892	-3.05983	0.0022146	0.0845811	CFAP221	200373
ENSG00000196781	295.275	-0.516917	0.168948	-3.05963	0.00221613	0.0845811	TLE1	7088
ENSG00000167693	88.4905	0.474382	0.15507	3.05916	0.00221961	0.0845811	NXN	64359
ENSG00000099910	193.105	0.217243	0.0710155	3.05909	0.00222007	0.0845811	KLHL22	84861
ENSG00000178222	15.5542	-0.563403	0.184187	-3.05887	0.00222177	0.0845811	RNF212	285498
ENSG00000134697	485.07	-0.198795	0.0649973	-3.05851	0.00222437	0.0845811	GNL2	29889
ENSG00000104133	1654.81	0.173934	0.0568808	3.05787	0.00222916	0.0845923	SPG11	80208
ENSG00000179397	28.5056	-0.421719	0.137971	-3.05657	0.00223887	0.0847626	CATSPERE	257044
ENSG00000166347	97.3034	-0.338375	0.110769	-3.05479	0.00225217	0.085028	CYB5A	1528
ENSG00000110492	144.203	0.45003	0.147336	3.05445	0.00225473	0.085028	MDK	4192
ENSG00000099957	8.34118	0.810694	0.265425	3.05433	0.00225563	0.085028	P2RX6	9127
ENSG00000126251	5.1575	0.825137	0.270235	3.05341	0.0022626	0.0851681	GPR42	2866
ENSG00000165916	340.73	-0.264847	0.0867573	-3.05273	0.00226769	0.085237	PSMC3	5702
ENSG00000223638	7.06904	-1.063	0.348434	-3.05081	0.00228229	0.0856018	RFPL4A	342931
ENSG00000184811	3.67517	1.02683	0.336601	3.05059	0.00228394	0.0856018	TRARG1	286753
ENSG00000168393	212.522	-0.231173	0.075925	-3.04476	0.00232865	0.087153	DTYMK	1841
ENSG00000172995	29.2908	-1.20148	0.394943	-3.04216	0.0023489	0.087785	ARPP21	10777
ENSG00000206557	15.0769	-0.896037	0.294896	-3.03849	0.00237771	0.0886573	TRIM71	131405
ENSG00000208892	149.036	0.480673	0.158204	3.03832	0.00237902	0.0886573	SNORA49	677829
ENSG00000171735	232.8	-0.284789	0.0937463	-3.03787	0.00238259	0.0886643	CAMTA1	23261
ENSG00000151067	235.098	0.395123	0.130104	3.03698	0.00238964	0.0888004	CACNA1C	775
ENSG00000110244	3.38316	-2.13816	0.704256	-3.03605	0.002397	0.0889475	APOA4	337
ENSG00000111877	433.183	0.252442	0.0832187	3.03348	0.00241752	0.0894552	MCM9	254394
ENSG00000158373	1568.32	-0.274041	0.0903739	-3.0323	0.00242697	0.0894595	H2BC5	3017
ENSG00000132000	20.3877	0.61247	0.201986	3.03223	0.0024275	0.0894595	PODNL1	79883
ENSG00000138813	4.58231	1.19368	0.393718	3.03182	0.00243086	0.0894595	C4orf17	84103
ENSG00000073464	269.529	0.460726	0.151966	3.03176	0.00243132	0.0894595	CLCN4	1183
ENSG00000101342	66.3362	0.363612	0.119989	3.03038	0.00244243	0.089742	TLDC2	140711
ENSG00000080644	23.7605	0.539636	0.178111	3.02977	0.00244736	0.0897973	CHRNA3	1136
ENSG00000250305	92.6859	-0.52918	0.174837	-3.02671	0.00247228	0.0905843	TRMT9B	57604
ENSG00000234289	544.288	-0.312834	0.103411	-3.02516	0.00248499	0.0909228	H2BS1	54145
ENSG00000134765	9.31833	0.734828	0.243337	3.01979	0.00252948	0.0921641	DSC1	1823
ENSG00000122705	600.993	-0.268977	0.089137	-3.01757	0.00254806	0.0927119	CLTA	1211
ENSG00000204420	26.181	0.422602	0.140116	3.01609	0.00256055	0.0929079	MPIG6B	80739
ENSG00000099995	1457.18	-0.187096	0.0620449	-3.0155	0.00256558	0.0929612	SF3A1	10291
ENSG00000117448	431.25	-0.191037	0.0633725	-3.0145	0.00257401	0.0931378	AKR1A1	10327
ENSG00000226174	32.0379	0.416381	0.138162	3.01372	0.00258065	0.0932491	TEX22	647310
ENSG00000073150	19.8114	0.605016	0.20079	3.01318	0.0025853	0.0932882	PANX2	56666
ENSG00000104140	16.8687	0.782372	0.259806	3.01137	0.00260074	0.0936142	RHOV	171177
ENSG00000184357	2691.35	-0.399743	0.132749	-3.01128	0.00260149	0.0936142	H1-5	3009
ENSG00000164161	78.5317	-0.57667	0.191557	-3.01044	0.00260871	0.093745	HHIP	64399
ENSG00000139597	360.691	0.309424	0.102848	3.00855	0.00262495	0.0939441	N4BP2L1	90634
ENSG00000225362	2.77319	-1.78605	0.593774	-3.00796	0.00263007	0.0939441	CT62	196993
ENSG00000122679	66.369	0.388651	0.129211	3.00787	0.00263081	0.0939441	RAMP3	10268
ENSG00000111670	1579.17	0.210639	0.070035	3.00763	0.00263295	0.0939441	GNPTAB	79158
ENSG00000159335	1842.72	-0.658299	0.218898	-3.00733	0.00263551	0.0939441	PTMS	5763
ENSG00000196460	12.1828	0.610681	0.203121	3.00649	0.00264282	0.0939441	RFX8	731220
ENSG00000139865	12.9657	-1.15555	0.384354	-3.00647	0.00264297	0.0939441	TTC6	319089
ENSG00000258484	20.911	-0.410935	0.136709	-3.00592	0.00264779	0.0939876	SPESP1	246777
ENSG00000183780	20.0482	0.709805	0.236202	3.00508	0.00265515	0.0941212	SLC35F3	148641
ENSG00000169347	8.6281	-0.647113	0.215697	-3.0001	0.00269895	0.0953002	GP2	2813
ENSG00000173261	7.86646	0.536096	0.178745	2.99922	0.00270672	0.0954318	PLAC8L1	153770
ENSG00000110169	8.67834	0.575599	0.191981	2.99821	0.00271574	0.0956211	HPX	3263
ENSG00000173267	14.7923	0.514859	0.17176	2.99756	0.00272153	0.0956963	SNCG	6623
ENSG00000214894	13.3266	0.581969	0.194215	2.99652	0.00273077	0.0958921	LINC00243	401247
ENSG00000144596	25.4548	0.515963	0.172211	2.99611	0.00273446	0.0958929	GRIP2	80852
ENSG00000257743	43.6726	-0.735431	0.245642	-2.99392	0.0027542	0.0963301	MGAM2	93432
ENSG00000102904	20.6574	-0.472173	0.157711	-2.99391	0.00275429	0.0963301	TSNAXIP1	55815
ENSG00000157111	32.5365	0.680499	0.227497	2.99124	0.00277849	0.0970468	TMEM171	134285
ENSG00000206129	2.46944	0.694092	0.232135	2.99003	0.00278946	0.0972688	LOC642484	642484
ENSG00000179855	33.3313	0.374263	0.125186	2.98966	0.0027929	0.0972688	GIPC3	126326
ENSG00000130429	1294.83	-0.217564	0.072783	-2.98921	0.00279701	0.0972688	ARPC1B	10095
ENSG00000154864	276.052	0.679905	0.227476	2.98891	0.00279972	0.0972688	PIEZO2	63895
ENSG00000184990	151.838	-0.236644	0.0792551	-2.98585	0.00282794	0.097989	SIVA1	10572
ENSG00000172336	152.654	-0.325614	0.109097	-2.98463	0.00283922	0.0981351	POP7	10248
ENSG00000146047	1.82763	-3.62343	1.21411	-2.98443	0.0028411	0.0981351	H2BC1	255626
ENSG00000196793	57.6683	0.547751	0.183552	2.98418	0.00284341	0.0981351	ZNF239	8187
ENSG00000180537	8.56846	-0.955656	0.320332	-2.98333	0.00285134	0.0982793	RNF182	221687
ENSG00000111203	341.935	0.16438	0.055149	2.98066	0.00287633	0.0990099	ITFG2	55846
ENSG00000104369	17.2812	-0.741641	0.248995	-2.97854	0.00289628	0.0993081	JPH1	56704
ENSG00000177511	31.3929	-1.12036	0.376148	-2.9785	0.00289666	0.0993081	ST8SIA3	51046
ENSG00000120437	80.5074	-0.281915	0.0946741	-2.97774	0.0029038	0.0993081	ACAT2	39
ENSG00000115241	832.218	-0.237033	0.0796165	-2.97718	0.00290913	0.0993081	PPM1G	5496
ENSG00000196459	193.298	0.27322	0.0917891	2.97661	0.00291456	0.0993081	TRAPPC2	6399
ENSG00000272620	6.39756	0.935958	0.314488	2.97614	0.00291904	0.0993081	AFAP1-AS1	84740
ENSG00000162482	14.8166	-0.457966	0.15388	-2.97613	0.00291915	0.0993081	AKR7A3	22977
ENSG00000140323	97.506	0.396511	0.133336	2.97378	0.00294154	0.0999398	DISP2	85455
ENSG00000165905	55.5293	0.613495	0.206486	2.97113	0.00296711	0.100409	LARGE2	120071
ENSG00000054116	206.18	-0.161865	0.0544927	-2.97039	0.00297422	0.100409	TRAPPC3	27095
ENSG00000197238	1874.73	-0.336536	0.113299	-2.97033	0.0029748	0.100409	H4C11	8363
ENSG00000207445	364.126	0.482352	0.162427	2.96965	0.00298138	0.100409	SNORD15B	114599
ENSG00000203814	1312.37	-0.356709	0.120122	-2.96956	0.00298223	0.100409	H2BC18	440689
ENSG00000179914	3.47814	-0.849379	0.28614	-2.96841	0.00299349	0.100442	ITLN1	55600
ENSG00000213928	66.2891	0.248059	0.0835797	2.96793	0.00299812	0.100442	IRF9	10379
ENSG00000172264	354.477	0.850283	0.286517	2.96765	0.00300084	0.100442	MACROD2	140733
ENSG00000214253	298.631	-0.322466	0.108666	-2.96749	0.00300239	0.100442	FIS1	51024
ENSG00000115138	23.0328	-0.671369	0.226424	-2.9651	0.00302586	0.10103	POMC	5443
ENSG00000153574	245.83	-0.267911	0.0903692	-2.96463	0.00303051	0.10103	RPIA	22934
ENSG00000184271	62.7639	0.365358	0.123244	2.96452	0.00303155	0.10103	POU6F1	5463
ENSG00000084453	37.6091	0.757569	0.255851	2.96098	0.00306662	0.101772	SLCO1A2	6579
ENSG00000077549	1315.11	-0.170126	0.0574678	-2.96037	0.00307268	0.101772	CAPZB	832
ENSG00000130226	18.7114	-0.779583	0.263342	-2.96034	0.00307296	0.101772	DPP6	1804
ENSG00000148288	92.4039	0.345313	0.116661	2.95997	0.0030767	0.101772	GBGT1	26301
ENSG00000105701	844.314	-0.384075	0.129757	-2.95996	0.00307677	0.101772	FKBP8	23770
ENSG00000106290	297.302	-0.282142	0.0953209	-2.95992	0.00307718	0.101772	TAF6	6878
ENSG00000154928	447.448	-0.6661	0.225135	-2.95867	0.00308967	0.102057	EPHB1	2047
ENSG00000244122	7.11028	-1.42832	0.482837	-2.95817	0.00309468	0.102093	UGT1A7	54577
ENSG00000212807	19.8501	0.579651	0.195997	2.95744	0.00310202	0.102179	OR2A42	402317
ENSG00000142627	99.907	0.522954	0.176861	2.95686	0.00310794	0.102179	EPHA2	1969
ENSG00000108556	15.3253	0.461826	0.156194	2.95675	0.00310899	0.102179	CHRNE	1145
ENSG00000174564	24.7902	0.444992	0.15054	2.95597	0.00311686	0.102309	IL20RB	53833
ENSG00000177627	3.57713	-1.24817	0.42234	-2.95536	0.00312302	0.102383	C12orf54	121273
ENSG00000183479	16.5553	0.474135	0.16049	2.95429	0.00313385	0.102609	TREX2	11219
ENSG00000120509	200.544	-0.266341	0.0901791	-2.95346	0.00314232	0.102758	PDZD11	51248
ENSG00000108622	46.5887	0.321645	0.108921	2.95301	0.00314694	0.10278	ICAM2	3384
ENSG00000066382	18.5652	-0.531765	0.180125	-2.95221	0.00315512	0.102919	MPPED2	744
ENSG00000167080	2.17287	-2.38758	0.809265	-2.9503	0.00317462	0.103298	B4GALNT2	124872
ENSG00000157349	265.342	-0.130208	0.0441405	-2.94986	0.00317921	0.103318	DDX19B	11269
ENSG00000095110	12.7119	-0.651228	0.221011	-2.94659	0.00321298	0.104286	NXPE1	120400
ENSG00000164136	252.181	0.431735	0.146657	2.94383	0.00324176	0.10509	IL15	3600
ENSG00000157765	17.9215	-0.845734	0.287533	-2.94135	0.00326789	0.105806	SLC34A2	10568
ENSG00000116273	185.654	-0.237741	0.0808665	-2.93992	0.00328296	0.106032	PHF13	148479
ENSG00000130540	2.24386	-1.53406	0.521976	-2.93895	0.00329325	0.106102	SULT4A1	25830
ENSG00000165799	5.9658	1.23175	0.419301	2.93763	0.00330727	0.106306	RNASE7	84659
ENSG00000176884	37.4146	0.81251	0.276626	2.93721	0.00331177	0.106306	GRIN1	2902
ENSG00000161249	42.0519	0.82447	0.280873	2.93538	0.00333143	0.106806	DMKN	93099
ENSG00000204876	4.7014	-1.98486	0.677056	-2.9316	0.0033722	0.107756	LOC389602	389602
ENSG00000134812	9.37974	-0.804455	0.274616	-2.92938	0.00339636	0.108356	CBLIF	2694
ENSG00000124299	196.004	-0.211186	0.0721213	-2.9282	0.00340931	0.108637	PEPD	5184
ENSG00000181234	26.4102	0.711154	0.243089	2.92549	0.00343911	0.109261	TMEM132C	92293
ENSG00000179051	329.804	-0.228021	0.0779485	-2.92528	0.00344143	0.109261	RCC2	55920
ENSG00000125652	53.1467	-0.376621	0.128821	-2.92361	0.00346001	0.109718	ALKBH7	84266
ENSG00000099783	1826.23	-0.202544	0.0692911	-2.92308	0.00346582	0.109769	HNRNPM	4670
ENSG00000170293	30.9443	0.402154	0.137614	2.92233	0.0034742	0.109901	CMTM8	152189
ENSG00000179151	389.398	-0.262185	0.0898519	-2.91797	0.0035232	0.111183	EDC3	80153
ENSG00000183347	20.4312	-0.717025	0.245793	-2.91719	0.00353199	0.111297	GBP6	163351
ENSG00000135940	143.61	-0.240182	0.0823417	-2.9169	0.00353535	0.111297	COX5B	1329
ENSG00000099365	81.2202	0.31485	0.10805	2.91393	0.00356914	0.112091	STX1B	112755
ENSG00000073792	84.2255	-0.579504	0.198959	-2.91268	0.00358346	0.112384	IGF2BP2	10644
ENSG00000092820	2412.91	-0.228273	0.0783818	-2.91232	0.00358752	0.112384	EZR	7430
ENSG00000136114	52.7236	0.323671	0.111156	2.91185	0.00359291	0.112384	THSD1	55901
ENSG00000213930	235.689	0.19719	0.0677256	2.9116	0.00359581	0.112384	GALT	2592
ENSG00000116771	142.827	-0.299539	0.102903	-2.9109	0.00360388	0.112384	AGMAT	79814
ENSG00000065978	3583.88	-0.210375	0.0722723	-2.91087	0.00360423	0.112384	YBX1	4904
ENSG00000236125	6.08519	0.88114	0.302767	2.91029	0.00361089	0.112458	USP17L8,USP17L4	392188645402
ENSG00000182791	10.7847	-0.563733	0.19376	-2.90943	0.00362083	0.112626	CCDC87	55231
ENSG00000136147	332.879	0.200125	0.0687932	2.90908	0.00362491	0.112626	PHF11	51131
ENSG00000266962	10.5867	0.322484	0.110874	2.90857	0.00363089	0.112678	LOC108783654	108783654
ENSG00000172939	1176.56	-0.216035	0.0742948	-2.90781	0.00363967	0.112817	OXSR1	9943
ENSG00000171016	537.386	-0.67292	0.231595	-2.90559	0.00366559	0.11335	PYGO1	26108
ENSG00000125356	790.816	-0.258578	0.089009	-2.90508	0.00367162	0.11335	NDUFA1	4694
ENSG00000183304	3.15494	-1.7079	0.587917	-2.90501	0.00367243	0.11335	FAM9A	171482
ENSG00000176125	28.9078	-0.459898	0.158325	-2.90477	0.00367519	0.11335	UFSP1	402682
ENSG00000090402	12.7806	-1.86358	0.641619	-2.90449	0.00367852	0.11335	SI	6476
ENSG00000178952	601.288	-0.228825	0.0788015	-2.90382	0.00368642	0.113459	TUFM	7284
ENSG00000102241	584.635	-0.280315	0.0966025	-2.90173	0.00371107	0.114084	HTATSF1	27336
ENSG00000087087	1932.53	-0.27198	0.0937454	-2.90127	0.00371658	0.114096	SRRT	51593
ENSG00000163618	24.8904	0.6524	0.224891	2.90096	0.00372019	0.114096	CADPS	8618
ENSG00000011275	834.183	0.174141	0.0600363	2.90059	0.00372464	0.114099	RNF216	54476
ENSG00000203685	39.2947	0.548792	0.18941	2.89737	0.00376303	0.11514	STUM	375057
ENSG00000175267	12.2317	0.618193	0.213411	2.89672	0.00377086	0.115245	VWA3A	146177
ENSG00000167105	6.41934	-0.795273	0.274618	-2.89592	0.00378043	0.115316	TMEM92	162461
ENSG00000167914	16.5609	0.486979	0.168188	2.89544	0.00378626	0.115316	GSDMA	284110
ENSG00000182566	13.5631	1.03635	0.357927	2.89543	0.00378643	0.115316	CLEC4G	339390
ENSG00000064995	279.375	-0.221624	0.076554	-2.895	0.00379157	0.115339	TAF11	6882
ENSG00000161911	12.1142	0.595178	0.205802	2.892	0.00382797	0.116165	TREML1	340205
ENSG00000152932	62.7968	0.67815	0.234507	2.89181	0.00383035	0.116165	RAB3C	115827
ENSG00000131100	167.013	-0.197984	0.0684779	-2.8912	0.00383771	0.116165	ATP6V1E1	529
ENSG00000130635	2570.96	0.522626	0.180776	2.89101	0.00384008	0.116165	COL5A1	1289
ENSG00000131143	848.079	-0.183847	0.0635944	-2.89094	0.00384094	0.116165	COX4I1	1327
ENSG00000189420	15.8653	0.479253	0.165899	2.88882	0.0038669	0.116681	ZFP92	139735
ENSG00000172757	1605.11	-0.204438	0.0708087	-2.88719	0.003887	0.117017	CFL1	1072
ENSG00000055950	148.35	-0.185862	0.0644053	-2.88582	0.00390392	0.117391	MRPL43	84545
ENSG00000141696	34.9024	0.381223	0.132158	2.88459	0.0039192	0.117715	P3H4	10609
ENSG00000050820	195.655	0.424169	0.14717	2.88217	0.00394946	0.118339	BCAR1	9564
ENSG00000145283	6.11585	0.771251	0.267624	2.88185	0.00395353	0.118339	SLC10A6	345274
ENSG00000163132	17.7739	0.49003	0.170137	2.8802	0.00397422	0.11876	MSX1	4487
ENSG00000184916	100.554	0.472591	0.164215	2.87788	0.00400356	0.119386	JAG2	3714
ENSG00000168481	3.03877	-1.61843	0.562418	-2.87763	0.00400675	0.119386	LGI3	203190
ENSG00000245317	40.0776	0.444302	0.154444	2.87678	0.00401755	0.119411	LOC100996419	100996419
ENSG00000225032	20.4709	0.318719	0.110799	2.87654	0.00402055	0.119411	LOC102723566	102723566
ENSG00000137959	274.948	0.539528	0.187565	2.87649	0.0040213	0.119411	IFI44L	10964
ENSG00000135917	18.3021	0.67608	0.235317	2.87306	0.00406518	0.120441	SLC19A3	80704
ENSG00000233452	3.18972	0.304133	0.105914	2.8715	0.00408524	0.120808	STXBP5-AS1	729178
ENSG00000137261	32.5381	-0.558149	0.194396	-2.8712	0.00408923	0.120808	KIAA0319	9856
ENSG00000170613	4.21124	-1.90858	0.664774	-2.87102	0.00409144	0.120808	FAM71B	153745
ENSG00000155875	6.81363	-0.952593	0.33187	-2.87038	0.00409982	0.120919	SAXO1	158297
ENSG00000054598	328.186	0.483772	0.168567	2.86991	0.00410587	0.120961	FOXC1	2296
ENSG00000248546	7.76487	-0.488814	0.170356	-2.86936	0.004113	0.121035	ANP32C	23520
ENSG00000115457	93.8934	-0.572476	0.199576	-2.86847	0.00412463	0.121227	IGFBP2	3485
ENSG00000120738	1826.63	0.393344	0.137142	2.86815	0.00412877	0.121227	EGR1	1958
ENSG00000112214	41.8695	-0.72476	0.25278	-2.86716	0.00414175	0.121363	FHL5	9457
ENSG00000233954	299.32	-0.347589	0.121239	-2.86697	0.0041442	0.121363	UQCRHL	440567
ENSG00000183747	12.8375	-0.818986	0.285686	-2.86673	0.00414734	0.121363	ACSM2A	123876
ENSG00000065427	776.609	-0.167093	0.0583184	-2.86518	0.00416769	0.121822	KARS1	3735
ENSG00000183305	8.05366	-1.45303	0.507351	-2.86395	0.00418397	0.122077	MAGEA2B	266740
ENSG00000185252	69.4686	0.294671	0.102895	2.86381	0.00418573	0.122077	ZNF74	7625
ENSG00000266714	796.729	0.350492	0.122402	2.86346	0.00419043	0.122078	MYO15B	80022
ENSG00000118640	356.776	-0.228129	0.0796943	-2.86255	0.0042025	0.122157	VAMP8	8673
ENSG00000196734	3.74276	1.91332	0.668565	2.86183	0.00421204	0.122168	LCE1B	353132
ENSG00000142408	17.0458	-0.411211	0.143707	-2.86147	0.00421688	0.122168	CACNG8	59283
ENSG00000121577	43.9108	0.305225	0.106706	2.86042	0.00423084	0.122212	POPDC2	64091
ENSG00000196834	25.6331	0.500577	0.175037	2.85984	0.00423856	0.122212	POTEI	653269
ENSG00000179674	10.5743	-0.833898	0.291589	-2.85984	0.0042386	0.122212	ARL14	80117
ENSG00000168124	2.33028	1.38083	0.482877	2.8596	0.00424176	0.122212	OR1F1	4992
ENSG00000037241	79.2801	-0.308116	0.107781	-2.85872	0.00425352	0.122416	RPL26L1	51121
ENSG00000158553	4.48869	-1.72654	0.604591	-2.85572	0.00429397	0.123236	POM121L2	94026
ENSG00000116478	701.461	-0.175813	0.0615773	-2.85515	0.00430162	0.123236	HDAC1	3065
ENSG00000228549	6.58083	0.978391	0.3427	2.85495	0.00430433	0.123236	LOC112267871	112267871
ENSG00000197322	1.76777	-1.87802	0.657951	-2.85435	0.00431255	0.123236	C17orf102	400591
ENSG00000011454	1115.47	0.151037	0.052927	2.85368	0.00432157	0.123236	GPR21,RABGAP1	284423637
ENSG00000171303	33.1177	0.71858	0.251821	2.85353	0.00432363	0.123236	KCNK3	3777
ENSG00000101425	9.33224	-0.689381	0.241594	-2.85347	0.00432442	0.123236	BPI	671
ENSG00000183773	21.1675	0.557421	0.195377	2.85305	0.00433017	0.123266	AIFM3	150209
ENSG00000163050	308.823	0.201157	0.0705192	2.85252	0.0043374	0.123274	COQ8A	56997
ENSG00000157045	95.9584	-0.150675	0.052841	-2.85149	0.00435154	0.123465	NTAN1	123803
ENSG00000104872	277.181	-0.224719	0.0788297	-2.85069	0.00436241	0.123465	PIH1D1	55011
ENSG00000122122	1134.53	0.230872	0.0809934	2.8505	0.00436506	0.123465	SASH3	54440
ENSG00000144837	75.1757	0.403003	0.141388	2.85034	0.00436731	0.123465	PLA1A	51365
ENSG00000164393	87.0111	-0.786928	0.276116	-2.84999	0.00437202	0.123465	ADGRF2	222611
ENSG00000182752	169.585	0.441884	0.155059	2.84978	0.00437492	0.123465	PAPPA	5069
ENSG00000113068	85.5788	-0.217087	0.0762372	-2.84751	0.0044062	0.12408	PFDN1	5201
ENSG00000214401	18.2852	-0.319086	0.11211	-2.84618	0.00442465	0.124466	KANSL1-AS1,LOC107984142	644246107984142
ENSG00000182263	74.5661	0.58179	0.204456	2.84555	0.00443355	0.124529	FIGN	55137
ENSG00000196228	4.10153	-0.834142	0.293161	-2.84534	0.0044364	0.124529	SULT1C3	442038
ENSG00000100601	121.696	-0.171974	0.0604829	-2.84334	0.0044643	0.125044	ALKBH1	8846
ENSG00000137880	68.43	-0.282562	0.0994048	-2.84254	0.00447557	0.125225	GCHFR	2644
ENSG00000168830	1.73276	-2.30687	0.812044	-2.84081	0.00449984	0.125692	HTR1E	3354
ENSG00000163581	5.34778	-1.08363	0.381471	-2.84067	0.00450188	0.125692	SLC2A2	6514
ENSG00000090621	981.526	-0.196016	0.0690287	-2.83963	0.00451654	0.125967	PABPC4	8761
ENSG00000204536	249.199	-0.367721	0.129544	-2.83859	0.00453135	0.126246	CCHCR1	54535
ENSG00000124260	6.20102	0.618474	0.218037	2.83656	0.00456024	0.126524	MAGEA10	4109
ENSG00000202354	7.19863	-0.848995	0.299307	-2.83654	0.00456054	0.126524	RNY3	6085
ENSG00000129467	155.305	0.33053	0.116552	2.8359	0.00456973	0.126524	ADCY4	196883
ENSG00000144485	15.4289	-0.642605	0.226601	-2.83585	0.00457038	0.126524	HES6	55502
ENSG00000164104	1564.72	-0.264582	0.0933216	-2.83517	0.00458019	0.126662	HMGB2	3148
ENSG00000101220	313.38	-0.351162	0.123961	-2.83285	0.00461356	0.12745	C20orf27	54976
ENSG00000142677	26.459	-0.720152	0.254298	-2.83192	0.00462695	0.127685	IL22RA1	58985
ENSG00000182985	618.511	-0.425412	0.150262	-2.83114	0.00463823	0.127859	CADM1	23705
ENSG00000188000	11.6911	-0.54607	0.192929	-2.83041	0.00464884	0.127859	OR7D2	162998
ENSG00000071203	4.07962	-1.4668	0.518321	-2.82991	0.00465609	0.127859	MS4A12	54860
ENSG00000106459	199.846	0.116492	0.0411753	2.82917	0.0046669	0.127932	NRF1	4899
ENSG00000134198	98.6597	-0.497605	0.175897	-2.82895	0.00467013	0.127932	TSPAN2	10100
ENSG00000124610	31.7543	-0.623602	0.220623	-2.82655	0.00470523	0.128624	H1-1	3024
ENSG00000184232	93.8485	0.365255	0.129422	2.8222	0.00476955	0.129807	OAF	220323
ENSG00000168004	13.5861	-0.813462	0.288254	-2.82204	0.00477198	0.129807	PLAAT5	117245
ENSG00000170091	5.78598	-0.928284	0.328952	-2.82195	0.0047733	0.129807	NSG2	51617
ENSG00000164690	7.66413	-0.850815	0.301587	-2.82113	0.00478546	0.130002	SHH	6469
ENSG00000148942	88.2835	0.908338	0.322105	2.82001	0.00480227	0.130007	SLC5A12	159963
ENSG00000084110	24.0191	0.419815	0.148872	2.81998	0.00480272	0.130007	HAL	3034
ENSG00000002745	26.9051	0.459097	0.162813	2.81977	0.00480577	0.130007	WNT16	51384
ENSG00000180861	5.49153	-1.39786	0.495792	-2.81944	0.00481078	0.130007	LINC01559	283422
ENSG00000226887	7.62364	-0.629002	0.223121	-2.81911	0.00481568	0.130007	ERVMER34-1	100288413
ENSG00000188051	5.66789	0.427607	0.151698	2.8188	0.00482041	0.130007	TMEM221	100130519
ENSG00000100450	94.0534	-0.492245	0.174659	-2.81833	0.00482746	0.130063	GZMH	2999
ENSG00000112164	5.94423	0.981033	0.348143	2.8179	0.00483389	0.130102	GLP1R	2740
ENSG00000203811	549.291	-0.371848	0.132019	-2.81662	0.00485314	0.130405	H3C14	126961
ENSG00000204661	7.69605	-0.778072	0.276256	-2.81649	0.0048551	0.130405	C5orf60	285679
ENSG00000131471	183.321	0.381011	0.135318	2.81567	0.00486758	0.130441	AOC3	8639
ENSG00000074211	46.6234	0.71791	0.254976	2.8156	0.00486856	0.130441	PPP2R2C	5522
ENSG00000118680	679.877	-0.193064	0.0685789	-2.81521	0.00487449	0.130441	MYL12B	103910
ENSG00000107105	22.3258	-1.07591	0.382194	-2.81509	0.00487639	0.130441	ELAVL2	1993
ENSG00000166111	7.26859	0.731066	0.259974	2.81207	0.00492235	0.131365	SVOP	55530
ENSG00000160360	95.8224	0.386279	0.137376	2.81183	0.00492601	0.131365	GPSM1	26086
ENSG00000104313	16.1744	0.659044	0.234633	2.80882	0.00497231	0.132137	EYA1	2138
ENSG00000005022	655.007	-0.257882	0.0918174	-2.80864	0.00497507	0.132137	SLC25A5	292
ENSG00000133265	89.9527	-0.281287	0.10016	-2.80837	0.00497922	0.132137	HSPBP1	23640
ENSG00000148158	572.829	0.273852	0.0975149	2.80831	0.00498019	0.132137	SNX30	401548
ENSG00000229415	1.89874	-0.64928	0.231228	-2.80797	0.00498555	0.132145	SFTA3	253970
ENSG00000198918	244.915	-0.290919	0.103737	-2.80439	0.00504122	0.133013	RPL39	6170
ENSG00000177875	4.11756	-0.652752	0.232792	-2.80401	0.0050471	0.133013	CCDC184	387856
ENSG00000135469	57.7303	0.204404	0.0728997	2.8039	0.0050488	0.133013	COQ10A	93058
ENSG00000172889	162.643	0.378319	0.135098	2.80034	0.00510488	0.134344	EGFL7	51162
ENSG00000101842	27.8877	-0.574739	0.205281	-2.79977	0.00511389	0.134344	VSIG1	340547
ENSG00000244734	259.541	0.672927	0.240355	2.79972	0.00511472	0.134344	HBB	3043
ENSG00000095777	131.906	-0.838723	0.299666	-2.79886	0.00512838	0.134567	MYO3A	53904
ENSG00000114993	77.1273	0.364946	0.130407	2.79852	0.00513378	0.134574	RTKN	6242
ENSG00000130038	251.627	0.239365	0.0855429	2.79818	0.00513908	0.134578	CRACR2A	84766
ENSG00000143627	3.07866	1.04308	0.372859	2.79753	0.00514955	0.134717	PKLR	5313
ENSG00000182645	2.50201	-2.21454	0.79216	-2.79557	0.00518075	0.135263	CCDC172	374355
ENSG00000236396	4.34222	0.486886	0.174262	2.79399	0.00520626	0.135794	SLC35G4	646000
ENSG00000183734	26.6	-0.6214	0.222636	-2.7911	0.00525292	0.136874	ASCL2	430
ENSG00000162004	138.441	0.33825	0.121219	2.7904	0.00526431	0.136991	CCDC78	124093
ENSG00000053108	18.0372	0.840791	0.301422	2.78942	0.00528031	0.137178	FSTL4	23105
ENSG00000100348	169.254	-0.151778	0.0544309	-2.78846	0.00529597	0.137247	TXN2	25828
ENSG00000040275	283.938	-0.218646	0.0784192	-2.78817	0.00530059	0.137247	SPDL1	54908
ENSG00000183172	209.091	-0.224257	0.0804375	-2.78797	0.00530394	0.137247	SMDT1	91689
ENSG00000084754	383.21	-0.158505	0.0568842	-2.78644	0.00532897	0.137758	HADHA	3030
ENSG00000126453	114.178	-0.26618	0.0956082	-2.78407	0.00536814	0.138634	BCL2L12	83596
ENSG00000131165	358.974	-0.235052	0.084457	-2.78309	0.00538435	0.138799	CHMP1A	5119
ENSG00000161021	962.992	0.114297	0.0410691	2.78304	0.00538514	0.138799	MAML1	9794
ENSG00000178726	181.107	0.404703	0.14552	2.78108	0.00541788	0.139231	THBD	7056
ENSG00000107020	72.4766	-0.334722	0.120391	-2.78028	0.00543117	0.139436	PLGRKT	55848
ENSG00000176956	6.31974	-0.713431	0.256658	-2.77969	0.00544105	0.139452	LY6H	4062
ENSG00000265725	1.78082	1.13702	0.409058	2.77961	0.00544245	0.139452	MIR3144	100422951
ENSG00000101052	111.63	-0.180038	0.0647974	-2.77847	0.0054615	0.139666	IFT52	51098
ENSG00000129451	10.8638	-0.620388	0.2233	-2.77827	0.00546496	0.139666	KLK10	5655
ENSG00000169297	1.73253	-1.89981	0.683839	-2.77816	0.00546683	0.139666	NR0B1	190
ENSG00000162704	2493.53	-0.2326	0.0837352	-2.77781	0.00547273	0.13968	ARPC5	10092
ENSG00000204175	6.65372	-0.898388	0.323534	-2.7768	0.00548977	0.139842	GPRIN2	9721
ENSG00000016391	198.499	0.500579	0.180392	2.77495	0.00552096	0.1405	CHDH	55349
ENSG00000143320	35.7199	0.534163	0.192584	2.77366	0.00554295	0.140922	CRABP2	1382
ENSG00000113368	1190.63	-0.207325	0.0748073	-2.77146	0.00558056	0.141734	LMNB1	4001
ENSG00000178821	4.26334	1.00304	0.361978	2.771	0.00558849	0.141734	TMEM52	339456
ENSG00000147138	224.714	0.404413	0.145967	2.77058	0.0055957	0.141734	GPR174	84636
ENSG00000153347	3.59837	-0.649261	0.234346	-2.77053	0.00559655	0.141734	FAM81B	153643
ENSG00000179046	4.46465	-0.622787	0.224867	-2.76958	0.00561279	0.142008	TRIML2	205860
ENSG00000178934	7.61211	1.19985	0.433513	2.76774	0.00564465	0.14218	LGALS7,LGALS7B	3963653499
ENSG00000197757	45.5311	0.533273	0.192683	2.76762	0.00564668	0.14218	HOXC6	3223
ENSG00000180483	2.11061	-3.01757	1.09031	-2.76762	0.00564678	0.14218	DEFB119	245932
ENSG00000197653	40.9764	-0.533091	0.192659	-2.76702	0.00565711	0.142261	DNAH10	196385
ENSG00000131482	9.74481	-0.818735	0.295941	-2.76655	0.00566524	0.142261	G6PC	2538
ENSG00000163466	3010.41	-0.156963	0.0567488	-2.76593	0.005676	0.142261	ARPC2	10109
ENSG00000083067	26.455	-0.632128	0.228546	-2.76587	0.00567719	0.142261	TRPM3	80036
ENSG00000266173	178.338	0.194861	0.0705038	2.76384	0.00571262	0.143012	STRADA	92335
ENSG00000148702	3.43508	-1.55482	0.56309	-2.76122	0.00575855	0.143633	HABP2	3026
ENSG00000105137	95.5546	0.36423	0.131911	2.76118	0.00575936	0.143633	SYDE1	85360
ENSG00000162384	115.525	-0.154317	0.0558984	-2.76066	0.00576841	0.143721	CZIB	54987
ENSG00000170382	154.742	0.410482	0.148787	2.75885	0.0058006	0.144386	LRRN2	10446
ENSG00000169224	14.9306	-0.747653	0.271122	-2.75762	0.0058223	0.144788	GCSAML	148823
ENSG00000164411	44.8062	0.562475	0.204089	2.75603	0.00585083	0.145213	GJB7	375519
ENSG00000105677	220.44	-0.221062	0.0802189	-2.75574	0.00585602	0.145213	TMEM147	10430
ENSG00000188732	43.0447	-0.251373	0.0912311	-2.75534	0.00586314	0.145216	FAM221A	340277
ENSG00000104825	279.36	-0.287475	0.104348	-2.75496	0.00586994	0.145216	NFKBIB	4793
ENSG00000184221	2.09766	-1.26579	0.459485	-2.7548	0.00587281	0.145216	OLIG1	116448
ENSG00000229292	4.76277	-0.934179	0.339159	-2.75439	0.0058801	0.145259	RFPL4AL1	729974
ENSG00000214595	2179.12	-0.575681	0.209137	-2.75265	0.00591142	0.145614	EML6	400954
ENSG00000104731	600.474	-0.314068	0.114114	-2.75224	0.00591895	0.145614	KLHDC4	54758
ENSG00000104267	80.2681	-0.519532	0.188796	-2.75182	0.00592653	0.145614	CA2	760
ENSG00000196296	206.539	0.325249	0.11821	2.75146	0.005933	0.145614	ATP2A1	487
ENSG00000169562	4.43055	-2.05478	0.746797	-2.75146	0.00593303	0.145614	GJB1	2705
ENSG00000161835	80.4616	0.408293	0.148399	2.75132	0.00593557	0.145614	GRASP	160622
ENSG00000077238	2010.96	0.285417	0.103767	2.75054	0.00594963	0.145614	IL4R	3566
ENSG00000130700	3.65653	-1.82974	0.665395	-2.74985	0.00596225	0.145614	GATA5	140628
ENSG00000167711	58.1435	0.400302	0.145577	2.74977	0.00596378	0.145614	SERPINF2	5345
ENSG00000182218	59.7913	0.395422	0.143808	2.74965	0.00596587	0.145614	HHIPL1	84439
ENSG00000182533	1.80345	0.952742	0.346506	2.74957	0.00596738	0.145614	CAV3	859
ENSG00000112195	83.7559	0.502391	0.182721	2.74951	0.00596851	0.145614	TREML2	79865
ENSG00000165655	93.5625	0.435324	0.15834	2.74929	0.0059724	0.145614	ZNF503	84858
ENSG00000106992	21.1704	0.363269	0.132207	2.74774	0.00600074	0.146033	AK1	203
ENSG00000174516	53.6136	0.26993	0.0982532	2.74729	0.00600901	0.146098	PELI3	246330
ENSG00000174945	56.6223	0.375699	0.136786	2.74663	0.00602117	0.146258	AMZ1	155185
ENSG00000186051	2.30318	0.84608	0.308191	2.74531	0.00604534	0.146573	TAL2	6887
ENSG00000137133	72.3951	-0.260192	0.0948209	-2.74404	0.0060689	0.146919	HINT2	84681
ENSG00000152672	3.57295	0.734139	0.26755	2.74393	0.00607086	0.146919	CLEC4F	165530
ENSG00000162989	12.3935	-0.741324	0.270373	-2.74185	0.00610935	0.147686	KCNJ3	3760
ENSG00000184709	4.52764	0.99761	0.363877	2.74161	0.00611383	0.147686	LRRC26	389816
ENSG00000175664	4.2715	-2.43222	0.887632	-2.74012	0.00614162	0.14822	TEX26	122046
ENSG00000201998	336.522	0.367207	0.134065	2.73901	0.00616239	0.148585	SNORA23	677808
ENSG00000128654	162.14	-0.168852	0.0616841	-2.73736	0.00619336	0.149194	MTX2	10651
ENSG00000257335	57.9102	-0.735734	0.268856	-2.73654	0.00620896	0.149432	MGAM	8972
ENSG00000198356	207.908	-0.21917	0.0801121	-2.73579	0.00622316	0.149596	GET3	439
ENSG00000187957	3.80444	-0.980785	0.35853	-2.73557	0.00622722	0.149596	DNER	92737
ENSG00000198768	20.0362	0.394979	0.144418	2.73497	0.00623859	0.149732	APCDD1L	164284
ENSG00000205057	9.84763	1.00011	0.365776	2.7342	0.00625314	0.149868	CLLU1OS	574016
ENSG00000172752	24.6479	-0.846215	0.309566	-2.73355	0.00626559	0.149868	COL6A5	256076
ENSG00000104879	15.2657	0.710672	0.260017	2.73318	0.00627264	0.149868	CKM	1158
ENSG00000183914	56.4737	-0.585353	0.21417	-2.73312	0.00627375	0.149868	DNAH2	146754
ENSG00000179010	1933.99	-0.192596	0.070481	-2.73259	0.00628387	0.149868	MRFAP1	93621
ENSG00000134684	590.96	-0.204615	0.0748812	-2.73253	0.00628505	0.149868	YARS1	8565
ENSG00000112761	4.30702	0.470612	0.172243	2.73226	0.00629009	0.149868	CCN6	8838
ENSG00000170044	17.8697	-0.956583	0.35053	-2.72896	0.00635341	0.150954	ZPLD1	131368
ENSG00000160075	443.368	-0.15876	0.0581844	-2.72857	0.00636094	0.150954	SSU72	29101
ENSG00000060656	72.4596	0.43732	0.160302	2.7281	0.00636997	0.150954	PTPRU	10076
ENSG00000087303	244.787	0.325532	0.11934	2.72777	0.00637649	0.150954	NID2	22795
ENSG00000163687	44.7593	-0.510451	0.187132	-2.72776	0.00637651	0.150954	DNASE1L3	1776
ENSG00000186792	25.9317	0.365365	0.134004	2.72652	0.00640061	0.151261	HYAL3	8372
ENSG00000103222	1831.58	0.153534	0.0563555	2.72437	0.00644237	0.152065	ABCC1	4363
ENSG00000123416	878.94	-0.21819	0.0801032	-2.72386	0.00645247	0.152065	TUBA1B	10376
ENSG00000205853	6.17691	0.400843	0.147163	2.7238	0.0064535	0.152065	RFPL3S	10737
ENSG00000133488	4.81823	-0.504598	0.18527	-2.72358	0.00645785	0.152065	SEC14L4	284904
ENSG00000121075	10.1242	0.812022	0.298471	2.7206	0.00651628	0.153165	TBX4	9496
ENSG00000162576	226.414	0.357774	0.131558	2.71953	0.00653755	0.153527	MXRA8	54587
ENSG00000221845	3.88581	-0.867203	0.318993	-2.71856	0.00655667	0.153838	C7orf65	401335
ENSG00000178038	121.003	0.419336	0.154361	2.71659	0.00659575	0.154208	ALS2CL	259173
ENSG00000168269	2.08754	1.03543	0.381227	2.71606	0.00660638	0.15424	FOXI1	2299
ENSG00000101182	727.747	-0.169379	0.0623653	-2.71592	0.00660919	0.15424	PSMA7	5688
ENSG00000164366	115.303	0.1574	0.0579755	2.71495	0.00662864	0.154556	CCDC127	133957
ENSG00000179044	17.3346	0.468462	0.17258	2.71447	0.00663821	0.154586	EXOC3L1	283849
ENSG00000111676	2023.37	0.255569	0.0941652	2.71405	0.00664667	0.154586	ATN1	1822
ENSG00000189320	6.63051	0.865441	0.31894	2.71349	0.00665781	0.154586	FAM180A	389558
ENSG00000153707	87.0442	-0.618213	0.227836	-2.71342	0.00665932	0.154586	PTPRD	5789
ENSG00000187513	58.9141	0.359443	0.132469	2.71341	0.00665947	0.154586	GJA4	2701
ENSG00000184371	582.292	0.30629	0.112908	2.71274	0.00667285	0.154622	CSF1	1435
ENSG00000256870	8.45058	1.52183	0.561277	2.71136	0.00670073	0.154929	SLC5A8	160728
ENSG00000176340	95.7636	-0.240924	0.088859	-2.71131	0.00670178	0.154929	COX8A	1351
ENSG00000072315	116.853	0.500828	0.184733	2.71108	0.00670639	0.154929	TRPC5	7224
ENSG00000177707	82.4889	-0.402632	0.148523	-2.71092	0.00670978	0.154929	NECTIN3	25945
ENSG00000100629	549.189	-0.27552	0.101696	-2.70926	0.00674334	0.15543	CEP128	145508
ENSG00000167100	32.5232	0.367697	0.135723	2.70917	0.0067451	0.15543	SAMD14	201191
ENSG00000087302	359.376	-0.185851	0.0686093	-2.70883	0.00675216	0.15543	RTRAF	51637
ENSG00000177917	232.758	-0.202216	0.0746583	-2.70856	0.00675759	0.15543	ARL6IP6	151188
ENSG00000186335	14.8056	0.434618	0.160471	2.70838	0.00676119	0.15543	SLC36A2	153201
ENSG00000115053	6444.41	-0.379492	0.14017	-2.70737	0.00678192	0.155471	NCL	4691
ENSG00000236467	4.48477	0.270352	0.0998739	2.70693	0.00679076	0.155471	KCNMA1-AS1	101929328
ENSG00000179902	10.8466	-0.505538	0.186773	-2.70669	0.00679581	0.155471	C1orf194	127003
ENSG00000109920	1732.98	0.143818	0.053138	2.70651	0.0067995	0.155471	FNBP4	23360
ENSG00000206142	12.6099	-0.713305	0.263794	-2.70402	0.00685065	0.156251	FAM230H	100996335
ENSG00000180785	17.7898	0.620546	0.229548	2.70333	0.00686476	0.156436	OR51E1	143503
ENSG00000180182	1586.17	0.200688	0.0742645	2.70235	0.0068852	0.156629	MED14	9282
ENSG00000134762	75.7798	0.77784	0.288044	2.70043	0.00692507	0.157271	DSC3	1825
ENSG00000198650	13.6765	-0.567974	0.210342	-2.70024	0.00692903	0.157271	TAT	6898
ENSG00000144134	182.148	0.174062	0.064472	2.69981	0.00693793	0.157282	RABL2A	11159
ENSG00000174460	5.1099	0.828171	0.30688	2.69868	0.00696154	0.157422	ZCCHC12	170261
ENSG00000138769	17.3546	-0.62295	0.230836	-2.69867	0.00696181	0.157422	CDKL2	8999
ENSG00000242220	7.11144	-0.535623	0.198543	-2.69777	0.0069805	0.157422	TCP10L	140290
ENSG00000157502	6.66024	-1.51353	0.561053	-2.69767	0.00698271	0.157422	PWWP3B	139221
ENSG00000026036	13.5695	0.349682	0.129642	2.69728	0.00699078	0.157422	RTEL1-TNFRSF6B	100533107
ENSG00000151005	7.36727	-0.701803	0.260196	-2.69721	0.00699224	0.157422	TKTL2	84076
ENSG00000198157	21.382	-0.549185	0.203645	-2.69677	0.00700152	0.157495	HMGN5	79366
ENSG00000072135	1570.4	-0.235845	0.0875349	-2.6943	0.00705372	0.158397	PTPN18	26469
ENSG00000151743	102.644	0.278417	0.103348	2.69398	0.0070605	0.158413	AMN1	196394
ENSG00000102763	677.618	0.144912	0.0538141	2.69282	0.00708506	0.158675	VWA8	23078
ENSG00000166211	48.691	0.674207	0.250463	2.69184	0.00710584	0.158675	SPIC	121599
ENSG00000007047	606.6	-0.327734	0.121757	-2.69172	0.00710856	0.158675	MARK4	57787
ENSG00000115317	169.571	-0.281838	0.10479	-2.68954	0.00715508	0.159306	HTRA2	27429
ENSG00000130528	11.4221	0.688655	0.256097	2.68904	0.00716585	0.15941	HRC	3270
ENSG00000201772	35.0896	0.440179	0.163781	2.6876	0.00719676	0.159548	SNORA5C	677796
ENSG00000020181	274.581	0.335452	0.12482	2.68748	0.0071993	0.159548	ADGRA2	25960
ENSG00000236144	47.7543	0.254388	0.0947003	2.68624	0.00722613	0.159548	TMEM147-AS1	100506469
ENSG00000106803	315.171	-0.236902	0.0882061	-2.68578	0.00723616	0.159548	SEC61B	10952
ENSG00000186642	59.2111	0.398627	0.148425	2.68572	0.00723735	0.159548	PDE2A	5138
ENSG00000184076	224.334	-0.198092	0.0737644	-2.68547	0.00724284	0.159548	UQCR10	29796
ENSG00000152591	3.67147	-1.19997	0.446866	-2.68531	0.00724631	0.159548	DSPP	1834
ENSG00000138079	41.0498	0.399846	0.148904	2.68526	0.00724727	0.159548	SLC3A1	6519
ENSG00000143624	993.761	0.134886	0.0502354	2.68507	0.00725136	0.159548	INTS3	65123
ENSG00000132635	329.547	0.268498	0.100023	2.68435	0.00726712	0.159746	PCED1A	64773
ENSG00000164292	984.323	0.350182	0.130466	2.6841	0.00727258	0.159746	RHOBTB3	22836
ENSG00000147535	374.842	0.274289	0.102321	2.68066	0.0073477	0.160756	PLPP5	84513
ENSG00000166033	124.027	0.425378	0.158735	2.6798	0.00736654	0.160999	HTRA1	5654
ENSG00000169964	40.3102	0.277078	0.103416	2.67924	0.00737888	0.161134	TMEM42	131616
ENSG00000116688	639.596	-0.135275	0.0504995	-2.67875	0.00738985	0.161239	MFN2	9927
ENSG00000137266	227.374	0.268503	0.100254	2.67823	0.00740133	0.161348	SLC22A23	63027
ENSG00000125744	35.6024	0.37661	0.140707	2.67655	0.0074384	0.161893	RTN2	6253
ENSG00000221817	37.6041	-0.390171	0.145817	-2.67575	0.00745626	0.162147	PPP3CB-AS1	101929145
ENSG00000172590	120.248	-0.147374	0.0550907	-2.67512	0.00747035	0.162319	MRPL52	122704
ENSG00000130741	1731.27	0.214516	0.0802119	2.67436	0.00748717	0.162549	EIF2S3	1968
ENSG00000113327	5.98425	-1.73073	0.647349	-2.67356	0.00750514	0.16258	GABRG2	2566
ENSG00000127472	5.25384	-0.547734	0.204906	-2.6731	0.00751543	0.16258	PLA2G5	5322
ENSG00000166796	7.25576	-0.985604	0.36873	-2.67297	0.00751837	0.16258	LDHC	3948
ENSG00000115286	233.142	-0.359874	0.134656	-2.67254	0.00752804	0.16258	NDUFS7	374291
ENSG00000138131	96.5117	0.306647	0.114747	2.67237	0.00753174	0.16258	LOXL4	84171
ENSG00000060566	9.31149	1.42852	0.534558	2.67234	0.00753239	0.16258	CREB3L3	84699
ENSG00000179406	67.173	0.270595	0.101276	2.67185	0.00754337	0.16258	LINC00174	285908
ENSG00000115685	402.94	-0.180545	0.0675775	-2.67167	0.00754742	0.16258	PPP1R7	5510
ENSG00000258727	19.9193	0.226991	0.0849699	2.67143	0.00755296	0.16258	LOC102724814	102724814
ENSG00000177868	32.4801	-0.198527	0.0743259	-2.67103	0.00756188	0.16258	SVBP	374969
ENSG00000239002	1734.81	0.298137	0.111621	2.67097	0.00756316	0.16258	SCARNA10	692148
ENSG00000187492	15.9996	-0.586472	0.219612	-2.67049	0.00757402	0.162615	CDHR4	389118
ENSG00000205944	4.05148	-2.49982	0.936291	-2.66991	0.0075871	0.162615	DAZ3,DAZ2,DAZ4	570545705557135
ENSG00000204099	11.7088	-0.808391	0.302791	-2.6698	0.00758967	0.162615	NEU4	129807
ENSG00000137965	221.175	0.432239	0.161972	2.6686	0.00761688	0.163065	IFI44	10561
ENSG00000188833	10.4438	0.742342	0.278305	2.66737	0.0076447	0.163348	ENTPD8	377841
ENSG00000173991	24.3754	0.346263	0.129834	2.66697	0.00765381	0.163348	TCAP	8557
ENSG00000160188	15.3913	-0.72642	0.272403	-2.66671	0.00765969	0.163348	RSPH1	89765
ENSG00000105523	7.16766	-0.775117	0.290679	-2.66657	0.00766289	0.163348	FAM83E	54854
ENSG00000066405	26.5476	-0.523471	0.196323	-2.66637	0.00766758	0.163348	CLDN18	51208
ENSG00000163701	24.8359	0.46598	0.174852	2.66499	0.00769895	0.16375	IL17RE	132014
ENSG00000135218	286.576	0.560614	0.210402	2.66449	0.00771045	0.163861	CD36	948
ENSG00000187446	688.652	-0.206096	0.0773587	-2.66416	0.00771813	0.163864	CHP1	11261
ENSG00000174151	211.254	0.188571	0.0707864	2.66394	0.0077231	0.163864	CYB561D1	284613
ENSG00000102900	541.236	-0.172783	0.0648986	-2.66236	0.00775955	0.164187	NUP93	9688
ENSG00000254901	127.31	-0.470901	0.176901	-2.66194	0.00776912	0.164187	BORCS8	729991
ENSG00000183207	513.211	-0.262159	0.0985105	-2.66123	0.00778553	0.164265	RUVBL2	10856
ENSG00000135426	617.542	0.305272	0.114712	2.66121	0.00778595	0.164265	TESPA1	9840
ENSG00000147164	221.451	-0.162016	0.0609308	-2.65902	0.00783687	0.165206	SNX12	29934
ENSG00000152670	11.9383	-1.06749	0.401701	-2.65742	0.00787408	0.165857	DDX4	54514
ENSG00000171772	2.3861	-0.904445	0.340403	-2.65698	0.00788433	0.165939	SYCE1	93426
ENSG00000021355	749.647	-0.300099	0.112981	-2.6562	0.00790279	0.166194	SERPINB1	1992
ENSG00000187166	4.67659	-0.769028	0.289822	-2.65345	0.00796744	0.167284	H1-7	341567
ENSG00000122304	25.6144	-0.903841	0.340748	-2.65252	0.00798932	0.167532	PRM2	5620
ENSG00000254999	295.578	-0.180203	0.0679395	-2.65241	0.00799205	0.167532	BRK1	55845
ENSG00000183527	209.563	-0.268282	0.101161	-2.65204	0.00800073	0.16758	PSMG1	8624
ENSG00000197982	68.9716	-0.29617	0.111758	-2.6501	0.00804677	0.168275	C1orf122	127687
ENSG00000009765	20.1391	-0.55948	0.21117	-2.64943	0.00806273	0.168446	IYD	389434
ENSG00000198088	45.2469	0.62756	0.236885	2.64922	0.00806786	0.168446	NUP62CL	54830
ENSG00000157423	72.2072	-0.488364	0.184416	-2.64817	0.00809287	0.168607	HYDIN	54768
ENSG00000174156	4.25712	-2.11891	0.800214	-2.64793	0.00809875	0.168607	GSTA3	2940
ENSG00000128951	744.31	-0.200738	0.0758423	-2.64678	0.00812628	0.168607	DUT	1854
ENSG00000185303	4.64095	-1.3437	0.507681	-2.64674	0.0081271	0.168607	SFTPA2	729238
ENSG00000204128	5.13202	-1.18613	0.448363	-2.64547	0.00815783	0.168976	C2orf72	257407
ENSG00000102935	99.2933	0.365898	0.138432	2.64316	0.00821367	0.169864	ZNF423	23090
ENSG00000117115	152.714	0.49729	0.188208	2.64224	0.00823604	0.170192	PADI2	11240
ENSG00000197768	40.1763	0.462946	0.175254	2.64158	0.0082521	0.170377	STPG3	441476
ENSG00000108106	322.658	-0.316215	0.119729	-2.64108	0.0082643	0.170377	UBE2S	27338
ENSG00000118508	51.1628	-0.335246	0.126959	-2.64058	0.00827642	0.170377	RAB32	10981
ENSG00000105497	214.122	0.268467	0.101679	2.64033	0.0082826	0.170377	ZNF175	7728
ENSG00000196600	3.70322	0.558168	0.211406	2.64027	0.00828409	0.170377	SLC22A25	387601
ENSG00000116212	99.5157	-0.177154	0.0671061	-2.63991	0.00829278	0.170422	LRRC42	115353
ENSG00000215788	93.0345	0.429315	0.162691	2.63884	0.00831898	0.170826	TNFRSF25	8718
ENSG00000127364	56.9897	0.356102	0.135072	2.63639	0.00837927	0.171836	TAS2R4	50832
ENSG00000198854	3.77002	2.82318	1.07095	2.63615	0.00838514	0.171836	C1orf68	100129271
ENSG00000114487	7.00236	-1.34375	0.509761	-2.63604	0.00838787	0.171836	MORC1	27136
ENSG00000144029	335.26	-0.185902	0.0705501	-2.63503	0.00841296	0.172215	MRPS5	64969
ENSG00000120889	714.171	0.172339	0.065421	2.6343	0.00843107	0.172451	TNFRSF10B	8795
ENSG00000162366	13.7351	1.32641	0.50368	2.63345	0.0084523	0.172751	PDZK1IP1	10158
ENSG00000115758	763.233	-0.251397	0.095491	-2.63267	0.00847158	0.173009	ODC1	4953
ENSG00000067900	2347.64	-0.164043	0.0623181	-2.63236	0.00847949	0.173036	ROCK1	6093
ENSG00000151475	5.11904	-1.99603	0.758424	-2.63181	0.00849302	0.173177	SLC25A31	83447
ENSG00000249961	10.3818	-0.399125	0.151725	-2.63058	0.00852382	0.173177	TERB1	283847
ENSG00000100678	34.7521	0.713967	0.271412	2.63056	0.00852445	0.173177	SLC8A3	6547
ENSG00000103351	148.64	0.183967	0.0699421	2.63028	0.00853139	0.173177	CLUAP1	23059
ENSG00000133116	43.5658	0.457779	0.174054	2.63011	0.00853584	0.173177	KL	9365
ENSG00000161055	1.90841	-1.33927	0.509333	-2.62945	0.00855236	0.173177	SCGB3A1	92304
ENSG00000119632	118.636	-0.269953	0.102668	-2.62939	0.00855388	0.173177	IFI27L2	83982
ENSG00000126838	271.562	0.37221	0.141561	2.62933	0.00855522	0.173177	PZP	5858
ENSG00000259384	5.83767	0.720914	0.274187	2.62927	0.00855676	0.173177	GH1	2688
ENSG00000100053	5.97869	-0.844983	0.321387	-2.62917	0.00855925	0.173177	CRYBB3	1417
ENSG00000170949	800.854	0.176983	0.0673243	2.62882	0.00856823	0.173225	ZNF160	90338
ENSG00000104976	117.089	-0.305876	0.116397	-2.62787	0.00859216	0.173575	SNAPC2	6618
ENSG00000047230	494.306	0.309609	0.11783	2.6276	0.00859908	0.173581	CTPS2	56474
ENSG00000124562	167.827	-0.214953	0.0818392	-2.62653	0.00862613	0.173697	SNRPC	6631
ENSG00000198569	44.7889	0.479098	0.182422	2.62632	0.00863139	0.173697	SLC34A3	142680
ENSG00000143355	6.74106	-0.891588	0.339538	-2.62588	0.0086425	0.173787	LHX9	56956
ENSG00000137818	2397.14	-0.25014	0.0952732	-2.6255	0.00865223	0.173849	RPLP1	6176
ENSG00000258932	3.71479	-0.623025	0.237354	-2.62487	0.00866815	0.174035	LOC728755	728755
ENSG00000125398	66.7599	-0.727644	0.277277	-2.62425	0.00868412	0.174116	SOX9	6662
ENSG00000197182	301.975	0.331663	0.126472	2.62243	0.00873049	0.174616	MIRLET7BHG	400931
ENSG00000128714	5.69057	-1.36449	0.520537	-2.62131	0.00875932	0.17478	HOXD13	3239
ENSG00000103227	176.546	0.284752	0.108635	2.62117	0.00876291	0.17478	LMF1	64788
ENSG00000107593	15.1488	0.548704	0.209344	2.62107	0.00876539	0.17478	PKD2L1	9033
ENSG00000184924	82.2979	-0.219142	0.0836201	-2.62069	0.00877529	0.17482	PTRHD1	391356
ENSG00000186838	4.83524	-1.03923	0.396611	-2.62027	0.00878593	0.17482	SELENOV	348303
ENSG00000068976	60.5719	0.452849	0.172829	2.62022	0.00878743	0.17482	PYGM	5837
ENSG00000221303	2.78977	-0.563776	0.215273	-2.61889	0.00882152	0.175365	SNORA79	677845
ENSG00000196353	16.8572	-0.76302	0.291426	-2.61823	0.00883874	0.175573	CPNE4	131034
ENSG00000170448	262.576	0.206172	0.0787652	2.61755	0.00885632	0.175652	NFXL1	152518
ENSG00000133640	12.3963	-0.618819	0.236433	-2.61732	0.00886241	0.175652	LRRIQ1	84125
ENSG00000154645	15.6182	-0.657252	0.251209	-2.61636	0.00888738	0.175652	CHODL	140578
ENSG00000264163	87.2941	0.905136	0.346013	2.6159	0.00889914	0.175652	MIR3689B	100500906
ENSG00000184988	330.393	0.185799	0.071027	2.61589	0.00889949	0.175652	TMEM106A	113277
ENSG00000106635	306.367	-0.12788	0.0488917	-2.61557	0.00890793	0.175652	BCL7B	9275
ENSG00000109220	96.8303	-0.230426	0.0880995	-2.61552	0.00890905	0.175652	CHIC2	26511
ENSG00000188001	110.13	-0.56072	0.214443	-2.61477	0.00892885	0.175894	TPRG1	285386
ENSG00000068438	449.019	-0.169626	0.0648884	-2.61412	0.00894566	0.176093	FTSJ1	24140
ENSG00000174021	198.369	-0.215436	0.0824386	-2.61329	0.00896756	0.176152	GNG5	2787
ENSG00000162755	27.9661	0.404703	0.154875	2.61309	0.0089727	0.176152	KLHDC9	126823
ENSG00000173272	328.272	-0.272006	0.104098	-2.61298	0.00897558	0.176152	MZT2A	653784
ENSG00000223609	4.68771	0.899022	0.344096	2.6127	0.00898293	0.176164	HBD	3045
ENSG00000206043	6.57222	-1.45559	0.557299	-2.61187	0.00900496	0.176464	C18orf63	644041
ENSG00000050393	104.496	-0.162652	0.0622887	-2.61126	0.00902104	0.176646	MCUR1	63933
ENSG00000258525	7.10034	0.469584	0.179849	2.61099	0.00902809	0.176652	LOC100506071	100506071
ENSG00000267195	1.84798	1.3553	0.51935	2.6096	0.00906471	0.176915	MIR212	406994
ENSG00000147123	207.252	-0.265677	0.101815	-2.60941	0.00906993	0.176915	NDUFB11	54539
ENSG00000124216	22.651	0.457653	0.175414	2.60899	0.009081	0.176915	SNAI1	6615
ENSG00000100867	8.7356	-0.701205	0.268769	-2.60895	0.00908209	0.176915	DHRS2	10202
ENSG00000113430	7.10945	1.07763	0.413279	2.60751	0.00912033	0.177528	IRX4	50805
ENSG00000170180	6.5148	0.679155	0.26051	2.60702	0.0091335	0.177652	GYPA	2993
ENSG00000132881	26.3476	0.281078	0.107861	2.60593	0.00916252	0.178084	CPLANE2	79363
ENSG00000146722	69.9174	-0.321561	0.123482	-2.60411	0.00921121	0.178897	LOC541473	541473
ENSG00000150893	27.2324	-0.927009	0.356246	-2.60216	0.00926384	0.179421	FREM2	341640
ENSG00000142798	2591.83	0.306436	0.117856	2.60008	0.00932014	0.180177	HSPG2	3339
ENSG00000168298	2671.02	-0.361264	0.138953	-2.5999	0.0093252	0.180177	H1-4	3008
ENSG00000173581	183.175	-0.357778	0.137613	-2.59989	0.00932533	0.180177	CCDC106	29903
ENSG00000166446	202.112	-0.291542	0.112152	-2.59951	0.00933564	0.180243	CDYL2	124359
ENSG00000186907	25.9566	0.444011	0.17085	2.59883	0.00935418	0.180468	RTN4RL2	349667
ENSG00000160180	5.85295	-0.724117	0.278786	-2.59739	0.00939342	0.180958	TFF3	7033
ENSG00000140350	1988.9	-0.351432	0.135319	-2.59707	0.00940229	0.180996	ANP32A	8125
ENSG00000132825	133.31	0.235968	0.090901	2.59588	0.00943483	0.181288	PPP1R3D	5509
ENSG00000065485	179.259	0.247137	0.0952063	2.5958	0.00943712	0.181288	PDIA5	10954
ENSG00000151414	1138.63	0.304679	0.117376	2.59576	0.00943826	0.181288	NEK7	140609
ENSG00000130560	282.101	-0.22782	0.0877871	-2.59514	0.00945524	0.181481	UBAC1	10422
ENSG00000180098	155.809	-0.137435	0.0529666	-2.59475	0.00946599	0.181554	TRNAU1AP	54952
ENSG00000168621	9.46284	-0.652055	0.251665	-2.59096	0.00957083	0.183068	GDNF	2668
ENSG00000138642	144.773	0.322213	0.124364	2.59089	0.0095727	0.183068	HERC6	55008
ENSG00000110104	158.119	-0.317612	0.122594	-2.59076	0.00957644	0.183068	CCDC86	79080
ENSG00000144908	34.3544	-0.647683	0.250009	-2.59063	0.00957991	0.183068	ALDH1L1	10840
ENSG00000224870	142.232	-0.210737	0.081376	-2.58967	0.00960683	0.183315	MRPL20-AS1	148413
ENSG00000143469	9.4695	-1.19622	0.461973	-2.58937	0.00961507	0.183331	SYT14	255928
ENSG00000215474	10.8688	1.24225	0.479793	2.58914	0.00962169	0.183331	SKOR2	652991
ENSG00000253313	4.33557	-0.510152	0.197126	-2.58795	0.00965486	0.183362	C1orf210	149466
ENSG00000206630	34.6594	-0.36289	0.140232	-2.58778	0.00965967	0.183362	SNORD60	26788
ENSG00000135365	684.586	0.127621	0.0493174	2.58774	0.00966082	0.183362	PHF21A	51317
ENSG00000139780	7.9292	0.473682	0.183054	2.58767	0.00966276	0.183362	METTL21C	196541
ENSG00000214929	5.68007	-1.85106	0.715366	-2.58758	0.00966538	0.183362	SPATA31D1	389763
ENSG00000183576	709.173	-0.15526	0.0600313	-2.58631	0.00970087	0.183622	SETD3	84193
ENSG00000159398	9.00514	-1.57084	0.607409	-2.58614	0.00970586	0.183622	CES5A	221223
ENSG00000128918	15.8846	-0.586038	0.226609	-2.58612	0.00970638	0.183622	ALDH1A2	8854
ENSG00000101938	92.8241	0.527114	0.203863	2.58562	0.00972027	0.183737	CHRDL1	91851
ENSG00000102362	68.0708	-0.431356	0.166935	-2.58397	0.00976702	0.184279	SYTL4	94121
ENSG00000169733	128.627	0.261589	0.101246	2.58369	0.00977483	0.184279	RFNG	5986
ENSG00000213658	34.6016	0.426909	0.165237	2.58361	0.0097771	0.184279	LAT	27040
ENSG00000134369	679.257	0.254493	0.0985268	2.58299	0.00979494	0.184482	NAV1	89796
ENSG00000154188	48.7918	0.533135	0.20651	2.58164	0.00983328	0.184847	ANGPT1	284
ENSG00000170579	129.848	0.621483	0.24074	2.58156	0.00983554	0.184847	DLGAP1	9229
ENSG00000124827	4.58268	-0.607923	0.235689	-2.57934	0.00989882	0.185684	GCM2	9247
ENSG00000185448	3.47453	-1.73486	0.672608	-2.5793	0.00990005	0.185684	FAM47A	158724
ENSG00000268964	56.0964	0.741925	0.287651	2.57926	0.00990136	0.185684	ERVV-2	100271846
ENSG00000104804	16.0354	0.515499	0.199924	2.57847	0.00992377	0.185971	TULP2	7288
ENSG00000178645	3.87841	-0.776389	0.301141	-2.57815	0.00993295	0.18601	C10orf53	282966
ENSG00000092841	1571.34	-0.163211	0.0633539	-2.57617	0.00999002	0.186945	MYL6	4637
ENSG00000161638	370.365	0.340896	0.132357	2.57557	0.0100075	0.187138	ITGA5	3678
ENSG00000186130	361.795	0.321503	0.124872	2.57467	0.0100337	0.1874	ZBTB6	10773
ENSG00000214353	20.3536	0.226835	0.0881169	2.57425	0.0100457	0.1874	VAC14-AS1	100130894
ENSG00000104213	9.85834	0.659997	0.256422	2.57387	0.0100569	0.1874	PDGFRL	5157
ENSG00000188486	533.117	-0.340392	0.13225	-2.57385	0.0100573	0.1874	H2AX	3014
ENSG00000124678	7.16968	-1.01441	0.394345	-2.57238	0.0101002	0.187943	TCP11	6954
ENSG00000244234	6.82544	-0.379409	0.147548	-2.57143	0.0101279	0.187943	GMCL2	64396
ENSG00000102387	6.38108	-0.565806	0.220042	-2.57136	0.0101301	0.187943	TAF7L	54457
ENSG00000198746	92.2566	-0.224669	0.0873902	-2.57088	0.0101442	0.187943	GPATCH3	63906
ENSG00000198590	36.1358	0.246299	0.0958098	2.57071	0.0101491	0.187943	C3orf35	339883
ENSG00000186205	27.1174	0.592016	0.230293	2.5707	0.0101492	0.187943	2021-03-01	64757
ENSG00000205220	327.665	-0.234444	0.0912366	-2.56962	0.0101809	0.188095	PSMB10	5699
ENSG00000104904	3426.32	-0.206808	0.0804925	-2.56928	0.010191	0.188148	OAZ1	4946
ENSG00000113648	1222.21	-0.112726	0.0438792	-2.56901	0.0101989	0.188161	MACROH2A1	9555
ENSG00000185897	7.94563	0.660656	0.257425	2.5664	0.0102759	0.189081	FFAR3	2865
ENSG00000172586	202.607	-0.201236	0.078421	-2.5661	0.0102849	0.189081	CHCHD1	118487
ENSG00000166788	180.01	-0.182189	0.0710003	-2.56603	0.0102869	0.189081	SAAL1	113174
ENSG00000133105	1.65456	-1.51249	0.589451	-2.56592	0.0102901	0.189081	RXFP2	122042
ENSG00000204952	2.00496	-1.0078	0.392775	-2.56586	0.0102921	0.189081	FBXO47	494188
ENSG00000145063	1.99949	0.672254	0.262222	2.56369	0.0103567	0.190135	FLJ33534	285150
ENSG00000203857	1.70643	-0.784951	0.30626	-2.56303	0.0103764	0.190363	HSD3B1	3283
ENSG00000139187	283.184	0.434382	0.169546	2.56203	0.0104062	0.190776	KLRG1	10219
ENSG00000213619	270.64	-0.147616	0.057645	-2.56077	0.0104439	0.191333	NDUFS3	4722
ENSG00000141434	4.61088	-0.497459	0.194411	-2.5588	0.0105034	0.192168	MEP1B	4225
ENSG00000135409	3.54388	-1.21472	0.474868	-2.55801	0.0105273	0.192188	AMHR2	269
ENSG00000182896	7.04217	0.624106	0.244053	2.55726	0.0105501	0.192376	TMEM95	339168
ENSG00000214940	198.947	0.176823	0.0691475	2.55719	0.0105523	0.192376	NPIPA8	101059953
ENSG00000130684	32.1444	0.1989	0.0778115	2.55618	0.010583	0.1928	ZNF337	26152
ENSG00000124275	585.384	0.15188	0.0594433	2.55504	0.0106176	0.192994	MTRR	4552
ENSG00000264922	8.51349	0.340254	0.133172	2.55499	0.010619	0.192994	MIR4540	100616278
ENSG00000171502	40.6641	0.59142	0.23151	2.55462	0.0106305	0.192994	COL24A1	255631
ENSG00000131504	2014.53	-0.132617	0.0519283	-2.55385	0.010654	0.193152	DIAPH1	1729
ENSG00000143153	335.562	-0.339727	0.133065	-2.55308	0.0106775	0.19331	ATP1B1	481
ENSG00000135424	133.58	0.356556	0.139702	2.55227	0.0107025	0.193629	ITGA7	3679
ENSG00000115221	24.993	-1.02904	0.403245	-2.5519	0.0107138	0.1937	ITGB6	3694
ENSG00000172500	333.724	-0.200947	0.0787679	-2.55113	0.0107374	0.193992	FIBP	9158
ENSG00000117148	6.59889	-1.52681	0.598579	-2.55073	0.0107497	0.194081	ACTL8	81569
ENSG00000101213	59.0213	0.459553	0.180208	2.55012	0.0107686	0.194288	PTK6	5753
ENSG00000175279	11.2523	-0.330576	0.129705	-2.54867	0.0108135	0.194722	CENPS	378708
ENSG00000173264	253.401	-0.275252	0.108018	-2.5482	0.0108279	0.194722	GPR137	56834
ENSG00000105372	1404.98	-0.232756	0.0913493	-2.54798	0.0108349	0.194722	RPS19	6223
ENSG00000159248	4.03471	-1.07173	0.420813	-2.54681	0.0108713	0.195064	GJD2	57369
ENSG00000203812	786.892	-0.305913	0.120155	-2.54598	0.0108971	0.195202	H2AC18	8337
ENSG00000123572	25.5024	-0.901126	0.353958	-2.54586	0.010901	0.195202	NRK	203447
ENSG00000163638	255.689	0.34011	0.133594	2.54584	0.0109014	0.195202	ADAMTS9	56999
ENSG00000204472	312.137	-0.316612	0.124402	-2.54506	0.0109258	0.195505	AIF1	199
ENSG00000101162	52.1653	0.322337	0.126715	2.5438	0.0109653	0.195905	TUBB1	81027
ENSG00000081237	7913.97	0.241028	0.0947533	2.54374	0.0109672	0.195905	PTPRC	5788
ENSG00000141579	181.452	0.2389	0.0939205	2.54364	0.0109706	0.195905	ZNF750	79755
ENSG00000259516	51.9947	-0.304737	0.11982	-2.54329	0.0109815	0.195966	ANP32AP1	723972
ENSG00000188937	4.02821	-1.00559	0.395519	-2.54245	0.0110077	0.196063	NYX	60506
ENSG00000121871	3.33057	-1.04309	0.410288	-2.54233	0.0110115	0.196063	SLITRK3	22865
ENSG00000132424	2712.42	0.18832	0.0740994	2.54145	0.0110392	0.196063	PNISR	25957
ENSG00000120279	77.1071	0.416336	0.16385	2.54097	0.0110547	0.196063	MYCT1	80177
ENSG00000187980	21.5418	-0.478166	0.188186	-2.54093	0.0110559	0.196063	PLA2G2C	391013
ENSG00000205927	3.04876	1.47192	0.579309	2.54082	0.0110591	0.196063	OLIG2	10215
ENSG00000053702	129.832	0.204327	0.0804245	2.54061	0.011066	0.196063	NRIP2	83714
ENSG00000234224	3.06991	-1.61959	0.637488	-2.54058	0.0110668	0.196063	TMEM229A	730130
ENSG00000174672	44.764	0.413416	0.162741	2.54033	0.0110749	0.196063	BRSK2	9024
ENSG00000108179	408.189	-0.237653	0.0935544	-2.54026	0.0110769	0.196063	PPIF	10105
ENSG00000196632	126.548	-0.385309	0.151708	-2.53981	0.0110912	0.196184	WNK3	65267
ENSG00000064205	22.8536	0.567253	0.223499	2.53806	0.0111469	0.196903	CCN5	8839
ENSG00000109061	17.4847	0.774889	0.305507	2.53641	0.0111997	0.197702	MYH1	4619
ENSG00000167094	33.136	0.483756	0.190748	2.5361	0.0112094	0.19774	TTC16	158248
ENSG00000092067	3.79393	-0.725133	0.286027	-2.53519	0.0112386	0.198055	CEBPE	1053
ENSG00000150977	460.496	-0.327196	0.129067	-2.53507	0.0112424	0.198055	RILPL2	196383
ENSG00000170289	21.6746	-0.652415	0.257415	-2.53449	0.0112612	0.198161	CNGB3	54714
ENSG00000136002	107.405	0.548778	0.216531	2.53441	0.0112636	0.198161	ARHGEF4	50649
ENSG00000165899	38.3548	0.677241	0.267268	2.53394	0.0112789	0.198172	OTOGL	283310
ENSG00000166557	196.016	-0.182351	0.0719637	-2.53392	0.0112793	0.198172	TMED3	23423
ENSG00000139131	178.043	0.147627	0.0582698	2.5335	0.011293	0.198242	YARS2	51067
ENSG00000173889	2638.62	0.188193	0.0742931	2.53312	0.0113052	0.198242	PHC3	80012
ENSG00000176994	517.311	0.145213	0.0573321	2.53284	0.0113142	0.198253	SMCR8	140775
ENSG00000170748	25.2364	-0.738569	0.29163	-2.53255	0.0113235	0.198283	RBMXL2	27288
ENSG00000226430	8.08207	0.646211	0.255392	2.53027	0.0113976	0.199363	USP17L7,USP17L4	392197645402
ENSG00000146909	667.587	-0.214395	0.0847376	-2.53011	0.0114028	0.199363	NOM1	64434
ENSG00000132530	295.793	0.317365	0.125463	2.52954	0.0114211	0.199363	XAF1	54739
ENSG00000185271	12.4161	0.641266	0.253541	2.52924	0.0114309	0.199363	KLHL33	123103
ENSG00000216863	1.76697	-0.674566	0.26676	-2.52874	0.0114472	0.199514	LY86-AS1	285780
ENSG00000186480	1422.17	-0.262346	0.103764	-2.52829	0.0114618	0.199567	INSIG1	3638
ENSG00000130035	9.33115	-0.468746	0.185441	-2.52774	0.01148	0.199687	KCNA6,GALNT8	374226290
ENSG00000054965	892.724	0.163912	0.0648728	2.52667	0.0115151	0.199738	FAM168A	23201
ENSG00000142230	570.488	-0.212852	0.0842562	-2.52625	0.0115287	0.199738	SAE1	10055
ENSG00000157060	17.3722	-0.764699	0.302732	-2.526	0.0115371	0.199738	SHCBP1L	81626
ENSG00000121039	317.925	0.351737	0.139258	2.52579	0.011544	0.199738	RDH10	157506
ENSG00000103187	1652.4	-0.232802	0.0922	-2.52497	0.0115709	0.20007	COTL1	23406
ENSG00000187942	36.1725	0.518811	0.205507	2.52454	0.011585	0.200182	LDLRAD2	401944
ENSG00000149273	1745.63	-0.179538	0.0711492	-2.5234	0.0116225	0.200698	RPS3	6188
ENSG00000116106	224.653	-0.522812	0.20723	-2.52286	0.0116405	0.200742	EPHA4	2043
ENSG00000152580	206.358	0.562448	0.222981	2.5224	0.0116555	0.200759	IGSF10	285313
ENSG00000104290	425.664	0.400243	0.158683	2.52228	0.0116598	0.200759	FZD3	7976
ENSG00000156206	3.61035	-0.61567	0.244138	-2.52181	0.0116753	0.200759	CFAP161	161502
ENSG00000173838	4.02251	-0.951509	0.377325	-2.52173	0.0116781	0.200759	MARCHF10	162333
ENSG00000150394	17.22	-0.563805	0.223695	-2.52041	0.0117217	0.201289	CDH8	1006
ENSG00000138115	30.2838	-0.551157	0.218689	-2.52028	0.011726	0.201289	CYP2C8	1558
ENSG00000072163	80.6779	0.31722	0.125931	2.519	0.0117688	0.20189	LIMS2	55679
ENSG00000157429	68.591	-0.277165	0.11006	-2.51831	0.011792	0.202156	ZNF19	7567
ENSG00000015568	630.931	0.173538	0.0690273	2.51405	0.0119352	0.203888	RGPD5	84220
ENSG00000170214	10.8014	0.730355	0.290537	2.51381	0.0119434	0.203888	ADRA1B	147
ENSG00000075702	466.407	-0.245233	0.0975589	-2.51369	0.0119476	0.203888	WDR62	284403
ENSG00000163995	45.0252	0.393572	0.156663	2.51222	0.0119975	0.204473	ABLIM2	84448
ENSG00000108839	157.372	0.223112	0.0888251	2.51182	0.0120112	0.204573	ALOX12	239
ENSG00000133315	46.8238	0.403425	0.160747	2.50969	0.0120839	0.205678	MACROD1	28992
ENSG00000251322	534.332	0.310521	0.123741	2.50944	0.0120922	0.205685	SHANK3	85358
ENSG00000182841	276.49	-0.312109	0.124401	-2.5089	0.0121107	0.205866	RRP7BP	91695
ENSG00000196739	591.19	0.337722	0.134651	2.50812	0.0121374	0.205972	COL27A1	85301
ENSG00000163064	19.4221	0.740445	0.295279	2.50761	0.0121551	0.205972	EN1	2019
ENSG00000170356	26.1386	0.42712	0.170342	2.50743	0.0121612	0.205972	OR2A20P	401428
ENSG00000182944	1907.88	-0.194999	0.0777702	-2.50738	0.0121631	0.205972	EWSR1	2130
ENSG00000134871	1657.49	0.347194	0.138471	2.50735	0.0121642	0.205972	COL4A2	1284
ENSG00000103510	343.317	-0.283327	0.113011	-2.50708	0.0121735	0.205996	KAT8	84148
ENSG00000184497	23.3644	0.351324	0.14021	2.5057	0.0122209	0.206665	TMEM255B	348013
ENSG00000090061	929.261	-0.11682	0.0466463	-2.50439	0.0122664	0.207166	CCNK	8812
ENSG00000005189	60.1303	-0.303707	0.12141	-2.5015	0.012367	0.208327	REXO5	81691
ENSG00000165801	165.725	0.32827	0.131257	2.50096	0.0123857	0.208375	ARHGEF40	55701
ENSG00000143768	2.14348	-0.955582	0.382219	-2.50009	0.0124162	0.208753	LEFTY2	7044
ENSG00000153094	1872.9	0.285566	0.114239	2.49973	0.0124287	0.208815	BCL2L11	10018
ENSG00000126432	256.21	-0.254418	0.101791	-2.49943	0.0124394	0.208815	PRDX5	25824
ENSG00000123144	1097.78	-0.313522	0.125444	-2.4993	0.0124438	0.208815	TRIR	79002
ENSG00000197746	5515.8	-0.269886	0.108027	-2.49833	0.0124778	0.209252	PSAP	5660
ENSG00000101825	1168.48	0.408606	0.163616	2.49735	0.0125125	0.209684	MXRA5	25878
ENSG00000134256	20.097	0.405571	0.162417	2.49709	0.0125216	0.209684	CD101	9398
ENSG00000101405	3.0918	0.582648	0.233347	2.49692	0.0125277	0.209684	OXT	5020
ENSG00000119508	235.271	0.355367	0.142335	2.49668	0.0125361	0.209691	NR4A3	8013
ENSG00000127366	26.4954	0.313315	0.125542	2.49571	0.0125707	0.210065	TAS2R5	54429
ENSG00000248746	15.5432	0.618871	0.247985	2.4956	0.0125745	0.210065	ACTN3	89
ENSG00000204131	105.664	0.319784	0.128169	2.49503	0.0125947	0.210269	NHSL2,FLJ44635	340527392490
ENSG00000213934	3.04345	-1.28913	0.516754	-2.49467	0.0126075	0.210347	HBG1	3047
ENSG00000164794	3.88394	0.821477	0.32935	2.49424	0.0126228	0.210468	KCNV1	27012
ENSG00000134809	62.0577	-0.21553	0.0864207	-2.49397	0.0126324	0.210494	TIMM10	26519
ENSG00000196787	780.287	-0.257744	0.103367	-2.49349	0.0126493	0.210642	H2AC11	8969
ENSG00000143321	1526.3	-0.192164	0.0770934	-2.49261	0.0126808	0.210898	HDGF	3068
ENSG00000117859	697.368	-0.140617	0.0564212	-2.49227	0.0126929	0.210966	OSBPL9	114883
ENSG00000205693	9.23968	0.506079	0.203093	2.49186	0.0127075	0.211074	MANSC4	100287284
ENSG00000091010	1.61299	0.859768	0.345117	2.49124	0.0127299	0.21126	POU4F3	5459
ENSG00000214941	44.6861	0.18343	0.0736361	2.49103	0.0127374	0.21126	ZSWIM7	125150
ENSG00000177202	2.53442	-0.822209	0.3301	-2.49079	0.0127461	0.21126	SPACA4	171169
ENSG00000112715	766.359	0.3457	0.138802	2.4906	0.0127529	0.21126	VEGFA	7422
ENSG00000101448	5.2778	-0.709728	0.284983	-2.49042	0.0127591	0.21126	EPPIN	57119
ENSG00000184786	23.7496	-0.364476	0.146405	-2.48951	0.012792	0.211536	TCTE3	6991
ENSG00000241553	475.96	-0.15153	0.0608853	-2.48878	0.0128181	0.211684	ARPC4	10093
ENSG00000134690	254.52	-0.223612	0.0898576	-2.48852	0.0128277	0.211684	CDCA8	55143
ENSG00000171314	327.358	-0.197439	0.0793735	-2.48747	0.0128655	0.212082	PGAM1	5223
ENSG00000231889	46.665	0.223762	0.089986	2.48663	0.0128961	0.212453	TRAF3IP2-AS1	643749
ENSG00000214960	26.3348	0.370586	0.149073	2.48593	0.0129212	0.212732	CRPPA	729920
ENSG00000146477	108.426	0.473768	0.190613	2.4855	0.0129371	0.212816	SLC22A3	6581
ENSG00000101901	1357.17	0.192105	0.0772953	2.48535	0.0129426	0.212816	ALG13	79868
ENSG00000005249	258.384	-0.416414	0.167615	-2.48435	0.0129788	0.213144	PRKAR2B	5577
ENSG00000101365	303.301	-0.138375	0.0556986	-2.48435	0.0129788	0.213144	IDH3B	3420
ENSG00000203876	6.01347	-0.453756	0.182669	-2.48403	0.0129906	0.213151	ADD3-AS1	100505933
ENSG00000182508	6.21085	0.582823	0.234641	2.48389	0.0129956	0.213151	LHFPL1	340596
ENSG00000184560	5.21105	-1.35325	0.545021	-2.48293	0.0130306	0.213437	SPEM2	201243
ENSG00000197747	444.422	-0.263819	0.106261	-2.48275	0.0130374	0.213437	S100A10	6281
ENSG00000114942	1459.78	-0.222526	0.0896805	-2.48132	0.0130899	0.213954	EEF1B2	1933
ENSG00000147488	27.0519	0.49651	0.200127	2.48097	0.0131024	0.213954	ST18	9705
ENSG00000160256	53.0196	-0.338111	0.136282	-2.48096	0.0131029	0.213954	FAM207A	85395
ENSG00000264493	16.765	0.376723	0.15185	2.48089	0.0131054	0.213954	MIR4298	100423021
ENSG00000184675	226.434	0.203275	0.0819403	2.48077	0.0131099	0.213954	AMER1	139285
ENSG00000079101	5.71452	-0.627058	0.252791	-2.48054	0.0131185	0.213961	CLUL1	27098
ENSG00000117691	93.7674	-0.184267	0.0743106	-2.47968	0.0131499	0.21434	NENF	29937
ENSG00000196664	244.93	0.406585	0.164012	2.47899	0.0131754	0.214439	TLR7	51284
ENSG00000162620	33.8435	-0.449443	0.18132	-2.47872	0.0131854	0.214439	LRRIQ3	127255
ENSG00000197555	1553.16	0.165767	0.0668785	2.47862	0.013189	0.214439	SIPA1L1	26037
ENSG00000128408	21.773	-0.525056	0.21184	-2.47855	0.0131919	0.214439	RIBC2	26150
ENSG00000170412	26.4485	-0.504123	0.203406	-2.47841	0.013197	0.214439	GPRC5C	55890
ENSG00000119509	542.181	0.159211	0.0642507	2.47796	0.0132134	0.214573	INVS	27130
ENSG00000182141	418.845	0.216589	0.0874361	2.47711	0.0132451	0.214953	ZNF708	7562
ENSG00000168137	2940.78	0.113705	0.0459093	2.47673	0.0132591	0.215047	SETD5	55209
ENSG00000187514	2238.28	-0.315097	0.12725	-2.4762	0.013279	0.215236	PTMA	5757
ENSG00000174963	4.76006	1.23455	0.498704	2.47551	0.0133045	0.215285	ZIC4	84107
ENSG00000187010	73.5227	0.302016	0.122004	2.47546	0.0133066	0.215285	RHD	6007
ENSG00000206052	154.149	0.415001	0.167753	2.47388	0.0133654	0.215834	DOK6	220164
ENSG00000142515	5.05222	2.21682	0.896283	2.47335	0.0133853	0.216023	KLK3	354
ENSG00000187800	105.192	0.329669	0.133313	2.47289	0.0134025	0.216167	PEAR1	375033
ENSG00000117118	227.791	-0.200856	0.0812415	-2.47233	0.0134236	0.216259	SDHB	6390
ENSG00000167703	407.987	-0.278117	0.112543	-2.47121	0.0134657	0.216405	SLC43A2	124935
ENSG00000175445	99.728	0.507626	0.205449	2.47081	0.0134808	0.216405	LPL	4023
ENSG00000235927	19.9695	-0.613523	0.248314	-2.47076	0.0134828	0.216405	NEXN-AS1	374987
ENSG00000134216	5.92202	-1.3083	0.529518	-2.47074	0.0134835	0.216405	CHIA	27159
ENSG00000163520	271.165	0.438637	0.177579	2.47009	0.0135078	0.216457	FBLN2	2199
ENSG00000142507	174.383	-0.192515	0.077961	-2.46938	0.0135349	0.216699	PSMB6	5694
ENSG00000131910	2.4986	-0.838462	0.339576	-2.46915	0.0135435	0.216705	NR0B2	8431
ENSG00000100029	410.565	-0.211315	0.0855908	-2.4689	0.013553	0.216723	PES1	23481
ENSG00000136488	2.17852	-1.0648	0.431727	-2.46639	0.0136484	0.217293	CSH1	1442
ENSG00000133466	42.6996	0.307402	0.12464	2.46633	0.0136505	0.217293	C1QTNF6	114904
ENSG00000116985	121.24	0.318191	0.129019	2.46623	0.0136542	0.217293	BMP8B	656
ENSG00000170775	5.46641	-1.00911	0.409191	-2.46611	0.0136588	0.217293	GPR37	2861
ENSG00000196248	4.48534	2.21797	0.899435	2.46596	0.0136647	0.217293	OR10S1	219873
ENSG00000205089	22.9243	0.339715	0.137776	2.4657	0.0136745	0.217293	CCNI2	645121
ENSG00000164500	28.5864	-0.609685	0.24728	-2.46556	0.0136799	0.217293	SPATA48	100130988
ENSG00000105810	3779.46	-0.27018	0.109654	-2.46393	0.0137422	0.218016	CDK6	1021
ENSG00000205696	1.58383	-1.37646	0.5587	-2.46368	0.013752	0.21804	ADARB2-AS1	642394
ENSG00000220205	358.158	0.21415	0.086947	2.46299	0.0137784	0.218326	VAMP2	6844
ENSG00000113721	677.471	0.289163	0.117493	2.4611	0.0138512	0.219118	PDGFRB	5159
ENSG00000067560	2629.97	-0.132335	0.0537721	-2.46104	0.0138535	0.219118	RHOA	387
ENSG00000271899	4.16524	-0.815695	0.331554	-2.46021	0.0138854	0.219399	MIR4466	100616154
ENSG00000107957	1179.82	0.236721	0.0962224	2.46015	0.013888	0.219399	SH3PXD2A	9644
ENSG00000211454	12.0155	-0.392232	0.159473	-2.45955	0.013911	0.219496	AKR7L	246181
ENSG00000166670	6.12004	-0.877636	0.356862	-2.45931	0.0139203	0.219511	MMP10	4319
ENSG00000151882	42.1564	-0.394977	0.160657	-2.45851	0.0139514	0.219869	CCL28	56477
ENSG00000165816	16.676	-0.554513	0.225672	-2.45716	0.0140039	0.220564	VWA2	340706
ENSG00000100162	121.111	-0.295113	0.120123	-2.45676	0.0140198	0.220681	CENPM	79019
ENSG00000162039	5.82746	-0.695936	0.283339	-2.4562	0.0140416	0.220775	MEIOB	254528
ENSG00000127922	323.489	-0.238096	0.096942	-2.45606	0.0140469	0.220775	SEM1	7979
ENSG00000169330	103.321	0.339309	0.138158	2.45595	0.0140511	0.220775	MINAR1	23251
ENSG00000111087	105.065	0.279403	0.113788	2.45548	0.0140698	0.220936	GLI1	2735
ENSG00000196976	57.088	-0.252617	0.102929	-2.4543	0.0141161	0.221112	LAGE3	8270
ENSG00000115350	171.567	-0.225927	0.0920594	-2.45414	0.0141221	0.221112	POLE4	56655
ENSG00000126882	551.236	0.175898	0.0716864	2.45371	0.0141389	0.22117	FAM78A	286336
ENSG00000204334	6.51377	-0.81329	0.33147	-2.45359	0.0141438	0.22117	ERICH2	285141
ENSG00000105520	162.387	0.28403	0.115786	2.45305	0.014165	0.221369	PLPPR2	64748
ENSG00000218819	26.5631	0.892795	0.364091	2.45212	0.0142018	0.221811	TDRD15	100129278
ENSG00000146122	118.663	0.321453	0.131111	2.45177	0.0142156	0.221821	DAAM2	23500
ENSG00000154978	823.323	-0.328221	0.13388	-2.45161	0.0142218	0.221821	VOPP1	81552
ENSG00000204843	846.685	-0.225938	0.0921666	-2.4514	0.01423	0.221821	DCTN1	1639
ENSG00000176170	109.446	0.36563	0.149172	2.45105	0.0142439	0.221821	SPHK1	8877
ENSG00000153060	9.97314	-0.568122	0.231789	-2.45103	0.0142448	0.221821	TEKT5	146279
ENSG00000131126	4.5302	-0.610626	0.249241	-2.44994	0.0142881	0.222362	TEX101	83639
ENSG00000163882	248.352	-0.187873	0.0767021	-2.44938	0.01431	0.222571	POLR2H	5437
ENSG00000138400	13.5354	-0.525631	0.214728	-2.4479	0.0143693	0.223196	MDH1B	130752
ENSG00000170846	3.83947	-0.577658	0.235993	-2.44777	0.0143743	0.223196	LOC93622	93622
ENSG00000102055	2.64375	1.52541	0.623194	2.44773	0.0143758	0.223196	PPP1R2C	80316
ENSG00000186310	27.0651	-0.490966	0.200603	-2.44746	0.0143869	0.223235	NAP1L3	4675
ENSG00000265154	15.4663	0.351309	0.143589	2.44663	0.0144199	0.223616	MIR151B	100616247
ENSG00000170075	11.2574	0.396819	0.162215	2.44626	0.0144347	0.223712	GPR37L1	9283
ENSG00000078401	33.4092	0.386377	0.158054	2.44458	0.014502	0.224489	EDN1	1906
ENSG00000157617	255.318	0.217203	0.0888776	2.44384	0.0145318	0.224552	C2CD2	25966
ENSG00000178982	703.289	-0.141621	0.05795	-2.44384	0.0145318	0.224552	EIF3K	27335
ENSG00000100557	17.3985	-0.408452	0.167169	-2.44334	0.0145519	0.22473	CCDC198	55195
ENSG00000237575	2.94323	-0.70631	0.289115	-2.44301	0.0145654	0.224806	PYY2	23615
ENSG00000151962	4.91539	-1.57717	0.645737	-2.44243	0.0145889	0.225035	RBM46	166863
ENSG00000092010	622.918	-0.155733	0.0637976	-2.44105	0.0146445	0.22576	PSME1	5720
ENSG00000198793	1360.93	-0.108441	0.0444297	-2.44073	0.0146578	0.225762	MTOR	2475
ENSG00000227825	15.6019	-0.317565	0.130141	-2.44016	0.0146806	0.225762	SLC9A7P1	121456
ENSG00000167981	62.6861	0.241843	0.0991224	2.43985	0.0146936	0.225762	ZNF597	146434
ENSG00000006555	50.1572	0.427795	0.175342	2.43978	0.0146964	0.225762	TTC22	55001
ENSG00000174236	3.73894	-0.740721	0.303657	-2.43934	0.0147143	0.225904	REP15	387849
ENSG00000137692	379.009	-0.335663	0.137645	-2.43861	0.0147437	0.226091	DCUN1D5	84259
ENSG00000261192	3.50905	-0.4095	0.167969	-2.43795	0.0147707	0.226137	RNF126P1	376412
ENSG00000155011	16.4875	0.50757	0.208199	2.43791	0.0147727	0.226137	DKK2	27123
ENSG00000164742	80.2811	0.366304	0.150273	2.4376	0.0147851	0.226195	ADCY1	107
ENSG00000178741	161.455	-0.189702	0.077855	-2.43661	0.0148258	0.226685	COX5A	9377
ENSG00000207972	2.90635	-0.740581	0.303994	-2.43617	0.0148438	0.226821	MIR638	693223
ENSG00000134317	105.429	0.424649	0.174343	2.43572	0.0148623	0.226821	GRHL1	29841
ENSG00000141552	121.011	-0.216164	0.0887539	-2.43555	0.0148693	0.226821	ANAPC11	51529
ENSG00000142409	221.945	-0.265246	0.108911	-2.43543	0.0148739	0.226821	ZNF787	126208
ENSG00000119203	492.158	-0.149527	0.061399	-2.43533	0.014878	0.226821	CPSF3	51692
ENSG00000127564	174.443	-0.307391	0.126256	-2.43466	0.0149057	0.227111	PKMYT1	9088
ENSG00000144130	39.1751	0.534545	0.219717	2.43288	0.0149794	0.22805	NT5DC4	284958
ENSG00000165792	254.208	0.101793	0.0418441	2.43268	0.0149875	0.22805	METTL17	64745
ENSG00000177732	537.893	-0.372013	0.152937	-2.43246	0.0149968	0.22805	SOX12	6666
ENSG00000110786	6.76702	-0.636523	0.261693	-2.43232	0.0150023	0.22805	PTPN5	84867
ENSG00000150773	12.1448	-0.402486	0.165521	-2.43162	0.0150313	0.228358	PIH1D2	120379
ENSG00000169122	34.0609	0.370103	0.152271	2.43055	0.015076	0.228904	FAM110B	90362
ENSG00000103546	3.32492	-1.31486	0.541071	-2.43011	0.0150944	0.229052	SLC6A2	6530
ENSG00000231852	16.8732	0.542782	0.223408	2.42955	0.0151175	0.229175	CYP21A2	1589
ENSG00000162520	19.9651	0.398663	0.164111	2.42923	0.0151308	0.229206	SYNC	81493
ENSG00000152217	1470.03	0.216438	0.0891089	2.42892	0.0151439	0.229271	SETBP1	26040
ENSG00000135312	4.99662	-0.872617	0.359311	-2.42859	0.0151578	0.229348	HTR1B	3351
ENSG00000078053	44.8973	0.337918	0.139162	2.42823	0.0151727	0.229351	AMPH	273
ENSG00000178965	57.3556	-0.70309	0.289565	-2.42809	0.0151788	0.229351	ERICH3	127254
ENSG00000120341	3.97928	0.621947	0.256161	2.42795	0.0151843	0.229351	SEC16B,CRYZL2P-SEC16B	89866111240474
ENSG00000136826	211.897	0.428179	0.176441	2.42676	0.0152343	0.229974	KLF4	9314
ENSG00000147155	90.3086	-0.237929	0.0980615	-2.42632	0.0152528	0.230015	EBP	10682
ENSG00000113734	47.7901	-0.151466	0.0624273	-2.42628	0.0152546	0.230015	BNIP1	662
ENSG00000143106	401.47	-0.139597	0.0575586	-2.4253	0.0152956	0.230501	PSMA5	5686
ENSG00000178690	9.61262	-0.90598	0.373669	-2.42455	0.0153274	0.230757	DYNAP	284254
ENSG00000141098	109.909	-0.237636	0.0980151	-2.42448	0.0153303	0.230757	GFOD2	81577
ENSG00000182256	4.4405	-1.07015	0.441473	-2.42404	0.0153488	0.230807	GABRG3	2567
ENSG00000125872	12.6386	0.442689	0.18267	2.42343	0.0153748	0.230807	LRRN4	164312
ENSG00000161847	501.838	-0.25368	0.104681	-2.42336	0.0153777	0.230807	RAVER1	125950
ENSG00000154545	104.226	0.482588	0.199228	2.42229	0.015423	0.231236	MAGED4	728239
ENSG00000154240	76.9499	-0.289409	0.119485	-2.42214	0.0154295	0.231236	CEP112	201134
ENSG00000006047	6.63598	-0.813173	0.335736	-2.42206	0.0154328	0.231236	YBX2	51087
ENSG00000269526	98.6752	0.713938	0.294958	2.42047	0.0155003	0.232102	ERVV-1	147664
ENSG00000129749	18.023	0.305781	0.126365	2.41982	0.0155281	0.232102	CHRNA10	57053
ENSG00000108001	109.19	0.401066	0.165753	2.41966	0.015535	0.232102	EBF3	253738
ENSG00000128626	138.531	-0.250652	0.103649	-2.41828	0.0155941	0.232568	MRPS12	6183
ENSG00000130706	327.964	-0.217823	0.09008	-2.4181	0.0156017	0.232568	ADRM1	11047
ENSG00000165682	34.3018	0.571407	0.23636	2.41753	0.0156264	0.232579	CLEC1B	51266
ENSG00000207475	33.8802	0.375965	0.155534	2.41726	0.0156381	0.232579	SNORA80E	677823
ENSG00000184260	375.043	-0.242072	0.100162	-2.4168	0.0156575	0.232611	H2AC20	8338
ENSG00000169992	224.758	0.300539	0.124354	2.41679	0.015658	0.232611	NLGN2	57555
ENSG00000109132	7.17137	-1.22195	0.505657	-2.41656	0.015668	0.232629	PHOX2B	8929
ENSG00000135094	22.5988	0.379941	0.15729	2.41555	0.0157116	0.233144	SDS	10993
ENSG00000204969	6.67619	0.69317	0.28706	2.41472	0.0157472	0.233538	PCDHA2	56146
ENSG00000172901	30.9942	0.518095	0.214708	2.41303	0.0158206	0.234234	LVRN	206338
ENSG00000204178	471.21	-0.192381	0.0797264	-2.41302	0.0158209	0.234234	MACO1	55219
ENSG00000198739	19.2549	0.716472	0.296965	2.41264	0.0158373	0.23431	LRRTM3	347731
ENSG00000204852	136.743	0.291022	0.120634	2.41244	0.0158462	0.23431	TCTN1	79600
ENSG00000146701	793.53	-0.203744	0.0844615	-2.41227	0.0158534	0.23431	MDH2	4191
ENSG00000182685	44.0808	0.250763	0.103975	2.41177	0.0158755	0.23431	BRICD5	283870
ENSG00000133055	6.50511	0.661211	0.274161	2.41176	0.0158758	0.23431	MYBPH	4608
ENSG00000049283	21.0554	0.599072	0.248427	2.41146	0.0158887	0.23431	EPN3	55040
ENSG00000150337	61.0404	-0.443807	0.18411	-2.41055	0.0159285	0.234669	FCGR1A	2209
ENSG00000104852	3401.75	-0.282995	0.117402	-2.41049	0.0159311	0.234669	SNRNP70	6625
ENSG00000196262	2479.93	-0.173368	0.0719304	-2.41022	0.015943	0.234713	PPIA	5478
ENSG00000214855	15.532	-0.409755	0.170114	-2.40871	0.0160091	0.235409	APOC1P1	342
ENSG00000124839	4.33701	-0.683287	0.28368	-2.40866	0.0160114	0.235409	RAB17	64284
ENSG00000106927	3.18185	-0.734999	0.305545	-2.40554	0.0161487	0.236523	AMBP	259
ENSG00000179636	3.09534	-1.22925	0.511014	-2.40551	0.0161498	0.236523	TPPP2	122664
ENSG00000158458	20.5616	0.436551	0.181506	2.40516	0.0161654	0.236523	NRG2	9542
ENSG00000009950	21.5262	-0.549346	0.228459	-2.40457	0.0161914	0.236771	MLXIPL	51085
ENSG00000177508	35.4169	0.586516	0.243944	2.40431	0.0162032	0.236812	IRX3	79191
ENSG00000133067	31.0413	0.536646	0.223265	2.40363	0.0162333	0.23693	LGR6	59352
ENSG00000143416	38.5915	0.469872	0.195504	2.40338	0.0162442	0.23693	SELENBP1	8991
ENSG00000198830	519.926	-0.172566	0.0718049	-2.40327	0.0162493	0.23693	HMGN2	3151
ENSG00000165805	28.345	-0.428239	0.178202	-2.40311	0.0162563	0.23693	C12orf50	160419
ENSG00000100997	300.825	-0.180372	0.0750579	-2.4031	0.0162566	0.23693	ABHD12	26090
ENSG00000170545	58.3032	0.274924	0.114429	2.40258	0.01628	0.237007	SMAGP	57228
ENSG00000140497	848.917	-0.162626	0.067707	-2.4019	0.01631	0.237312	SCAMP2	10066
ENSG00000164796	16.1559	-0.762127	0.317348	-2.40155	0.0163257	0.237408	CSMD3	114788
ENSG00000142676	1567.97	-0.212115	0.0883639	-2.40047	0.0163738	0.237844	RPL11	6135
ENSG00000132613	94.6984	0.325663	0.13569	2.40005	0.0163929	0.237988	MTSS2	92154
ENSG00000117399	168.621	-0.264829	0.110365	-2.39956	0.0164147	0.238046	CDC20	991
ENSG00000271913	7.96083	0.35188	0.146648	2.39948	0.0164183	0.238046	LOC105378083	105378083
ENSG00000147655	5.75003	-0.786935	0.328016	-2.39907	0.0164366	0.238046	RSPO2	340419
ENSG00000105647	4.76616	0.360693	0.150349	2.39904	0.0164381	0.238046	PIK3R2	5296
ENSG00000002726	21.3521	0.57501	0.239776	2.39811	0.0164799	0.238304	AOC1	26
ENSG00000173757	817.341	0.163566	0.0682068	2.39808	0.0164811	0.238304	STAT5B	6777
ENSG00000266019	253.507	0.268388	0.111924	2.39794	0.0164876	0.238304	MIR3609	100500819
ENSG00000240583	102.645	0.328117	0.136871	2.39727	0.0165179	0.238611	AQP1	358
ENSG00000149742	5.62437	-0.606257	0.252957	-2.39668	0.0165444	0.23865	SLC22A9	114571
ENSG00000130311	297.315	-0.155468	0.0648685	-2.39666	0.0165452	0.23865	DDA1	79016
ENSG00000136546	19.2789	-0.621712	0.259414	-2.3966	0.016548	0.23865	SCN7A	6332
ENSG00000167637	112.65	0.22135	0.092387	2.3959	0.0165794	0.238972	ZNF283	284349
ENSG00000173171	139.037	-0.200086	0.083529	-2.39541	0.0166018	0.239163	MTX1	4580
ENSG00000179776	211.56	0.277069	0.11572	2.39431	0.0166515	0.239441	CDH5	1003
ENSG00000214617	28.4342	-0.535434	0.223632	-2.39426	0.0166538	0.239441	SLC6A10P	386757
ENSG00000166246	25.9681	0.382632	0.159818	2.39418	0.0166577	0.239441	C16orf71	146562
ENSG00000150637	276.726	0.365128	0.152533	2.39376	0.0166764	0.239578	CD226	10666
ENSG00000196507	239.773	-0.317238	0.132546	-2.39342	0.0166923	0.239674	TCEAL3	85012
ENSG00000171680	106.908	0.358982	0.150003	2.39317	0.0167035	0.239703	PLEKHG5	57449
ENSG00000203778	22.6912	-0.354405	0.14814	-2.39237	0.0167401	0.240009	FAM229B	619208
ENSG00000116014	22.1488	0.565554	0.236412	2.39223	0.0167462	0.240009	KISS1R	84634
ENSG00000167283	838.322	-0.175988	0.0735705	-2.3921	0.0167523	0.240009	ATP5MG	10632
ENSG00000100294	76.3859	-0.212362	0.0888656	-2.3897	0.0168621	0.241147	MCAT	27349
ENSG00000213977	35.883	-0.257479	0.107752	-2.38956	0.0168686	0.241147	TAX1BP3	30851
ENSG00000070831	664.123	-0.142739	0.0597519	-2.38886	0.0169008	0.241344	CDC42	998
ENSG00000175697	9.46241	-0.627571	0.262805	-2.38797	0.0169419	0.241799	GPR156	165829
ENSG00000229089	22.5788	-0.422913	0.177179	-2.38693	0.0169898	0.24235	ANKRD20A8P	729171
ENSG00000185220	113.261	0.210823	0.0883391	2.38652	0.0170087	0.242487	PGBD2	267002
ENSG00000168779	69.3985	0.396162	0.166063	2.38561	0.0170506	0.242611	SHOX2	6474
ENSG00000141736	194.357	0.314458	0.131823	2.38545	0.0170583	0.242611	ERBB2	2064
ENSG00000119636	49.3627	-0.32781	0.137427	-2.38533	0.0170638	0.242611	BBOF1	80127
ENSG00000170820	5.30852	0.939494	0.39391	2.38505	0.0170769	0.242666	FSHR	2492
ENSG00000167671	628.703	-0.197427	0.0827873	-2.38476	0.0170905	0.242727	UBXN6	80700
ENSG00000189077	185.82	-0.282606	0.118519	-2.38449	0.017103	0.242745	TMEM120A	83862
ENSG00000163898	17.7805	-0.489658	0.205368	-2.3843	0.0171118	0.242745	LIPH	200879
ENSG00000111245	8.96746	0.740865	0.310785	2.38385	0.0171326	0.242745	MYL2	4633
ENSG00000242258	2.31411	0.507451	0.21289	2.38362	0.0171431	0.242745	LINC00996	285972
ENSG00000130881	37.565	0.415047	0.174164	2.38308	0.0171685	0.242745	LRP3	4037
ENSG00000230701	28.0883	0.34604	0.145211	2.38302	0.0171713	0.242745	FBXW4P1	26226
ENSG00000144649	17.9494	0.516283	0.216669	2.38282	0.0171806	0.242745	GASK1A	729085
ENSG00000170043	380.11	-0.175287	0.0735644	-2.38277	0.017183	0.242745	TRAPPC1	58485
ENSG00000129347	537.982	-0.244838	0.102758	-2.38267	0.0171878	0.242745	KRI1	65095
ENSG00000073146	22.7034	-0.514769	0.216128	-2.38178	0.0172292	0.243113	MOV10L1	54456
ENSG00000043591	13.4403	-0.544738	0.22896	-2.37918	0.0173511	0.244556	ADRB1	153
ENSG00000106341	5.85297	-0.868425	0.365031	-2.37905	0.0173575	0.244556	PPP1R17	10842
ENSG00000205784	76.7039	0.385318	0.161969	2.37896	0.0173614	0.244556	ARRDC5	645432
ENSG00000145649	135.529	-0.393221	0.165302	-2.37881	0.0173688	0.244556	GZMA	3001
ENSG00000145217	95.9443	0.283867	0.119362	2.37821	0.0173971	0.244796	SLC26A1	10861
ENSG00000147403	2868.1	-0.194222	0.081683	-2.37775	0.0174187	0.244796	RPL10	6134
ENSG00000136267	9.91836	-0.504035	0.211985	-2.3777	0.0174211	0.244796	DGKB	1607
ENSG00000144868	113.159	-0.459748	0.193372	-2.37753	0.0174291	0.244796	TMEM108	66000
ENSG00000158669	342.775	0.115977	0.0487819	2.37745	0.0174326	0.244796	GPAT4	137964
ENSG00000198283	20.0272	0.358344	0.150739	2.37725	0.0174424	0.244802	OR5B21	219968
ENSG00000203852	556.701	-0.310968	0.13092	-2.37526	0.0175366	0.245861	H3C15	333932
ENSG00000046774	2.70395	-2.32715	0.979899	-2.37488	0.0175545	0.245979	MAGEC2	51438
ENSG00000128245	896.214	-0.147966	0.0623254	-2.37408	0.0175927	0.246179	YWHAH	7533
ENSG00000182580	52.9184	0.522619	0.220144	2.37399	0.017597	0.246179	EPHB3	2049
ENSG00000130762	22.3162	0.622554	0.262295	2.37349	0.0176209	0.246227	ARHGEF16	27237
ENSG00000162607	1096.75	-0.21476	0.0904949	-2.37317	0.0176361	0.246227	USP1	7398
ENSG00000169436	28.671	0.470343	0.198202	2.37304	0.0176422	0.246227	COL22A1	169044
ENSG00000046653	456.623	0.304438	0.128311	2.37266	0.0176606	0.246227	GPM6B	2824
ENSG00000102317	1645.51	-0.189946	0.0800607	-2.37252	0.0176672	0.246227	RBM3	5935
ENSG00000110675	18.5842	0.4778	0.201416	2.3722	0.0176824	0.246227	ELMOD1	55531
ENSG00000203581	2.43033	0.792457	0.334112	2.37183	0.0177001	0.246227	OR1F2P	26184
ENSG00000126878	33.7528	0.404088	0.170376	2.37175	0.0177043	0.246227	AIF1L	83543
ENSG00000164620	80.563	-0.319246	0.134612	-2.3716	0.0177113	0.246227	RELL2	285613
ENSG00000123485	350.588	-0.224627	0.0947185	-2.37153	0.0177148	0.246227	HJURP	55355
ENSG00000106367	164.348	-0.244777	0.103231	-2.37116	0.0177325	0.246227	AP1S1	1174
ENSG00000141756	215.667	0.343275	0.144782	2.37097	0.0177415	0.246227	FKBP10	60681
ENSG00000131149	1072.01	0.189241	0.079816	2.37097	0.0177416	0.246227	GSE1	23199
ENSG00000186265	1068.69	0.383993	0.162032	2.36986	0.0177947	0.246833	BTLA	151888
ENSG00000136883	7.12625	-1.09108	0.460441	-2.36964	0.0178055	0.246851	KIF12	113220
ENSG00000116218	2.31301	-0.925397	0.390583	-2.36927	0.0178231	0.246966	NPHS2	7827
ENSG00000174282	1007.78	0.162307	0.0685286	2.36845	0.0178628	0.247158	ZBTB4	57659
ENSG00000126267	548.096	-0.175607	0.0741493	-2.36829	0.0178708	0.247158	COX6B1	1340
ENSG00000175175	67.7214	-0.552324	0.233221	-2.36824	0.0178727	0.247158	PPM1E	22843
ENSG00000175764	64.3533	0.250107	0.105653	2.36726	0.0179204	0.247555	TTLL11	158135
ENSG00000167977	273.681	-0.167644	0.0708356	-2.36666	0.0179493	0.247677	KCTD5	54442
ENSG00000184363	49.0361	0.79929	0.337765	2.36641	0.0179617	0.247677	PKP3	11187
ENSG00000117632	1671.9	-0.24921	0.105318	-2.36627	0.0179684	0.247677	STMN1	3925
ENSG00000203760	33.0264	-0.264276	0.111686	-2.36625	0.0179691	0.247677	CENPW	387103
ENSG00000124074	73.3299	-0.29512	0.12474	-2.36588	0.0179873	0.247797	ENKD1	84080
ENSG00000174327	111.648	0.225508	0.095333	2.36548	0.0180068	0.247888	SLC16A13	201232
ENSG00000065665	326.992	0.206792	0.0874256	2.36535	0.0180129	0.247888	SEC61A2	55176
ENSG00000122180	2.2116	-0.857498	0.362682	-2.36432	0.0180631	0.248387	MYOG	4656
ENSG00000176842	13.0363	-0.790424	0.334328	-2.36422	0.0180681	0.248387	IRX5	10265
ENSG00000049541	183.392	-0.182287	0.0771447	-2.36293	0.0181313	0.249124	RFC2	5982
ENSG00000149489	22.1472	0.292486	0.123815	2.36229	0.0181625	0.24931	ROM1	6094
ENSG00000024422	294.226	0.289723	0.122653	2.36214	0.01817	0.24931	EHD2	30846
ENSG00000131116	205.236	-0.272005	0.115201	-2.36113	0.0182192	0.249536	ZNF428	126299
ENSG00000272758	2.42281	0.336382	0.142469	2.3611	0.018221	0.249536	LOC102723582	102723582
ENSG00000162571	5.20627	-0.727257	0.30803	-2.361	0.0182259	0.249536	TTLL10	254173
ENSG00000227345	176.346	-0.156255	0.066183	-2.36095	0.0182281	0.249536	PARG	8505
ENSG00000165025	3102.19	-0.199888	0.084674	-2.36068	0.0182415	0.249536	SYK	6850
ENSG00000113492	6.37189	-1.61096	0.682502	-2.36037	0.0182566	0.249536	AGXT2	64902
ENSG00000158874	11.1957	0.477524	0.202356	2.35982	0.0182836	0.24967	APOA2	336
ENSG00000158106	103.531	0.419918	0.177953	2.35971	0.0182894	0.24967	RHPN1	114822
ENSG00000116882	3.91736	-0.682083	0.289068	-2.35959	0.0182951	0.24967	HAO2	51179
ENSG00000141522	2249.41	-0.231217	0.0980436	-2.35831	0.0183585	0.250144	ARHGDIA	396
ENSG00000181444	73.2939	0.344267	0.145999	2.358	0.0183736	0.25022	ZNF467	168544
ENSG00000159455	2.07538	2.26191	0.959557	2.35724	0.0184113	0.250457	LCE2B	26239
ENSG00000133169	6.32181	-0.74611	0.316561	-2.35693	0.018427	0.250457	BEX1	55859
ENSG00000109536	161.251	-0.156204	0.0662781	-2.3568	0.0184331	0.250457	FRG1	2483
ENSG00000151224	5.69344	-0.71664	0.304084	-2.35672	0.0184373	0.250457	MAT1A	4143
ENSG00000105426	414.018	0.358246	0.152013	2.35668	0.0184389	0.250457	PTPRS	5802
ENSG00000160182	5.30099	-1.94769	0.826576	-2.35633	0.0184563	0.250527	TFF1	7031
ENSG00000088053	129.264	0.331302	0.140657	2.35539	0.0185031	0.250938	GP6	51206
ENSG00000164576	141.792	-0.256592	0.108982	-2.35445	0.0185504	0.251321	SAP30L	79685
ENSG00000188611	14.2089	-0.279525	0.118751	-2.35388	0.0185788	0.251444	ASAH2	56624
ENSG00000111640	1254.16	-0.208056	0.0884007	-2.35355	0.0185949	0.251532	GAPDH	2597
ENSG00000114805	53.6987	-0.534825	0.227303	-2.35292	0.0186267	0.251701	PLCH1	23007
ENSG00000134046	4857.36	-0.279678	0.118884	-2.35254	0.0186458	0.25183	MBD2	8932
ENSG00000184900	590.861	-0.138704	0.0589671	-2.35223	0.0186612	0.251907	SUMO3	6612
ENSG00000145879	13.0675	-0.600709	0.255403	-2.352	0.0186726	0.251931	SPINK7	84651
ENSG00000074657	1382.71	0.186522	0.0793247	2.35138	0.018704	0.252225	ZNF532	55205
ENSG00000116251	317.264	-0.189681	0.0806754	-2.35116	0.0187149	0.252241	RPL22	6146
ENSG00000108244	9.70358	1.05901	0.450522	2.35064	0.0187412	0.252465	KRT23	25984
ENSG00000235812	6.72093	0.385617	0.164081	2.35016	0.0187651	0.252528	ADAM21P1	145241
ENSG00000185924	5.92657	0.678296	0.288643	2.34995	0.0187758	0.252542	RTN4RL1	146760
ENSG00000140464	1149.45	0.165915	0.0706157	2.34956	0.0187959	0.252552	PML	5371
ENSG00000138463	276.904	0.228995	0.0974891	2.34893	0.0188274	0.252696	SLC49A4	84925
ENSG00000181552	4.9046	-0.994703	0.42351	-2.34871	0.0188384	0.252696	EDDM3B	64184
ENSG00000142661	28.1325	-0.608437	0.259092	-2.34835	0.0188569	0.252696	MYOM3	127294
ENSG00000153902	21.1555	0.439532	0.187188	2.34808	0.0188705	0.252696	LGI4	163175
ENSG00000139083	1811.34	-0.319551	0.136103	-2.34786	0.0188815	0.252696	ETV6	2120
ENSG00000116898	241.3	-0.175463	0.0747344	-2.34782	0.0188839	0.252696	MRPS15	64960
ENSG00000205084	16.0693	0.314048	0.133844	2.34637	0.0189573	0.253526	TMEM231	79583
ENSG00000125166	601.115	-0.289986	0.123607	-2.34602	0.018975	0.253526	GOT2	2806
ENSG00000158863	420.998	0.220799	0.0941518	2.34513	0.0190202	0.254001	FAM160B2	64760
ENSG00000204310	160.092	-0.197086	0.0840701	-2.3443	0.0190627	0.254379	AGPAT1	10554
ENSG00000239482	2.75816	-1.17762	0.502354	-2.3442	0.0190679	0.254379	LOC105374042	105374042
ENSG00000110887	4.96657	-1.44162	0.615188	-2.34338	0.0191099	0.254673	DAO	1610
ENSG00000101323	4.47869	-1.4305	0.610498	-2.34317	0.0191205	0.254673	HAO1	54363
ENSG00000230359	22.3525	-0.290843	0.124132	-2.34301	0.019129	0.254673	TPI1P2	286016
ENSG00000139874	8.73336	-1.06043	0.452652	-2.34271	0.0191442	0.254747	SSTR1	6751
ENSG00000154917	55.2111	0.341204	0.145662	2.34243	0.0191586	0.254808	RAB6B	51560
ENSG00000170835	34.1347	0.336639	0.143766	2.34157	0.0192028	0.255263	CEL	1056
ENSG00000214967	349.697	0.143357	0.0612387	2.34095	0.0192345	0.255263	NPIPA7	101059938
ENSG00000153292	22.6589	-0.59177	0.252794	-2.34092	0.0192365	0.255263	ADGRF1	266977
ENSG00000052841	1207.27	0.131725	0.0562768	2.34066	0.0192499	0.255263	TTC17	55761
ENSG00000135048	964.798	0.227573	0.0972272	2.34063	0.0192514	0.255263	CEMIP2	23670
ENSG00000254852	194.288	0.151568	0.0647723	2.34001	0.0192832	0.255282	NPIPA2	642799
ENSG00000136854	97.9919	0.236148	0.100928	2.33976	0.0192963	0.255282	STXBP1	6812
ENSG00000171148	445.158	-0.161894	0.0691957	-2.33965	0.0193019	0.255282	TADA3	10474
ENSG00000177685	116.642	0.414926	0.177358	2.33948	0.0193105	0.255282	CRACR2B	283229
ENSG00000147573	17.3987	0.869439	0.371698	2.3391	0.0193301	0.255282	TRIM55	84675
ENSG00000162409	47.5644	0.593505	0.253733	2.33909	0.0193305	0.255282	PRKAA2	5563
ENSG00000155833	4.42451	-0.511624	0.218728	-2.33909	0.0193308	0.255282	CYLC2	1539
ENSG00000176619	1017.34	-0.273048	0.116823	-2.33727	0.0194251	0.256269	LMNB2	84823
ENSG00000099341	436.967	-0.149065	0.0637951	-2.33662	0.0194587	0.256582	PSMD8	5714
ENSG00000151014	133.901	0.137917	0.0590482	2.33568	0.0195081	0.256975	NOCT	25819
ENSG00000110888	441.467	0.145007	0.0620922	2.33535	0.0195251	0.256977	CAPRIN2	65981
ENSG00000132016	13.5864	0.40003	0.171297	2.3353	0.0195279	0.256977	C19orf57	79173
ENSG00000133321	233.752	-0.336231	0.144011	-2.33475	0.0195565	0.257223	PLAAT4	5920
ENSG00000187105	44.8385	0.277414	0.118893	2.3333	0.0196325	0.258094	HEATR4	399671
ENSG00000042753	469.488	-0.211609	0.0907052	-2.33293	0.0196519	0.258144	AP2S1	1175
ENSG00000162772	91.2777	0.371355	0.159253	2.33185	0.0197085	0.258674	ATF3	467
ENSG00000141425	684.124	-0.189006	0.0810589	-2.33171	0.0197162	0.258674	RPRD1A	55197
ENSG00000157131	5.11367	-2.05173	0.880041	-2.33141	0.0197318	0.258749	C8A	731
ENSG00000021762	121.394	0.31364	0.134583	2.33046	0.0197817	0.259145	OSBPL5	114879
ENSG00000167139	3.36492	-1.97434	0.847189	-2.33046	0.0197818	0.259145	TBC1D21	161514
ENSG00000166508	1240.11	-0.211716	0.0909185	-2.32863	0.0198785	0.260281	MCM7	4176
ENSG00000179912	451.325	0.125638	0.05396	2.32835	0.0198933	0.260344	R3HDM2	22864
ENSG00000174944	341.183	0.414148	0.177887	2.32815	0.0199041	0.260356	P2RY14	9934
ENSG00000175065	9.58683	-1.60563	0.689764	-2.3278	0.0199227	0.260468	DSG4	147409
ENSG00000142552	170.518	0.341004	0.146515	2.32743	0.0199421	0.260592	RCN3	57333
ENSG00000171101	8.6968	-0.525206	0.22576	-2.32639	0.0199975	0.261087	SIGLEC17P	284367
ENSG00000104332	56.0658	-0.543705	0.233716	-2.32635	0.0199999	0.261087	SFRP1	6422
ENSG00000162931	118.607	0.214007	0.0920496	2.32491	0.0200766	0.261388	TRIM17	51127
ENSG00000263711	7.34971	-0.562293	0.241864	-2.32483	0.020081	0.261388	LINC02864	400655
ENSG00000105419	61.1003	0.412096	0.17729	2.32441	0.0201033	0.261388	MEIS3	56917
ENSG00000077942	314.249	0.394211	0.169609	2.32424	0.0201128	0.261388	FBLN1	2192
ENSG00000163728	1801.59	0.207822	0.0894229	2.32404	0.0201235	0.261388	TTC14	151613
ENSG00000107581	4610.96	-0.164398	0.0707394	-2.324	0.0201256	0.261388	EIF3A	8661
ENSG00000162517	130.742	-0.124247	0.0534667	-2.32382	0.0201354	0.261388	PEF1	553115
ENSG00000112559	16.9745	0.547053	0.235426	2.32368	0.0201429	0.261388	MDFI	4188
ENSG00000146411	17.8169	0.437424	0.188319	2.32278	0.0201911	0.261667	SLC2A12	154091
ENSG00000179886	47.5397	0.25287	0.108873	2.32261	0.0202001	0.261667	TIGD5	84948
ENSG00000142634	927.647	-0.198226	0.0853469	-2.32259	0.020201	0.261667	EFHD2	79180
ENSG00000184302	6.9759	-0.959405	0.413174	-2.32204	0.020231	0.261881	SIX6	4990
ENSG00000184022	4.34992	0.911143	0.392453	2.32166	0.0202512	0.261963	OR2T10	127069
ENSG00000105254	315.359	-0.138506	0.0596635	-2.32146	0.020262	0.261963	TBCB	1155
ENSG00000100417	83.4261	-0.237864	0.102481	-2.32105	0.0202844	0.261963	PMM1	5372
ENSG00000128203	157.755	0.22679	0.0977244	2.32071	0.0203024	0.261963	ASPHD2	57168
ENSG00000158014	8.71623	-0.506252	0.218146	-2.3207	0.020303	0.261963	SLC30A2	7780
ENSG00000174744	253.056	-0.208714	0.089946	-2.32044	0.0203172	0.261963	BRMS1	25855
ENSG00000125818	905.311	-0.0944233	0.0407013	-2.31991	0.0203459	0.261963	PSMF1	9491
ENSG00000198176	886.497	-0.2029	0.0874833	-2.31931	0.0203785	0.261963	TFDP1	7027
ENSG00000165914	214.848	0.208191	0.0897652	2.31929	0.0203795	0.261963	TTC7B	145567
ENSG00000272325	225.78	-0.213154	0.091915	-2.31903	0.0203935	0.261963	NUDT3	11165
ENSG00000170801	94.2754	0.453009	0.195359	2.31886	0.0204025	0.261963	HTRA3	94031
ENSG00000119599	191.349	0.164163	0.0707979	2.31876	0.020408	0.261963	DCAF4	26094
ENSG00000025770	344.06	-0.215961	0.0931424	-2.31861	0.0204164	0.261963	NCAPH2	29781
ENSG00000169621	204.145	-0.209469	0.0903443	-2.31856	0.0204189	0.261963	APLF	200558
ENSG00000167972	117.243	0.32383	0.139679	2.31838	0.0204287	0.261963	ABCA3	21
ENSG00000110931	619.943	0.122303	0.0527581	2.31818	0.0204394	0.261963	CAMKK2	10645
ENSG00000154099	16.4415	-0.341104	0.147143	-2.31818	0.0204395	0.261963	DNAAF1	123872
ENSG00000130520	278.578	-0.160022	0.0690352	-2.31797	0.0204509	0.261963	LSM4	25804
ENSG00000173769	4.48064	-1.30632	0.563585	-2.31787	0.0204564	0.261963	TOPAZ1	375337
ENSG00000087116	494.618	0.331832	0.143185	2.31751	0.0204761	0.261963	ADAMTS2	9509
ENSG00000185739	18.4374	0.470791	0.20315	2.31746	0.0204787	0.261963	SRL	6345
ENSG00000131477	46.4622	0.28977	0.125039	2.31743	0.0204804	0.261963	RAMP2	10266
ENSG00000034053	76.289	0.375223	0.161927	2.31723	0.0204912	0.261963	APBA2	321
ENSG00000125835	545.647	-0.17616	0.0760257	-2.31711	0.0204976	0.261963	SNRPB	6628
ENSG00000183840	4.95785	-0.846547	0.365387	-2.31685	0.0205119	0.262018	GPR39	2863
ENSG00000007520	123.768	-0.224132	0.0967494	-2.31663	0.0205239	0.262043	TSR3	115939
ENSG00000107485	204.285	0.357663	0.154421	2.31615	0.0205498	0.262246	GATA3	2625
ENSG00000065328	352.274	-0.240248	0.103814	-2.31422	0.0206558	0.263213	MCM10	55388
ENSG00000143947	677.711	-0.1924	0.0831482	-2.31394	0.0206708	0.263276	RPS27A	6233
ENSG00000152154	10.6889	-0.482757	0.208655	-2.31366	0.0206866	0.263324	TMEM178A	130733
ENSG00000184058	45.5615	0.388661	0.167996	2.31351	0.0206947	0.263324	TBX1	6899
ENSG00000170786	10.036	-0.969031	0.418938	-2.31307	0.020719	0.263505	SDR16C5	195814
ENSG00000140506	3.18788	0.530922	0.229571	2.31267	0.0207408	0.263655	LMAN1L	79748
ENSG00000183309	463.813	0.161721	0.0699474	2.31203	0.020776	0.263903	ZNF623	9831
ENSG00000172728	126.17	0.191772	0.0829484	2.31195	0.0207806	0.263903	FUT10	84750
ENSG00000154096	254.491	0.278176	0.12035	2.31139	0.0208114	0.264167	THY1	7070
ENSG00000113205	10.6481	-0.489609	0.211917	-2.31038	0.0208669	0.264608	PCDHB3	56132
ENSG00000013810	945.479	-0.200097	0.0866189	-2.31008	0.0208837	0.264608	TACC3	10460
ENSG00000173137	101.186	0.258012	0.111702	2.30983	0.0208975	0.264608	ADCK5	203054
ENSG00000149357	302.548	-0.122717	0.0531292	-2.30978	0.0209005	0.264608	LAMTOR1	55004
ENSG00000102743	72.3245	-0.210442	0.0911262	-2.30935	0.020924	0.264608	SLC25A15	10166
ENSG00000197635	128.985	0.427269	0.185023	2.30928	0.0209279	0.264608	DPP4	1803
ENSG00000189051	25.4595	0.275257	0.119205	2.3091	0.0209379	0.264608	RNF222	643904
ENSG00000156515	1041.36	-0.150114	0.0650171	-2.30884	0.0209527	0.264608	HK1	3098
ENSG00000157330	4.36989	-0.442342	0.191619	-2.30844	0.0209748	0.264608	C1orf158	93190
ENSG00000186231	33.9806	0.338561	0.1467	2.30784	0.0210081	0.264608	KLHL32	114792
ENSG00000103174	84.1218	-0.182682	0.0791585	-2.3078	0.02101	0.264608	NAGPA	51172
ENSG00000103035	339.592	-0.120305	0.0521343	-2.30759	0.0210219	0.264608	PSMD7	5713
ENSG00000175084	106.42	0.662814	0.287243	2.3075	0.0210269	0.264608	DES	1674
ENSG00000252481	304.852	0.286203	0.124034	2.30745	0.0210296	0.264608	SCARNA13	677768
ENSG00000181577	69.6508	-0.492453	0.21345	-2.30711	0.0210485	0.264608	C6orf223	221416
ENSG00000067840	35.9039	0.44219	0.191688	2.30682	0.021065	0.264689	PDZD4	57595
ENSG00000048028	649.965	0.172513	0.0747963	2.30644	0.0210863	0.264803	USP28	57646
ENSG00000182583	1.86521	-0.820903	0.355941	-2.30629	0.0210943	0.264803	VCX	26609
ENSG00000196782	136.474	0.293839	0.127436	2.30577	0.0211237	0.265044	MAML3	55534
ENSG00000156395	5.89116	1.09012	0.472913	2.30511	0.0211602	0.265084	SORCS3	22986
ENSG00000119514	83.8253	-0.287468	0.124714	-2.30501	0.021166	0.265084	GALNT12	79695
ENSG00000212232	696.198	0.325329	0.14115	2.30485	0.0211752	0.265084	SNORD17	692086
ENSG00000188820	103.916	-0.385755	0.16739	-2.30453	0.0211931	0.265084	CALHM6	441168
ENSG00000200087	1572.48	0.351104	0.15236	2.30444	0.0211978	0.265084	SNORA73B	26768
ENSG00000114349	2.22954	-1.17044	0.508048	-2.30379	0.0212344	0.265102	GNAT1	2779
ENSG00000135374	6.28105	0.707562	0.307138	2.30373	0.021238	0.265102	ELF5	2001
ENSG00000144191	5.26807	-1.14447	0.496793	-2.30372	0.0212385	0.265102	CNGA3	1261
ENSG00000164402	518.877	0.178805	0.0776166	2.3037	0.0212398	0.265102	SEPTIN8	23176
ENSG00000227051	30.687	-0.374784	0.162924	-2.30036	0.0214278	0.266786	C14orf132	56967
ENSG00000269699	2.89236	-0.839002	0.364732	-2.30033	0.0214297	0.266786	ZIM2	23619
ENSG00000185989	753.298	0.223403	0.0971234	2.3002	0.0214371	0.266786	RASA3	22821
ENSG00000196421	15.1089	0.468044	0.203508	2.29988	0.0214552	0.266786	C20orf204	284739
ENSG00000143954	1.59836	-2.3482	1.02115	-2.29956	0.0214731	0.266786	REG3G	130120
ENSG00000114391	835.183	-0.218763	0.0951382	-2.29943	0.0214807	0.266786	RPL24	6152
ENSG00000176732	16.2368	-0.302932	0.131749	-2.29932	0.0214869	0.266786	PFN4	375189
ENSG00000188582	2.81936	-1.27379	0.554356	-2.29778	0.0215744	0.267613	PAQR9	344838
ENSG00000174946	171.193	0.373804	0.162682	2.29776	0.0215757	0.267613	GPR171	29909
ENSG00000221989	8.47595	-0.860525	0.374544	-2.29753	0.0215887	0.267613	OR2A2	442361
ENSG00000228369	10.3776	0.233368	0.101578	2.29743	0.0215944	0.267613	TXNDC12-AS1	104355143
ENSG00000238133	2.98775	-0.627346	0.273143	-2.29677	0.0216322	0.267954	MAP3K20-AS1	339751
ENSG00000205581	747.436	-0.115879	0.0504594	-2.29647	0.0216488	0.268034	HMGN1	3150
ENSG00000120318	104.403	0.285538	0.124351	2.29622	0.0216632	0.268085	ARAP3	64411
ENSG00000140995	292.727	0.379404	0.165255	2.29587	0.0216835	0.268127	DEF8	54849
ENSG00000176092	47.2508	0.423123	0.184303	2.2958	0.0216871	0.268127	CRYBG2	55057
ENSG00000176678	36.8841	-0.528853	0.230398	-2.29539	0.0217106	0.268127	FOXL1	2300
ENSG00000010318	54.5973	-0.24092	0.10496	-2.29536	0.0217123	0.268127	PHF7	51533
ENSG00000000003	33.4018	-0.40458	0.176297	-2.29488	0.0217398	0.268127	TSPAN6	7105
ENSG00000189120	23.267	0.548731	0.239132	2.29468	0.0217513	0.268127	SP6	80320
ENSG00000187510	143.306	0.439603	0.191576	2.29467	0.0217523	0.268127	C12orf74,PLEKHG7	338809440107
ENSG00000161618	371.664	-0.30217	0.131694	-2.29449	0.0217622	0.268127	ALDH16A1	126133
ENSG00000011007	758.161	-0.112687	0.0491133	-2.29443	0.021766	0.268127	ELOA	6924
ENSG00000205085	38.0368	0.312539	0.136267	2.29359	0.0218143	0.268557	FAM71F2	346653
ENSG00000203963	3.45947	-0.82686	0.360591	-2.29307	0.0218442	0.268675	C1orf141	400757
ENSG00000205359	7.40047	-1.58542	0.6914	-2.29306	0.0218444	0.268675	SLCO6A1	133482
ENSG00000169862	63.6335	-0.630209	0.274992	-2.29174	0.0219208	0.269235	CTNND2	1501
ENSG00000091513	19.142	-0.510933	0.223011	-2.29107	0.0219596	0.269585	TF	7018
ENSG00000063241	257.535	-0.265488	0.115894	-2.29079	0.0219758	0.269627	ISOC2	79763
ENSG00000105072	142.251	0.212851	0.0929217	2.29065	0.0219837	0.269627	C19orf44	84167
ENSG00000167360	6.27107	0.757018	0.330525	2.29035	0.022001	0.269714	OR51Q1	390061
ENSG00000264292	7.92775	0.39978	0.174641	2.28915	0.0220706	0.270381	MIR2467	100616360
ENSG00000244038	857.98	-0.163358	0.0713702	-2.28888	0.0220862	0.270381	DDOST	1650
ENSG00000166398	696.564	0.159286	0.0696037	2.28847	0.0221101	0.270389	KIAA0355	9710
ENSG00000088826	63.303	0.410223	0.179297	2.28796	0.02214	0.27053	SMOX	54498
ENSG00000159346	292.742	-0.166966	0.073008	-2.28696	0.0221984	0.271117	ADIPOR1	51094
ENSG00000180447	157.165	0.377933	0.165298	2.28638	0.0222322	0.271308	GAS1	2619
ENSG00000170178	5.02495	0.925731	0.404929	2.28616	0.0222452	0.271308	HOXD12	3238
ENSG00000163884	76.1521	0.608341	0.266204	2.28524	0.0222987	0.271834	KLF15	28999
ENSG00000141582	456.283	-0.177388	0.0776347	-2.28491	0.022318	0.271942	CBX4	8535
ENSG00000179168	43.9994	-0.348412	0.152506	-2.28457	0.0223379	0.272058	GGN	199720
ENSG00000189357	2.15836	-1.99498	0.87438	-2.28159	0.0225137	0.27369	SPATA31D4	389761
ENSG00000023330	389.662	-0.160065	0.0701852	-2.2806	0.0225719	0.274016	ALAS1	211
ENSG00000159184	7.70884	-0.709885	0.311311	-2.28031	0.0225893	0.2741	HOXB13	10481
ENSG00000075785	2245.69	-0.142542	0.0625199	-2.27994	0.0226111	0.274224	RAB7A	7879
ENSG00000198797	5.64799	-1.22319	0.536536	-2.27978	0.0226206	0.274224	BRINP2	57795
ENSG00000154133	91.059	0.273253	0.119961	2.27785	0.0227355	0.275409	ROBO4	54538
ENSG00000146072	484.743	-0.266754	0.117111	-2.27779	0.0227393	0.275409	TNFRSF21	27242
ENSG00000133477	21.4802	0.522707	0.22954	2.2772	0.0227743	0.275578	FAM83F	113828
ENSG00000167769	6.8554	0.445504	0.195725	2.27617	0.022836	0.275956	ACER1	125981
ENSG00000171595	4.78214	-0.828549	0.364026	-2.27607	0.0228419	0.275956	DNAI2	64446
ENSG00000130522	2484.08	-0.330954	0.145411	-2.276	0.022846	0.275956	JUND	3727
ENSG00000236027	4.51525	-0.816772	0.358868	-2.27597	0.0228478	0.275956	PATE3	100169851
ENSG00000189144	111.21	0.17831	0.0783961	2.27448	0.0229374	0.27681	ZNF573	126231
ENSG00000167553	898.462	-0.167925	0.0738557	-2.27369	0.0229844	0.276956	TUBA1C	84790
ENSG00000137473	3.47214	-1.3382	0.588596	-2.27355	0.0229932	0.276956	TTC29	83894
ENSG00000207191	3.26714	-0.391192	0.172073	-2.27341	0.0230015	0.276956	SNORD116-5	100033417
ENSG00000147889	143.588	-0.482957	0.212442	-2.27336	0.0230047	0.276956	CDKN2A	1029
ENSG00000139318	871.19	0.271394	0.119417	2.27265	0.0230474	0.277343	DUSP6	1848
ENSG00000261052	12.3025	0.222998	0.0981391	2.27226	0.0230706	0.277495	SULT1A3	6818
ENSG00000205334	4.20753	0.380607	0.167523	2.27197	0.0230886	0.277527	LINC01460	100129995
ENSG00000176490	10.9317	0.648379	0.285395	2.27187	0.0230945	0.277527	DIRAS1	148252
ENSG00000072041	7.16463	-0.841274	0.370465	-2.27086	0.0231554	0.278045	SLC6A15	55117
ENSG00000102981	40.5911	-0.257117	0.113248	-2.27039	0.0231838	0.278089	PARD6A	50855
ENSG00000125970	1009.46	-0.17983	0.0792222	-2.26995	0.0232109	0.278158	RALY	22913
ENSG00000119421	190.858	-0.186869	0.0823593	-2.26895	0.0232712	0.27872	NDUFA8	4702
ENSG00000145623	473.893	0.224958	0.0991516	2.26882	0.0232791	0.27872	OSMR	9180
ENSG00000103653	4238.36	-0.288023	0.127001	-2.26788	0.0233366	0.27924	CSK	1445
ENSG00000049540	177.517	0.462163	0.203825	2.26745	0.0233629	0.279296	ELN	2006
ENSG00000110080	100.709	-0.265477	0.117088	-2.26733	0.0233698	0.279296	ST3GAL4	6484
ENSG00000084623	669	-0.155725	0.0686876	-2.26714	0.0233814	0.279306	EIF3I	8668
ENSG00000005243	35.2361	0.353277	0.155847	2.26682	0.023401	0.279365	COPZ2	51226
ENSG00000138771	110.198	0.550197	0.242729	2.26671	0.0234077	0.279365	SHROOM3	57619
ENSG00000172201	107.935	-0.459899	0.203066	-2.26477	0.0235268	0.280531	ID4	3400
ENSG00000230257	1.60275	0.587379	0.259445	2.26398	0.0235753	0.280612	NFE4	58160
ENSG00000167749	12.9983	0.800103	0.35341	2.26395	0.0235772	0.280612	KLK4	9622
ENSG00000107833	116.749	-0.248925	0.10996	-2.26379	0.0235872	0.280612	NPM3	10360
ENSG00000169783	35.5645	0.417508	0.184438	2.26367	0.0235942	0.280612	LINGO1	84894
ENSG00000169594	25.3633	-0.636859	0.281346	-2.26361	0.0235979	0.280612	BNC1	646
ENSG00000119147	6.99812	-0.86938	0.384068	-2.26361	0.023598	0.280612	ECRG4	84417
ENSG00000139410	23.5328	-0.322454	0.142479	-2.26316	0.0236256	0.280725	SDSL	113675
ENSG00000170516	1.77562	-2.01262	0.889348	-2.26302	0.0236343	0.280725	COX7B2	170712
ENSG00000075891	40.0063	0.812488	0.359047	2.2629	0.0236418	0.280725	PAX2	5076
ENSG00000100599	566.075	0.25605	0.113172	2.26249	0.0236671	0.280725	RIN3	79890
ENSG00000197006	849.421	-0.142594	0.0630278	-2.26241	0.0236723	0.280725	METTL9	51108
ENSG00000106013	9.8505	-0.610393	0.269837	-2.26208	0.0236925	0.280725	ANKRD7	56311
ENSG00000207008	234.391	0.39674	0.175448	2.26129	0.0237411	0.280725	SNORA54	677833
ENSG00000019991	114.05	-0.404994	0.179101	-2.26126	0.0237429	0.280725	HGF	3082
ENSG00000126522	106.769	-0.272461	0.120493	-2.26123	0.0237451	0.280725	ASL	435
ENSG00000204387	601.815	-0.195629	0.0865178	-2.26114	0.0237506	0.280725	SNHG32	50854
ENSG00000101421	780.898	-0.149867	0.066284	-2.26098	0.0237604	0.280725	CHMP4B	128866
ENSG00000117450	442.753	-0.18524	0.0819321	-2.2609	0.0237655	0.280725	PRDX1	5052
ENSG00000229419	45.7138	0.150513	0.0665876	2.26038	0.0237975	0.280815	RALGAPA1P1	26134
ENSG00000160813	106.246	-0.286686	0.126854	-2.25997	0.0238229	0.280988	PPP1R35	221908
ENSG00000127952	192.929	-0.160221	0.0709116	-2.25945	0.0238555	0.281246	STYXL1	51657
ENSG00000135063	21.4163	-0.591063	0.26167	-2.25881	0.0238953	0.281335	FAM189A2	9413
ENSG00000179262	777.143	-0.157139	0.0695673	-2.25881	0.0238953	0.281335	RAD23A	5886
ENSG00000257433	4.22371	0.35703	0.158094	2.25833	0.023925	0.28144	LOC105369748	105369748
ENSG00000119782	9.14145	-0.342693	0.151747	-2.25832	0.0239258	0.28144	FKBP1B	2281
ENSG00000140675	15.5998	0.400356	0.177353	2.2574	0.0239829	0.281985	SLC5A2	6524
ENSG00000162639	156.596	-0.196996	0.0872777	-2.25712	0.0240008	0.282069	HENMT1	113802
ENSG00000214944	69.7964	-0.4276	0.189473	-2.25678	0.0240217	0.282166	ARHGEF28	64283
ENSG00000110172	1590.78	0.221741	0.0982647	2.25657	0.0240351	0.282166	CHORDC1	26973
ENSG00000197889	3.47484	-0.433496	0.192113	-2.25647	0.0240415	0.282166	MEIG1	644890
ENSG00000177992	8.1536	-1.30422	0.578221	-2.25558	0.0240972	0.282505	SPATA31E1	286234
ENSG00000075618	251.469	0.320523	0.142116	2.25536	0.0241109	0.282505	FSCN1	6624
ENSG00000082153	179.825	-0.145925	0.0647025	-2.25532	0.0241135	0.282505	BZW1	9689
ENSG00000048740	2192.05	0.26367	0.116964	2.25427	0.024179	0.28305	CELF2	10659
ENSG00000154274	21.9995	-0.414823	0.18402	-2.25423	0.0241817	0.28305	C4orf19	55286
ENSG00000178789	9.91332	0.41396	0.183699	2.25347	0.0242295	0.283227	CD300LB	124599
ENSG00000124541	138.904	-0.154798	0.0686962	-2.25338	0.0242353	0.283227	RRP36	88745
ENSG00000116133	241.7	-0.335471	0.148878	-2.25333	0.0242385	0.283227	DHCR24	1718
ENSG00000168748	6.00909	-0.710729	0.315514	-2.2526	0.0242841	0.283362	CA7	766
ENSG00000180574	709.752	0.187747	0.0833624	2.25218	0.024311	0.283549	EIF2S3B	255308
ENSG00000125122	31.1613	0.2516	0.111723	2.25199	0.0243228	0.283561	LRRC29	26231
ENSG00000197503	3.49636	0.879485	0.390608	2.25158	0.0243487	0.283668	LINC00477	144360
ENSG00000163576	8.57934	-0.447756	0.19887	-2.2515	0.0243537	0.283668	EFHB	151651
ENSG00000253633	24.3181	0.399036	0.177267	2.25105	0.0243826	0.283752	LOC107986898	107986898
ENSG00000102978	186.019	-0.114322	0.0507921	-2.25078	0.0243994	0.283821	POLR2C	5432
ENSG00000258790	1.64644	0.304365	0.135255	2.25031	0.0244292	0.284041	PRORP	9692
ENSG00000047579	425.046	-0.151673	0.0674272	-2.24943	0.0244852	0.284119	DTNBP1	84062
ENSG00000141485	12.5797	0.30469	0.135454	2.2494	0.0244874	0.284119	SLC13A5	284111
ENSG00000235919	87.887	-0.274145	0.121883	-2.24924	0.024497	0.284119	ASH1L-AS1	645676
ENSG00000140403	331.897	0.270874	0.120438	2.24908	0.0245075	0.284119	DNAJA4	55466
ENSG00000187123	7.99641	-0.728452	0.323956	-2.24861	0.0245372	0.284119	LYPD6	130574
ENSG00000106100	264.963	0.161224	0.0717055	2.24842	0.0245494	0.284119	NOD1	10392
ENSG00000176165	159.351	-0.797368	0.354648	-2.24834	0.0245547	0.284119	FOXG1	2290
ENSG00000139433	215.958	0.177245	0.0788383	2.24821	0.0245629	0.284119	GLTP	51228
ENSG00000109072	29.3638	0.308565	0.137255	2.24812	0.0245687	0.284119	VTN	7448
ENSG00000173338	16.08	0.298706	0.132877	2.24799	0.0245771	0.284119	KCNK7	10089
ENSG00000132688	286.589	0.327998	0.145987	2.24676	0.0246555	0.284542	NES	10763
ENSG00000119335	1112.29	-0.276569	0.123108	-2.24656	0.0246685	0.284542	SET	6418
ENSG00000215217	5.54315	-1.40002	0.623211	-2.24646	0.0246748	0.284542	C5orf49	134121
ENSG00000186564	42.2126	-0.278838	0.124127	-2.24639	0.024679	0.284542	FOXD2	2306
ENSG00000001617	127.462	0.29591	0.131776	2.24555	0.0247328	0.284909	SEMA3F	6405
ENSG00000139344	20.3988	-0.3764	0.167633	-2.24538	0.0247435	0.284909	AMDHD1	144193
ENSG00000124222	1266.6	0.188288	0.0838567	2.24535	0.0247455	0.284909	STX16	8675
ENSG00000130052	115.108	0.260141	0.115865	2.24522	0.0247543	0.284909	STARD8	9754
ENSG00000183260	83.9933	0.219487	0.0977932	2.2444	0.024807	0.285264	ABHD16B	140701
ENSG00000157077	143.381	0.280989	0.125241	2.2436	0.0248583	0.285658	ZFYVE9	9372
ENSG00000253873	102.082	0.365507	0.162976	2.2427	0.0249161	0.286142	PCDHGA11	56105
ENSG00000109927	40.1132	-0.363387	0.162115	-2.24154	0.0249912	0.286877	TECTA	7007
ENSG00000197721	66.0151	0.411875	0.18378	2.24114	0.0250173	0.286926	CR1L	1379
ENSG00000159618	253.09	0.412568	0.184133	2.2406	0.0250521	0.287051	ADGRG5	221188
ENSG00000185798	99.2048	-0.15891	0.0709257	-2.24051	0.0250578	0.287051	WDR53	348793
ENSG00000120088	3.37946	-1.35016	0.602628	-2.24046	0.0250612	0.287051	CRHR1,LINC02210-CRHR1	1394104909134
ENSG00000156042	131.483	-0.397327	0.177426	-2.23939	0.0251302	0.287493	CFAP70	118491
ENSG00000168589	4.68938	-0.522959	0.233531	-2.23936	0.0251327	0.287493	DYNLRB2	83657
ENSG00000151849	423.721	0.183044	0.0817517	2.23902	0.0251545	0.287616	CENPJ	55835
ENSG00000229474	198.012	0.297039	0.132739	2.23778	0.0252357	0.288293	PATL2	197135
ENSG00000165698	24.0852	-0.276396	0.123565	-2.23685	0.0252961	0.288482	SPACA9	11092
ENSG00000081913	388.229	-0.336705	0.150534	-2.23674	0.0253034	0.288482	PHLPP1	23239
ENSG00000168894	156.853	-0.151361	0.0676724	-2.23668	0.0253076	0.288482	RNF181	51255
ENSG00000189398	7.35206	0.474194	0.212012	2.23664	0.0253097	0.288482	OR7E12P	10821
ENSG00000165264	69.4051	-0.229639	0.102673	-2.23661	0.0253121	0.288482	NDUFB6	4712
ENSG00000205835	1.64804	-1.43787	0.642906	-2.23651	0.0253184	0.288482	GMNC	647309
ENSG00000143537	335.137	0.230096	0.102914	2.2358	0.0253647	0.288884	ADAM15	8751
ENSG00000118785	449.1	0.597223	0.267152	2.23551	0.0253836	0.288973	SPP1	6696
ENSG00000152785	60.5373	-0.710216	0.317739	-2.23522	0.0254029	0.288997	BMP3	651
ENSG00000207980	10.4021	0.579755	0.259381	2.23515	0.0254078	0.288997	MIR23A	407010
ENSG00000176533	55.9376	0.490926	0.219742	2.2341	0.0254763	0.28931	GNG7	2788
ENSG00000156869	78.406	-0.274712	0.122966	-2.23405	0.0254795	0.28931	FRRS1	391059
ENSG00000204842	1186.9	0.0961109	0.043033	2.23342	0.0255211	0.289541	ATXN2	6311
ENSG00000171759	30.7889	-0.649566	0.29088	-2.23311	0.0255419	0.289541	PAH	5053
ENSG00000185963	925.737	-0.127847	0.0572519	-2.23307	0.0255443	0.289541	BICD2	23299
ENSG00000206077	47.5856	0.409134	0.18323	2.2329	0.0255557	0.289541	ZDHHC11B	653082
ENSG00000182890	93.6134	-0.174414	0.0781258	-2.23247	0.0255837	0.289541	GLUD2	2747
ENSG00000066651	132.76	0.188143	0.0842767	2.23244	0.025586	0.289541	TRMT11	60487
ENSG00000121898	57.0053	0.352427	0.157934	2.23148	0.0256494	0.289633	CPXM2	119587
ENSG00000111110	104.537	-0.352335	0.157899	-2.23139	0.0256554	0.289633	PPM1H	57460
ENSG00000078808	826.028	-0.219202	0.0982437	-2.2312	0.0256676	0.289633	SDF4	51150
ENSG00000196502	101.374	0.220343	0.0987576	2.23115	0.0256713	0.289633	SULT1A1	6817
ENSG00000142945	295.484	-0.214429	0.0961088	-2.23111	0.0256742	0.289633	KIF2C	11004
ENSG00000174482	4.96124	-0.880133	0.39456	-2.23067	0.025703	0.289633	LINGO2	158038
ENSG00000204388	1649.77	0.396581	0.177802	2.23047	0.0257165	0.289633	HSPA1B	3304
ENSG00000153820	8.73712	-1.42312	0.638046	-2.23044	0.0257184	0.289633	SPHKAP	80309
ENSG00000108518	2431	-0.164681	0.0738389	-2.23027	0.0257294	0.289633	PFN1	5216
ENSG00000179088	17.0782	0.417344	0.187154	2.22995	0.025751	0.28967	C12orf42	374470
ENSG00000254656	23.3933	0.645421	0.289501	2.22942	0.0257857	0.28967	RTL1	388015
ENSG00000163444	425.763	-0.114033	0.0511534	-2.22925	0.0257976	0.28967	TMEM183A	92703
ENSG00000213719	820.245	-0.17576	0.0788551	-2.2289	0.0258207	0.28967	CLIC1	1192
ENSG00000165630	112.113	-0.14094	0.0632364	-2.22878	0.0258283	0.28967	PRPF18	8559
ENSG00000187824	154.493	0.333196	0.149512	2.22856	0.0258434	0.28967	TMEM220	388335
ENSG00000183346	5.41255	-0.625849	0.280954	-2.22759	0.025908	0.290269	CABCOCO1	219621
ENSG00000105011	216.723	-0.222442	0.0998709	-2.2273	0.0259275	0.290364	ASF1B	55723
ENSG00000068137	175.148	-0.35112	0.157673	-2.22689	0.0259549	0.290546	PLEKHH3	79990
ENSG00000145715	1060.92	0.132828	0.0596703	2.22604	0.0260118	0.291058	RASA1	5921
ENSG00000250033	1.53946	0.50282	0.225994	2.22493	0.0260859	0.291678	SLC7A11-AS1	641364
ENSG00000129514	12.9349	-0.995135	0.447336	-2.22458	0.0261094	0.291678	FOXA1	3169
ENSG00000165637	308.681	-0.173518	0.0780146	-2.22418	0.0261365	0.291678	VDAC2	7417
ENSG00000187642	13.7497	0.54487	0.244983	2.22412	0.0261406	0.291678	PERM1	84808
ENSG00000111728	163.918	0.380901	0.171302	2.22357	0.0261773	0.291725	ST8SIA1	6489
ENSG00000077782	532.196	0.232464	0.104548	2.22352	0.026181	0.291725	FGFR1	2260
ENSG00000078081	171.171	0.365064	0.164185	2.22349	0.0261829	0.291725	LAMP3	27074
ENSG00000112309	79.7503	0.3198	0.143892	2.22249	0.0262499	0.291972	B3GAT2	135152
ENSG00000153404	35.1398	0.472411	0.212599	2.22208	0.026278	0.292038	PLEKHG4B	153478
ENSG00000091972	434.849	0.343541	0.154634	2.22163	0.026308	0.292132	CD200	4345
ENSG00000162927	260.547	-0.245703	0.110603	-2.22148	0.0263187	0.292132	PUS10	150962
ENSG00000101844	147.198	-0.177581	0.0799423	-2.22136	0.0263267	0.292132	ATG4A	115201
ENSG00000133794	204.451	0.199028	0.0896002	2.22129	0.0263311	0.292132	ARNTL	406
ENSG00000152078	103.97	-0.539422	0.242888	-2.22087	0.0263598	0.292202	TLCD4	148534
ENSG00000178053	25.2318	-0.447255	0.201398	-2.22075	0.0263678	0.292202	MLF1	4291
ENSG00000132932	43.8349	-0.479129	0.215803	-2.22021	0.0264044	0.292202	ATP8A2	51761
ENSG00000133619	147.248	0.215255	0.0969792	2.2196	0.0264459	0.292494	KRBA1	84626
ENSG00000160087	297.656	-0.130668	0.0588728	-2.21949	0.0264531	0.292494	UBE2J2	118424
ENSG00000137948	6.22914	-0.515866	0.232475	-2.21902	0.0264855	0.292728	BRDT	676
ENSG00000111319	35.5774	-0.556681	0.250895	-2.21878	0.0265015	0.292781	SCNN1A	6337
ENSG00000171450	8.59109	-0.576451	0.259839	-2.2185	0.0265211	0.292842	CDK5R2	8941
ENSG00000165566	31.6306	0.642319	0.289564	2.21823	0.0265391	0.292842	AMER2	219287
ENSG00000101098	8.40679	-0.778674	0.351068	-2.21801	0.0265538	0.292842	RIMS4	140730
ENSG00000103266	112.316	-0.291021	0.131214	-2.21792	0.0265603	0.292842	STUB1	10273
ENSG00000100122	18.9526	-0.528666	0.238365	-2.21788	0.0265629	0.292842	CRYBB1	1414
ENSG00000204176	90.2562	0.224121	0.101086	2.21713	0.0266143	0.293236	SYT15	83849
ENSG00000176890	378.181	-0.210949	0.0951495	-2.21703	0.0266211	0.293236	TYMS	7298
ENSG00000007306	7.52815	-1.24539	0.562164	-2.21535	0.0267358	0.294375	CEACAM7	1087
ENSG00000171724	18.901	0.623555	0.281531	2.21487	0.0267691	0.294469	VAT1L	57687
ENSG00000140470	50.8068	0.399062	0.180185	2.21474	0.0267781	0.294469	ADAMTS17	170691
ENSG00000137193	2817.6	-0.240363	0.108542	-2.21446	0.0267971	0.294554	PIM1	5292
ENSG00000128683	20.5938	0.532658	0.240691	2.21304	0.026895	0.295317	GAD1	2571
ENSG00000141741	79.9751	-0.180839	0.0817161	-2.21302	0.0268964	0.295317	MIEN1	84299
ENSG00000012232	351.42	0.140151	0.0633318	2.21296	0.0269004	0.295317	EXTL3	2137
ENSG00000182118	64.3989	0.235601	0.106519	2.21182	0.0269793	0.295935	FAM89A	375061
ENSG00000184261	19.0728	-0.469216	0.212214	-2.21105	0.0270322	0.296267	KCNK12	56660
ENSG00000199266	34.0279	0.415857	0.188129	2.21049	0.0270715	0.29635	SNORA60	677837
ENSG00000103415	281.538	-0.162628	0.0735721	-2.21045	0.0270737	0.29635	HMOX2	3163
ENSG00000163156	201.812	-0.121582	0.0550085	-2.21024	0.0270886	0.296389	SCNM1,TNFAIP8L2-SCNM1	79005100534012
ENSG00000204439	294.132	-0.21643	0.0979432	-2.20975	0.0271223	0.296574	C6orf47	57827
ENSG00000266433	2.49767	0.748572	0.338815	2.20938	0.0271481	0.296574	TBC1D3P5	440419
ENSG00000106526	70.8972	0.193468	0.0875664	2.20938	0.0271482	0.296574	ACTR3C	653857
ENSG00000170291	170.605	-0.16846	0.0762582	-2.20908	0.0271692	0.296574	ELP5	23587
ENSG00000125618	80.4173	-0.411086	0.186106	-2.20888	0.0271832	0.296574	PAX8	7849
ENSG00000104881	123.032	0.292109	0.132245	2.20885	0.027185	0.296574	PPP1R13L	10848
ENSG00000188107	200.865	0.30423	0.137795	2.20785	0.0272546	0.297211	EYS	346007
ENSG00000170558	129.248	0.555564	0.25166	2.2076	0.0272721	0.297212	CDH2	1000
ENSG00000186470	1096.3	0.191576	0.0867831	2.20752	0.0272775	0.297212	BTN3A2	11118
ENSG00000091428	85.9685	0.408407	0.18506	2.20688	0.0273221	0.297575	RAPGEF4	11069
ENSG00000157890	135.388	0.281055	0.127383	2.20637	0.0273578	0.297748	MEGF11	84465
ENSG00000130943	37.5762	0.406593	0.184284	2.20633	0.0273608	0.297748	PKDREJ	10343
ENSG00000139160	143.497	0.273182	0.12384	2.20593	0.0273889	0.297782	ETFBKMT	254013
ENSG00000117407	11.8812	0.533184	0.241719	2.2058	0.0273981	0.297782	ARTN	9048
ENSG00000221983	871.706	-0.160488	0.0727692	-2.20544	0.0274236	0.297919	UBA52	7311
ENSG00000147144	211.661	-0.29171	0.132277	-2.20529	0.0274334	0.297919	CCDC120	90060
ENSG00000004846	20.1553	-0.574556	0.260572	-2.20498	0.0274556	0.298036	ABCB5	340273
ENSG00000161800	220.668	-0.1634	0.0741189	-2.20456	0.0274847	0.298111	RACGAP1	29127
ENSG00000173020	3646.6	-0.156525	0.0710069	-2.20436	0.027499	0.298111	GRK2	156
ENSG00000125246	66.7742	0.255344	0.115849	2.20411	0.0275166	0.298111	CLYBL	171425
ENSG00000080603	5863.59	0.13002	0.0589938	2.20396	0.027527	0.298111	SRCAP	10847
ENSG00000168887	288.204	0.106472	0.0483098	2.20395	0.0275279	0.298111	C2orf68	388969
ENSG00000186998	40.976	0.36824	0.16713	2.20332	0.0275724	0.298437	EMID1	129080
ENSG00000139220	38.1095	-0.475369	0.215799	-2.20283	0.0276064	0.298536	PPFIA2	8499
ENSG00000111802	806.407	-0.166264	0.0754817	-2.2027	0.0276158	0.298536	TDP2	51567
ENSG00000171848	883.523	-0.239179	0.1086	-2.20238	0.0276385	0.298658	RRM2	6241
ENSG00000246273	6.89362	0.279968	0.127145	2.20196	0.027668	0.298838	SBF2-AS1	283104
ENSG00000150628	5.7822	-0.576373	0.261771	-2.20182	0.027678	0.298838	SPATA4	132851
ENSG00000183598	120.712	-0.285812	0.129825	-2.20152	0.0276995	0.298921	H3C13	653604
ENSG00000235033	8.76011	0.406151	0.184506	2.20129	0.0277156	0.298921	DAAM2-AS1	100505635
ENSG00000168802	282.335	-0.103453	0.0470005	-2.2011	0.027729	0.298921	CHTF8,DERPC	54921113455421
ENSG00000088538	99.924	0.302417	0.137396	2.20107	0.0277314	0.298921	DOCK3	1795
ENSG00000173660	1031.9	-0.212009	0.0963449	-2.20052	0.0277701	0.29904	UQCRH	7388
ENSG00000171234	4.95507	-1.07236	0.487336	-2.20045	0.0277748	0.29904	UGT2B7	7364
ENSG00000183908	11.6851	0.486696	0.221198	2.20027	0.0277877	0.29904	LRRC55	219527
ENSG00000185158	198.554	0.135847	0.0617451	2.20012	0.0277986	0.29904	LRRC37B	114659
ENSG00000090263	45.9791	-0.211155	0.0959757	-2.20008	0.0278009	0.29904	MRPS33	51650
ENSG00000025772	135.608	-0.156052	0.0709431	-2.19968	0.0278295	0.29904	TOMM34	10953
ENSG00000161940	65.3056	0.283946	0.129087	2.19966	0.0278313	0.29904	BCL6B	255877
ENSG00000010327	1246.94	0.325305	0.147907	2.1994	0.0278497	0.29904	STAB1	23166
ENSG00000126934	795.283	-0.191801	0.0872584	-2.19808	0.0279436	0.299577	MAP2K2	5605
ENSG00000160392	212.116	-0.169146	0.0769537	-2.19802	0.0279474	0.299577	C19orf47	126526
ENSG00000144730	41.7116	-0.356544	0.162216	-2.19795	0.0279525	0.299577	IL17RD	54756
ENSG00000175063	156.204	-0.260497	0.118567	-2.19704	0.0280175	0.300058	UBE2C	11065
ENSG00000206561	51.4636	0.255785	0.116425	2.197	0.0280204	0.300058	COLQ	8292
ENSG00000162194	108.043	0.128545	0.0585226	2.1965	0.0280559	0.300256	LBHD1	79081
ENSG00000137504	1999.09	-0.238785	0.108715	-2.19642	0.0280618	0.300256	CREBZF	58487
ENSG00000105668	4.06353	0.679206	0.309271	2.19615	0.0280812	0.30034	UPK1A	11045
ENSG00000115596	20.8977	-0.435988	0.198613	-2.19516	0.0281523	0.300971	WNT6	7475
ENSG00000183850	55.3383	-0.444112	0.202328	-2.19501	0.0281632	0.300971	ZNF730	100129543
ENSG00000168569	108.919	0.122913	0.0560033	2.19474	0.0281819	0.300984	TMEM223	79064
ENSG00000204616	11.992	-0.814231	0.371004	-2.19467	0.0281874	0.300984	TRIM31	11074
ENSG00000131400	114.452	-0.29896	0.136339	-2.19276	0.0283245	0.302174	NAPSA	9476
ENSG00000124479	3.26822	-0.72642	0.331293	-2.19268	0.0283302	0.302174	NDP	4693
ENSG00000132464	147.213	-0.537022	0.24494	-2.19246	0.0283463	0.302174	ENAM	10117
ENSG00000162959	100.566	-0.256372	0.116966	-2.19185	0.0283901	0.302174	MEMO1	51072
[truncated: 17,606 more rows]
