# Supplementary material for: Sex- and Female Age-Dependent Differences in Gene Expression in Diffuse Large B-Cell Lymphoma—Possible Estrogen Effects
Source: Cancers (Basel). 2023 Feb 17;15(4):1298. doi: 10.3390/cancers15041298 (PMC9954534; doi:10.3390/cancers15041298)
Supplement: Supplementary file 1 [file cancers-15-01298-s001.zip › cancers-2141934-supplementary/Suppl. Table S9 GCB DLBCL subtype, genes differentially expressed females vs males.xls]

## Sheet: female Vs male results GCB subt
ensembl	baseMean	log2FoldChange	lfcSE	stat	pvalue	padj	symbol	entrez
ENSG00000067646	213.942	-2.56787	0.146797	-17.4927	1.6294e-68	4.75344e-64	ZFY	7544
ENSG00000099725	157.765	-1.80751	0.120508	-14.9991	7.44712e-51	1.08627e-46	PRKY	5616
ENSG00000165246	140.461	-2.53159	0.194646	-13.0061	1.12977e-38	1.09862e-34	NLGN4Y	22829
ENSG00000067048	917.362	-3.06821	0.239552	-12.8081	1.47691e-37	8.61718e-34	DDX3Y	8653
ENSG00000229807	7982.96	3.6061	0.290272	12.4232	1.95682e-35	8.15519e-32	XIST	7503
ENSG00000114374	753.591	-2.893	0.233388	-12.3956	2.75945e-35	1.00627e-31	USP9Y,TTTY15	828764595
ENSG00000183878	701.327	-2.75886	0.244693	-11.2748	1.74782e-29	5.66546e-26	UTY	7404
ENSG00000154620	13.9373	-2.09468	0.186633	-11.2235	3.12636e-29	9.12053e-26	TMSB4Y	9087
ENSG00000131002	1876	-3.20922	0.291396	-11.0133	3.29781e-28	8.74609e-25	TXLNGY	246126
ENSG00000012817	693.039	-2.93639	0.267992	-10.957	6.14806e-28	1.37967e-24	KDM5D	8284
ENSG00000198692	214.782	-2.80852	0.271765	-10.3344	4.92536e-25	9.57916e-22	EIF1AY	9086
ENSG00000215580	6.85928	-2.85569	0.27829	-10.2615	1.05014e-24	1.91474e-21	BCORP1	286554
ENSG00000224259	30.5806	-2.89421	0.320204	-9.03865	1.58623e-19	2.57084e-16	LINC01133	100505633
ENSG00000129824	385.371	-2.63305	0.308811	-8.5264	1.50969e-17	2.09725e-14	RPS4Y1	6192
ENSG00000092377	15.0792	-1.51466	0.187373	-8.08366	6.28514e-16	8.33438e-13	TBL1Y	90665
ENSG00000113600	23.1434	-3.28466	0.432081	-7.60196	2.91669e-14	3.54536e-11	C9	735
ENSG00000124469	24.214	-1.69572	0.233428	-7.26443	3.74624e-13	4.20342e-10	CEACAM8	1088
ENSG00000156096	6.87589	-2.07592	0.296481	-7.00187	2.52575e-12	2.63156e-09	UGT2B4	7363
ENSG00000153266	19.7002	-3.12795	0.461762	-6.77394	1.25323e-11	1.21869e-08	FEZF2	55079
ENSG00000183607	11.1936	-3.28423	0.487966	-6.73045	1.69136e-11	1.59167e-08	GKN2	200504
ENSG00000184895	2.03017	-3.07872	0.470862	-6.53849	6.2142e-11	5.66521e-08	SRY	6736
ENSG00000172232	15.3383	-1.82776	0.2842	-6.43124	1.26566e-10	1.11889e-07	AZU1	566
ENSG00000198650	16.1947	-1.48302	0.23104	-6.41889	1.37271e-10	1.17783e-07	TAT	6898
ENSG00000102837	59.8454	-2.94941	0.469841	-6.27746	3.44152e-10	2.86856e-07	OLFM4	10562
ENSG00000005889	1702.08	0.371248	0.0599181	6.19592	5.79442e-10	4.69557e-07	ZFX	7543
ENSG00000151834	34.2765	-1.72188	0.28086	-6.13074	8.74731e-10	6.8969e-07	GABRA2	2555
ENSG00000259974	9.28563	-1.80945	0.312421	-5.7917	6.96793e-09	5.34935e-06	LINC00261	140828
ENSG00000149948	94.269	-1.40629	0.243386	-5.778	7.55942e-09	5.65464e-06	HMGA2	8091
ENSG00000170959	11.7725	-1.13086	0.196585	-5.75254	8.79148e-09	6.41184e-06	DCDC1	341019
ENSG00000066813	6.95195	-1.33642	0.233686	-5.71888	1.07227e-08	7.62961e-06	ACSM2B	348158
ENSG00000187855	9.90655	-2.25978	0.396167	-5.70411	1.16953e-08	8.1235e-06	ASCL4	121549
ENSG00000248550	21.7143	-1.46074	0.259418	-5.63084	1.79333e-08	1.21667e-05	OTX2-AS1	100309464
ENSG00000183747	6.40158	-1.35608	0.241394	-5.61769	1.93522e-08	1.28309e-05	ACSM2A	123876
ENSG00000154438	2.21947	-2.4614	0.439619	-5.59894	2.15664e-08	1.39813e-05	ASZ1	136991
ENSG00000180537	21.9396	-1.72381	0.310021	-5.56029	2.69322e-08	1.70803e-05	RNF182	221687
ENSG00000007174	24.599	-1.09357	0.1989	-5.49809	3.83917e-08	2.38298e-05	DNAH9	1770
ENSG00000150394	22.0012	-1.13593	0.209133	-5.43165	5.58361e-08	3.39356e-05	CDH8	1006
ENSG00000124493	10.4873	-1.58419	0.291888	-5.42739	5.71847e-08	3.40459e-05	GRM4	2914
ENSG00000174279	26.7243	-2.45568	0.455796	-5.38768	7.13715e-08	4.16424e-05	EVX2	344191
ENSG00000228021	36.1398	-1.52583	0.286086	-5.33348	9.63462e-08	5.51119e-05	LOC283038	283038
ENSG00000184956	603.053	0.870611	0.164026	5.30777	1.10977e-07	6.22605e-05	MUC6	4588
ENSG00000188039	17.6375	-0.92992	0.176093	-5.28084	1.28592e-07	7.07815e-05	NWD1	284434
ENSG00000137090	4.92759	-1.84365	0.35138	-5.24688	1.54701e-07	7.99371e-05	DMRT1	1761
ENSG00000099715	16.3202	-0.77522	0.147759	-5.24652	1.54996e-07	7.99371e-05	PCDH11Y	83259
ENSG00000170180	11.0303	-1.59832	0.304725	-5.24511	1.56186e-07	7.99371e-05	GYPA	2993
ENSG00000148735	18.699	-1.45531	0.279045	-5.21532	1.83503e-07	9.22987e-05	PLEKHS1	79949
ENSG00000012223	177.608	-1.58923	0.30616	-5.19086	2.09325e-07	0.000103502	LTF	4057
ENSG00000184313	44.4789	-1.14095	0.220411	-5.17647	2.26118e-07	0.000109942	MROH7	374977
ENSG00000179869	51.7278	-1.53163	0.296431	-5.1669	2.38012e-07	0.000113551	ABCA13	154664
ENSG00000160181	2.26088	-2.62802	0.50888	-5.16431	2.41324e-07	0.000113551	TFF2	7032
ENSG00000146090	23.4793	-2.17599	0.423197	-5.14178	2.72142e-07	0.000126019	RASGEF1C	255426
ENSG00000169894	307.213	0.904629	0.176378	5.12893	2.91393e-07	0.000132331	MUC3A	4584
ENSG00000180438	3.50128	-1.25432	0.244751	-5.12487	2.97743e-07	0.000132331	TPRXL	348825
ENSG00000101425	16.5923	-1.34991	0.263563	-5.12178	3.02663e-07	0.000132331	BPI	671
ENSG00000114656	19.1915	-1.01468	0.198141	-5.121	3.03917e-07	0.000132331	KIAA1257	57501
ENSG00000147050	998.972	0.305423	0.0597107	5.11506	3.13647e-07	0.000134559	KDM6A	7403
ENSG00000260231	39.5538	-1.29632	0.254016	-5.1033	3.33773e-07	0.000141118	KDM7A-DT	100134229
ENSG00000159450	46.3495	-1.31155	0.257702	-5.08941	3.59187e-07	0.000145546	TCHH	7062
ENSG00000136750	24.1222	-1.56052	0.306641	-5.08908	3.59812e-07	0.000145546	GAD2	2572
ENSG00000188817	4.33085	-1.98186	0.389611	-5.08678	3.64202e-07	0.000145546	SNTN	132203
ENSG00000029993	106.613	-0.619015	0.121862	-5.07966	3.78109e-07	0.000149062	HMGB3	3149
ENSG00000188010	32.5583	-0.646102	0.128344	-5.03412	4.80042e-07	0.000184267	MORN2	729967
ENSG00000126012	2065.36	0.314872	0.0625811	5.03141	4.86875e-07	0.000184462	KDM5C	8242
ENSG00000134365	4.84962	-2.88945	0.575307	-5.02245	5.10157e-07	0.000190805	CFHR4	10877
ENSG00000101981	12.5791	-2.77195	0.556309	-4.98276	6.26841e-07	0.000231479	F9	2158
ENSG00000086548	59.9524	-1.71172	0.34373	-4.97984	6.3637e-07	0.00023206	CEACAM6	4680
ENSG00000229859	8.06781	1.69092	0.340324	4.96856	6.7452e-07	0.000242935	PGA3	643834
ENSG00000146013	15.5821	-1.45146	0.293002	-4.95376	7.27927e-07	0.000258973	GFRA3	2676
ENSG00000121207	14.7176	-1.08732	0.221631	-4.906	9.29512e-07	0.000322817	LRAT	9227
ENSG00000203780	14.635	-0.979364	0.200925	-4.87427	1.09214e-06	0.000374834	FANK1	92565
ENSG00000197261	5.7773	-0.86916	0.179977	-4.82927	1.37032e-06	0.000464842	C6orf141	135398
ENSG00000118492	4.50638	-1.49241	0.312118	-4.78158	1.73925e-06	0.000576581	ADGB	79747
ENSG00000121653	54.8591	-0.931772	0.195011	-4.77806	1.76996e-06	0.000580168	MAPK8IP1	9479
ENSG00000169064	2.75975	-2.54216	0.536634	-4.73723	2.1666e-06	0.000702292	ZBBX	79740
ENSG00000164393	52.3654	-1.15378	0.243997	-4.72866	2.26011e-06	0.000724551	ADGRF2	222611
ENSG00000186377	17.8243	-1.02747	0.217597	-4.72188	2.33672e-06	0.000740967	CYP4X1	260293
ENSG00000196415	9.41821	-4.01917	0.854313	-4.70456	2.54412e-06	0.000798062	PRTN3	5657
ENSG00000165379	89.5531	-1.12664	0.240436	-4.68584	2.78814e-06	0.000865303	LRFN5	145581
ENSG00000172482	10.356	-1.27701	0.273586	-4.66766	3.04655e-06	0.000935547	AGXT	189
ENSG00000212158	16.6171	0.903834	0.194159	4.65513	3.23781e-06	0.000973779	SNORD66	692107
ENSG00000229183	4.41658	2.2086	0.47489	4.65077	3.30704e-06	0.000984451	PGA4	643847
ENSG00000169347	17.1734	1.23528	0.266389	4.63714	3.53256e-06	0.00104096	GP2	2813
ENSG00000187268	30.3034	-1.21052	0.261335	-4.63207	3.62028e-06	0.00105614	FAM9C	171484
ENSG00000118276	209.755	-0.90544	0.196208	-4.61469	3.93689e-06	0.00111808	B4GALT6	9331
ENSG00000149516	10.6874	-3.14343	0.681262	-4.61412	3.94756e-06	0.00111808	MS4A3	932
ENSG00000166450	196.728	-0.989471	0.214547	-4.6119	3.99008e-06	0.00111925	PRTG	283659
ENSG00000159625	3.5816	-1.2483	0.271508	-4.59766	4.27255e-06	0.00118708	DRC7	84229
ENSG00000164542	62.0993	-0.81983	0.178835	-4.58427	4.55567e-06	0.0012538	KIAA0895	23366
ENSG00000165899	17.0668	-1.08205	0.236478	-4.57568	4.74687e-06	0.00129421	OTOGL	283310
ENSG00000157542	60.2155	-1.08958	0.238502	-4.56844	4.91363e-06	0.00132727	KCNJ6	3763
ENSG00000204740	7.91033	-1.25554	0.274947	-4.56646	4.96026e-06	0.00132758	MALRD1	340895
ENSG00000129654	4.67055	-2.23631	0.491947	-4.54583	5.47197e-06	0.00145122	FOXJ1	2302
ENSG00000117472	16.3418	-1.02831	0.226551	-4.53895	5.65352e-06	0.00147407	TSPAN1	10103
ENSG00000143416	52.8564	-0.923042	0.203443	-4.5371	5.70328e-06	0.00147407	SELENBP1	8991
ENSG00000131482	7.59275	-1.2753	0.281396	-4.53203	5.84201e-06	0.00149499	G6PC	2538
ENSG00000092200	30.369	0.655974	0.14493	4.52614	6.00715e-06	0.00152388	RPGRIP1	57096
ENSG00000223609	13.315	-1.92266	0.425186	-4.52191	6.12828e-06	0.00153486	HBD	3045
ENSG00000198788	141.771	-1.97368	0.436561	-4.52097	6.15566e-06	0.00153486	MUC2	4583
ENSG00000120907	19.0901	-0.822063	0.182289	-4.50966	6.49319e-06	0.0016053	ADRA1A	148
ENSG00000176769	13.1733	-1.61944	0.361423	-4.48074	7.43856e-06	0.00182357	TCERG1L	256536
ENSG00000233008	12.4506	-1.02968	0.231253	-4.45261	8.48324e-06	0.0020453	LOC101927560,LINC01725	1.01928e+17
ENSG00000165702	8.18874	-1.29682	0.291868	-4.44317	8.8644e-06	0.00211968	GFI1B	8328
ENSG00000139865	9.18046	-1.64376	0.370651	-4.43479	9.216e-06	0.00218584	TTC6	319089
ENSG00000167768	10.6407	-2.08537	0.470879	-4.42868	9.48108e-06	0.00223058	KRT1	3848
ENSG00000140057	23.7027	-0.75629	0.171619	-4.40679	1.04912e-05	0.00242904	AK7	122481
ENSG00000183831	10.0743	-1.00212	0.227843	-4.39828	1.09114e-05	0.00250645	ANKRD45	339416
ENSG00000254521	24.6239	0.936732	0.213608	4.38529	1.1583e-05	0.00263994	SIGLEC12	89858
ENSG00000197561	12.8426	-2.40554	0.554778	-4.33603	1.4508e-05	0.00328094	ELANE	1991
ENSG00000171811	14.9582	-1.44786	0.334394	-4.32981	1.49239e-05	0.00334903	CFAP46	54777
ENSG00000173432	12.8492	-1.16811	0.270645	-4.31603	1.58862e-05	0.00353777	SAA1	6288
ENSG00000156689	9.20175	-1.34315	0.311655	-4.30973	1.63457e-05	0.00360831	GLYATL2	219970
ENSG00000183943	540.294	0.321278	0.0745883	4.30735	1.65222e-05	0.00360831	PRKX	5613
ENSG00000182601	34.0452	-1.43971	0.3343	-4.30666	1.6574e-05	0.00360831	HS3ST4	9951
ENSG00000123838	5.88708	-1.23034	0.285973	-4.30229	1.69039e-05	0.00365287	C4BPA	722
ENSG00000006047	5.85342	-1.28835	0.299667	-4.29928	1.71352e-05	0.00367563	YBX2	51087
ENSG00000152611	1.35608	-2.79746	0.654142	-4.27654	1.89825e-05	0.00404216	CAPSL	133690
ENSG00000178965	14.6625	-1.19138	0.280097	-4.25346	2.10496e-05	0.00444986	ERICH3	127254
ENSG00000136352	9.80482	-2.30487	0.542438	-4.24909	2.14638e-05	0.00450476	NKX2-1	7080
ENSG00000185038	28.6949	-1.15572	0.272654	-4.23877	2.24748e-05	0.00467261	MROH2A	339766
ENSG00000185813	164.865	-0.438396	0.103452	-4.23768	2.25838e-05	0.00467261	PCYT2	5833
ENSG00000084710	33.9198	-0.755257	0.178352	-4.23463	2.28928e-05	0.00470319	EFR3B	22979
ENSG00000103056	194.76	0.682243	0.161362	4.22803	2.35742e-05	0.0048093	SMPD3	55512
ENSG00000101638	8.19336	-1.21144	0.288749	-4.19548	2.72298e-05	0.00551649	ST8SIA5	29906
ENSG00000189377	20.3568	-0.709619	0.169259	-4.1925	2.75894e-05	0.0055508	CXCL17	284340
ENSG00000256269	190.771	-0.388013	0.0925946	-4.19045	2.78407e-05	0.00556299	HMBS	3145
ENSG00000239402	1.2638	-1.9246	0.460043	-4.18353	2.87017e-05	0.00569601	CYP4F62P	646802
ENSG00000100448	13.596	-1.52148	0.364305	-4.17639	2.96172e-05	0.00580266	CTSG	1511
ENSG00000144339	14.1515	-1.19103	0.285192	-4.17624	2.96369e-05	0.00580266	TMEFF2	23671
ENSG00000186973	5.06912	-2.10075	0.504488	-4.16411	3.12566e-05	0.00605519	FAM183A	440585
ENSG00000184949	23.6299	-0.491699	0.118098	-4.16349	3.13418e-05	0.00605519	FAM227A	646851
ENSG00000124664	3.59403	-1.84022	0.442341	-4.16019	3.17978e-05	0.00610287	SPDEF	25803
ENSG00000184486	17.9339	-1.10622	0.266025	-4.15835	3.20559e-05	0.00611219	POU3F2	5454
ENSG00000200785	44.8195	0.666465	0.160465	4.15334	3.27656e-05	0.00620694	SNORD8	319103
ENSG00000023608	116.804	-0.359478	0.0867435	-4.14415	3.41079e-05	0.00641955	SNAPC1	6617
ENSG00000151892	49.2819	-0.936172	0.226148	-4.13964	3.47854e-05	0.00650509	GFRA1	2674
ENSG00000122970	197.68	-0.475232	0.114912	-4.13562	3.54001e-05	0.00657789	IFT81	28981
ENSG00000103021	45.6319	-0.618678	0.149695	-4.13293	3.58173e-05	0.00661328	CCDC113	29070
ENSG00000186509	1.22883	-1.18005	0.286088	-4.12477	3.71104e-05	0.00674792	OR9Q1	219956
ENSG00000169856	8.08875	-1.20569	0.292357	-4.12403	3.72296e-05	0.00674792	ONECUT1	3175
ENSG00000006327	51.9473	0.623997	0.15131	4.12397	3.72404e-05	0.00674792	TNFRSF12A	51330
ENSG00000206159	2.12484	-0.782351	0.190609	-4.10449	4.05216e-05	0.00729713	GYG2P1	352887
ENSG00000159339	16.7162	-1.13837	0.279187	-4.07742	4.55378e-05	0.00808061	PADI4	23569
ENSG00000144847	22.9533	-1.03218	0.253198	-4.07656	4.57074e-05	0.00808061	IGSF11	152404
ENSG00000175318	10.9437	-0.662363	0.162563	-4.07449	4.61151e-05	0.00808061	GRAMD2A	196996
ENSG00000086967	85.4356	-0.890742	0.218653	-4.07377	4.62572e-05	0.00808061	MYBPC2	4606
ENSG00000136931	12.7252	-1.61619	0.397179	-4.06919	4.71775e-05	0.00819232	NR5A1	2516
ENSG00000108691	398.834	0.516139	0.126934	4.06619	4.77883e-05	0.00824928	CCL2	6347
ENSG00000080823	44.8137	-0.504826	0.124274	-4.0622	4.86124e-05	0.00834218	MOK	5891
ENSG00000166930	2.06461	-1.10181	0.271447	-4.05901	4.92808e-05	0.00840742	MS4A5	64232
ENSG00000187537	77.5336	0.720743	0.177741	4.05503	5.01288e-05	0.00850237	POTEG	404785
ENSG00000188582	6.74538	-2.92225	0.722505	-4.04461	5.24094e-05	0.0088378	PAQR9	344838
ENSG00000101447	273.616	-0.409621	0.101376	-4.04063	5.33088e-05	0.00893612	FAM83D	81610
ENSG00000064218	21.7375	-0.909558	0.225176	-4.03933	5.36051e-05	0.00893612	DMRT3	58524
ENSG00000187775	129.524	0.463809	0.115194	4.02632	5.66561e-05	0.00939106	DNAH17	8632
ENSG00000140795	48.0677	-0.84605	0.210219	-4.02461	5.70695e-05	0.00940615	MYLK3	91807
ENSG00000188133	4.01281	-1.28507	0.319535	-4.02169	5.77822e-05	0.00944001	TMEM215	401498
ENSG00000198034	3259.2	0.376478	0.0936251	4.02112	5.79221e-05	0.00944001	RPS4X	6191
ENSG00000164690	9.34342	-1.27693	0.318007	-4.01542	5.93393e-05	0.00961725	SHH	6469
ENSG00000136881	9.19257	-1.48574	0.371343	-4.00101	6.30732e-05	0.0101101	BAAT	570
ENSG00000134827	7.80317	-1.16143	0.291048	-3.99052	6.59292e-05	0.0104324	TCN1	6947
ENSG00000143401	3156.67	-0.411206	0.103067	-3.9897	6.61569e-05	0.0104324	ANP32E	81611
ENSG00000104237	2.79052	-1.50271	0.377236	-3.98348	6.7914e-05	0.0105612	RP1,LOC107984125	6101107984125
ENSG00000186160	5.44042	-0.973394	0.244389	-3.98297	6.80599e-05	0.0105612	CYP4Z1	199974
ENSG00000163554	33.5878	-1.07689	0.270746	-3.97749	6.96465e-05	0.0107502	SPTA1	6708
ENSG00000145864	64.0678	-1.06035	0.267575	-3.9628	7.40761e-05	0.0112636	GABRB2	2561
ENSG00000181092	24.0312	-1.01645	0.256509	-3.96262	7.41309e-05	0.0112636	ADIPOQ	9370
ENSG00000198183	5.29596	-4.95023	1.25029	-3.95926	7.51822e-05	0.0113642	BPIFA1	51297
ENSG00000247193	6.39468	-0.818936	0.208146	-3.93444	8.33914e-05	0.0124758	LOC439933	439933
ENSG00000004939	57.7888	-1.18595	0.301564	-3.93267	8.40062e-05	0.0125036	SLC4A1	6521
ENSG00000143520	124.553	0.939701	0.239111	3.92998	8.49513e-05	0.0125694	FLG2	388698
ENSG00000141096	10.3616	-1.01518	0.258383	-3.92897	8.53097e-05	0.0125694	DPEP3	64180
ENSG00000138772	26.5296	-0.955614	0.243305	-3.92764	8.57844e-05	0.0125758	ANXA3	306
ENSG00000250303	40.4312	-0.914448	0.233297	-3.91967	8.86698e-05	0.0129338	LINC02762	283140
ENSG00000105610	6.665	-1.1994	0.306831	-3.90897	9.26894e-05	0.0134238	KLF1	10661
ENSG00000243130	3.11728	-1.66209	0.425273	-3.9083	9.29493e-05	0.0134238	PSG11	5680
ENSG00000121753	61.71	-0.716646	0.183518	-3.90505	9.42078e-05	0.0135385	ADGRB2	576
ENSG00000132517	43.5327	0.534888	0.1372	3.89861	9.67468e-05	0.0138353	SLC52A1	55065
ENSG00000163817	9.08751	-0.740836	0.190786	-3.88308	0.000103144	0.0146218	SLC6A20	54716
ENSG00000107262	488.727	-0.451439	0.116275	-3.88251	0.000103384	0.0146218	BAG1	573
ENSG00000169397	4.83584	-1.8141	0.467352	-3.88165	0.00010375	0.0146218	RNASE3	6037
ENSG00000163221	7.9095	-1.89736	0.489767	-3.87401	0.000107059	0.015007	S100A12	6283
ENSG00000115648	31.1938	-1.01764	0.262753	-3.87298	0.000107512	0.015007	MLPH	79083
ENSG00000125848	26.4257	-0.955521	0.246854	-3.8708	0.000108478	0.0150697	FLRT3	23767
ENSG00000077327	11.8406	-0.859839	0.222355	-3.86696	0.000110201	0.0151386	SPAG6	9576
ENSG00000130021	293.515	0.322008	0.0832873	3.86623	0.000110531	0.0151386	PUDP	8226
ENSG00000006756	70.8701	0.489533	0.126727	3.86288	0.000112059	0.0152002	ARSD	414
ENSG00000187796	75.0766	0.495049	0.12819	3.86182	0.000112544	0.0152002	CARD9	64170
ENSG00000155897	3.52453	-2.48128	0.64279	-3.86017	0.00011331	0.0152331	ADCY8	114
ENSG00000129673	32.0966	0.598533	0.155119	3.85855	0.000114062	0.0152639	AANAT	15
ENSG00000087494	48.6009	-0.796328	0.206522	-3.85591	0.000115301	0.0153593	PTHLH	5744
ENSG00000196542	12.1499	-1.09319	0.283892	-3.85072	0.000117773	0.0155506	SPTSSB	165679
ENSG00000169249	265.486	0.254349	0.0660536	3.85065	0.000117803	0.0155506	ZRSR2	8233
ENSG00000177551	4.01384	-1.7325	0.45023	-3.84802	0.000119075	0.0156476	NHLH2	4808
ENSG00000180871	26.1794	-0.929655	0.242221	-3.83804	0.000124023	0.0162247	CXCR2	3579
ENSG00000234068	1.13497	-1.06154	0.277422	-3.82643	0.000130015	0.0168153	PAGE2	203569
ENSG00000168883	472.875	-0.340379	0.0889791	-3.82539	0.000130567	0.0168153	USP39	10713
ENSG00000109881	139.104	-0.338902	0.088605	-3.82487	0.000130842	0.0168153	CCDC34	91057
ENSG00000154639	44.4661	-0.774208	0.20262	-3.82099	0.000132917	0.0168605	CXADR	1525
ENSG00000165698	25.9066	-0.436088	0.11413	-3.82097	0.000132928	0.0168605	SPACA9	11092
ENSG00000163739	58.0723	0.856601	0.224319	3.81867	0.000134171	0.0169445	CXCL1	2919
ENSG00000169067	5.02888	-2.08332	0.547689	-3.80383	0.000142477	0.0179158	ACTBL2	345651
ENSG00000147155	91.5724	-0.392061	0.10313	-3.80162	0.000143754	0.0179558	EBP	10682
ENSG00000134538	1.95714	-2.72745	0.717731	-3.8001	0.000144638	0.0179558	SLCO1B1	10599
ENSG00000112812	41.5174	0.78712	0.207132	3.80009	0.000144641	0.0179558	PRSS16	10279
ENSG00000175868	7.80516	-0.816316	0.214946	-3.79777	0.000146003	0.0180423	CALCB	797
ENSG00000100012	3.93671	-0.886056	0.233369	-3.7968	0.000146575	0.0180423	SEC14L3	266629
ENSG00000171595	2.75687	-1.19599	0.315691	-3.78847	0.000151579	0.0185799	DNAI2	64446
ENSG00000013588	87.2349	-1.00189	0.264566	-3.78691	0.000152533	0.0186186	GPRC5A	9052
ENSG00000173930	14.3276	-1.00922	0.266739	-3.78353	0.000154617	0.0187944	SLCO4C1	353189
ENSG00000254901	86.3939	-0.469159	0.124235	-3.77638	0.000159122	0.0192617	BORCS8	729991
ENSG00000183346	9.22505	-1.05695	0.279978	-3.77513	0.000159927	0.0192792	CABCOCO1	219621
ENSG00000181378	5.14411	-1.65121	0.437608	-3.77327	0.000161119	0.0193334	CFAP65	255101
ENSG00000101945	190.046	-0.325832	0.0864023	-3.7711	0.00016253	0.0193334	SUV39H1	6839
ENSG00000141759	320.245	-0.230004	0.0610035	-3.77034	0.000163028	0.0193334	TXNL4A	10907
ENSG00000182759	3.63663	-1.1555	0.306989	-3.76397	0.00016724	0.0197526	MAFA	389692
ENSG00000149021	1.71322	-1.97194	0.524813	-3.7574	0.000171685	0.0198583	SCGB1A1	7356
ENSG00000130054	15.4624	-1.24421	0.331178	-3.75691	0.000172024	0.0198583	FAM155B	27112
ENSG00000170509	12.3547	-0.586092	0.156016	-3.75663	0.000172219	0.0198583	HSD17B13	345275
ENSG00000163993	10.4992	-1.05013	0.280768	-3.74022	0.000183862	0.0211173	S100P	6286
ENSG00000185303	2.18659	-1.89112	0.505963	-3.73767	0.000185733	0.0212486	SFTPA2	729238
ENSG00000135773	4.1558	-1.23007	0.329459	-3.73359	0.000188771	0.0215118	CAPN9	10753
ENSG00000171560	23.5678	-2.30687	0.62018	-3.71967	0.000199483	0.022644	FGA	2243
ENSG00000154146	95.9393	-0.717593	0.193104	-3.71609	0.000202329	0.0228781	NRGN	4900
ENSG00000116147	12.0024	-0.85024	0.230025	-3.6963	0.000218768	0.0244526	TNR	7143
ENSG00000134917	12.3857	-0.906943	0.246193	-3.68388	0.000229714	0.0255781	ADAMTS8	11095
ENSG00000134760	63.89	-2.00991	0.547009	-3.67436	0.000238445	0.026349	DSG1	1828
ENSG00000118513	259.489	-0.494653	0.135126	-3.66069	0.000251535	0.0276907	MYB	4602
ENSG00000184033	1.76521	-2.04631	0.559645	-3.65644	0.000255744	0.0280482	CTAG1B	1485
ENSG00000197191	19.1842	0.755322	0.207005	3.64881	0.000263455	0.0286174	CYSRT1	375791
ENSG00000196104	6.41743	-1.48082	0.407158	-3.63697	0.000275859	0.029806	SPOCK3	50859
ENSG00000222036	111.537	0.592918	0.163137	3.63447	0.000278547	0.0298924	POTEM	641455
ENSG00000167419	9.39158	-0.7155	0.196873	-3.63433	0.000278707	0.0298924	LPO	4025
ENSG00000124490	5.87082	-1.64288	0.452709	-3.629	0.000284525	0.0304046	CRISP2	7180
ENSG00000256870	9.33921	-1.80718	0.499246	-3.61983	0.000294796	0.0312731	SLC5A8	160728
ENSG00000154839	126.054	-0.363923	0.100658	-3.61545	0.000299831	0.0316919	SKA1	220134
ENSG00000125285	9.56339	-1.69789	0.470727	-3.60695	0.000309815	0.0323059	SOX21	11166
ENSG00000144407	7.70147	-0.85816	0.23797	-3.60616	0.000310758	0.0323059	PTH2R	5746
ENSG00000116882	5.18675	-1.04701	0.290613	-3.60278	0.000314837	0.0323059	HAO2	51179
ENSG00000171587	19.9701	1.47354	0.40901	3.6027	0.000314928	0.0323059	DSCAM	1826
ENSG00000186714	28.4234	-0.660417	0.183374	-3.60148	0.000316411	0.0323059	CCDC73	493860
ENSG00000116675	99.6303	-0.677535	0.188137	-3.60129	0.000316643	0.0323059	DNAJC6	9829
ENSG00000157800	268.504	0.404469	0.112361	3.59974	0.000318533	0.0323059	SLC37A3	84255
ENSG00000116678	142.781	-0.545641	0.151587	-3.59953	0.000318795	0.0323059	LEPR	3953
ENSG00000151778	15.2375	-0.604841	0.168048	-3.59922	0.000319172	0.0323059	SERP2	387923
ENSG00000105011	266.038	-0.348668	0.0968754	-3.59913	0.000319279	0.0323059	ASF1B	55723
ENSG00000129682	40.1376	-0.681673	0.189432	-3.59852	0.000320036	0.0323059	FGF13	2258
ENSG00000184811	6.22348	-1.32912	0.369525	-3.59683	0.000322116	0.0324037	TRARG1	286753
ENSG00000117152	27.9344	0.730717	0.203269	3.59482	0.000324617	0.0325431	RGS4	5999
ENSG00000065320	119.646	0.710812	0.197873	3.59226	0.000327823	0.0327127	NTN1	9423
ENSG00000137285	120.262	-0.554096	0.154332	-3.59029	0.000330315	0.0327127	TUBB2B	347733
ENSG00000143797	296.44	-0.54784	0.152605	-3.58991	0.000330794	0.0327127	MBOAT2	129642
ENSG00000016402	8.32664	-1.28387	0.35784	-3.58782	0.00033345	0.032864	IL20RA	53832
ENSG00000187984	10.7912	-0.803214	0.224592	-3.57633	0.000348447	0.0342265	ANKRD19P	138649
ENSG00000145390	627.58	-0.440665	0.123407	-3.57083	0.000355852	0.0348365	USP53	54532
ENSG00000188229	1011.5	-0.269962	0.0756452	-3.5688	0.000358623	0.0349759	TUBB4B	10383
ENSG00000226650	22.4289	-0.361222	0.101238	-3.56803	0.000359674	0.0349759	KIF4B	285643
ENSG00000118113	25.31	-1.49846	0.420373	-3.56461	0.000364404	0.0353181	MMP8	4317
ENSG00000137203	48.9574	-0.685379	0.192383	-3.56258	0.000367235	0.0353217	TFAP2A	7020
ENSG00000204624	14.3502	-0.773462	0.217271	-3.5599	0.000370993	0.0353217	DISP3	57540
ENSG00000143536	32.3847	2.04409	0.574306	3.55924	0.00037193	0.0353217	CRNN	49860
ENSG00000127585	68.9216	-0.501807	0.141016	-3.5585	0.000372977	0.0353217	FBXL16	146330
ENSG00000178217	8.04073	-0.745307	0.209474	-3.55799	0.000373709	0.0353217	SH2D4B	387694
ENSG00000167619	19.1307	-0.689755	0.193865	-3.55792	0.000373806	0.0353217	TMEM145	284339
ENSG00000133742	58.3195	-0.766815	0.215588	-3.55686	0.000375321	0.0353217	CA1	759
ENSG00000150045	28.1927	0.690721	0.194306	3.5548	0.000378262	0.0354825	KLRF1	51348
ENSG00000167393	282.875	-0.43763	0.123368	-3.54734	0.000389137	0.0362694	PPP2R3B	28227
ENSG00000171557	6.76615	-2.26838	0.639689	-3.54608	0.000391012	0.036328	FGG	2266
ENSG00000155816	89.4145	-1.37309	0.387591	-3.54261	0.000396183	0.0366455	FMN2	56776
ENSG00000124875	17.8656	1.21767	0.34377	3.54211	0.000396942	0.0366455	CXCL6	6372
ENSG00000188153	62.834	-0.79356	0.224338	-3.53735	0.000404167	0.0371948	COL4A5	1287
ENSG00000124610	32.1632	-0.672197	0.190139	-3.53529	0.000407327	0.0373464	H1-1	3024
ENSG00000143228	278.022	-0.396832	0.11227	-3.53461	0.000408374	0.0373464	NUF2	83540
ENSG00000163884	51.6546	-0.823656	0.233441	-3.52833	0.000418193	0.0378881	KLF15	28999
ENSG00000187416	12.0177	-1.02765	0.291627	-3.52384	0.000425342	0.0384164	LHFPL3	375612
ENSG00000131080	42.3825	0.599959	0.17091	3.51038	0.000447465	0.0402898	EDA2R	60401
ENSG00000168356	27.7258	-0.646172	0.184311	-3.50588	0.000455099	0.0406282	SCN11A	11280
ENSG00000123977	5.54692	-1.0786	0.307678	-3.50563	0.000455528	0.0406282	DAW1	164781
ENSG00000101542	6.86434	-0.882912	0.251908	-3.5049	0.000456786	0.0406282	CDH20	28316
ENSG00000144485	18.9767	-0.758594	0.216489	-3.50408	0.000458186	0.0406282	HES6	55502
ENSG00000110921	74.3238	-0.32292	0.0922209	-3.50159	0.000462491	0.0408856	MVK	4598
ENSG00000179914	5.08569	-0.987441	0.282588	-3.49427	0.000475356	0.041896	ITLN1	55600
ENSG00000257017	45.3313	-0.550549	0.157679	-3.49158	0.000480176	0.0420666	HP	3240
ENSG00000112077	3.18203	-1.4686	0.421709	-3.48251	0.000496743	0.0431644	RHAG	6005
ENSG00000169181	14.9258	-1.3343	0.383168	-3.48229	0.000497146	0.0431644	GSG1L	146395
ENSG00000137563	105.164	-0.39294	0.112919	-3.47983	0.000501738	0.0434338	GGH	8836
ENSG00000186496	33.9054	-0.456485	0.131474	-3.47207	0.000516468	0.0445767	ZNF396	252884
ENSG00000166415	16.7303	-1.26209	0.363585	-3.47125	0.00051805	0.0445814	WDR72	256764
ENSG00000011677	3.75951	-1.83113	0.528185	-3.46683	0.000526626	0.0451861	GABRA3	2556
ENSG00000142973	12.9232	-1.04744	0.302353	-3.46428	0.000531661	0.0454843	CYP4B1	1580
ENSG00000001630	22.2853	-0.43528	0.125695	-3.46299	0.000534212	0.0455689	CYP51A1	1595
ENSG00000199436	31.0837	0.612906	0.17717	3.45941	0.00054135	0.0460432	SNORD9	692053
ENSG00000139304	22.476	-0.832505	0.241018	-3.45412	0.000552098	0.0468208	PTPRQ	374462
ENSG00000134285	265.251	0.238372	0.0690446	3.45244	0.000555546	0.0469766	FKBP11	51303
ENSG00000156269	0.713294	-1.8512	0.536417	-3.45105	0.000558409	0.0470822	NAA11	84779
ENSG00000160188	12.1814	-0.710633	0.206076	-3.4484	0.000563917	0.0471865	RSPH1	89765
ENSG00000169548	1.36958	-0.984343	0.285472	-3.44812	0.000564497	0.0471865	ZNF280A	129025
ENSG00000185559	40.5096	-1.16361	0.33771	-3.44558	0.000569843	0.0474972	DLK1	8788
ENSG00000188162	5.37986	-0.856331	0.248908	-3.44035	0.000580953	0.0482853	OTOG	340990
ENSG00000076344	28.3918	0.611989	0.178242	3.43346	0.000595923	0.049286	RGS11	8786
ENSG00000139915	1.48328	-1.1359	0.330892	-3.43283	0.000597315	0.049286	MDGA2	161357
ENSG00000112175	24.7428	-1.06067	0.30901	-3.43249	0.000598062	0.049286	BMP5	653
ENSG00000186094	7.4624	-0.701544	0.204509	-3.43038	0.000602746	0.049393	AGBL4	84871
ENSG00000118777	34.6401	-0.619092	0.180589	-3.42817	0.000607659	0.0496561	ABCG2	9429
ENSG00000163825	2.29687	-1.18253	0.345296	-3.4247	0.000615489	0.0501555	RTP3	83597
ENSG00000145491	6.83135	-0.967159	0.282666	-3.42157	0.000622616	0.050595	ROPN1L	83853
ENSG00000164256	5.40112	-2.35327	0.688253	-3.4192	0.000628067	0.0508269	PRDM9	56979
ENSG00000204385	24.1694	-0.758861	0.222013	-3.41809	0.000630625	0.0508269	SLC44A4	80736
ENSG00000198807	95.2618	-0.934176	0.27336	-3.41739	0.000632247	0.0508269	PAX9	5083
ENSG00000103316	10.5198	-0.836293	0.244904	-3.41479	0.000638322	0.0511587	CRYM	1428
ENSG00000121691	638.461	-0.295324	0.0865585	-3.41184	0.000645261	0.0515731	CAT	847
ENSG00000176381	7.07558	-1.03305	0.30301	-3.4093	0.000651289	0.0517598	PRR18	285800
ENSG00000176092	47.3518	0.590408	0.173204	3.40874	0.000652639	0.0517598	CRYBG2	55057
ENSG00000172399	13.073	-0.808948	0.237416	-3.40731	0.000656071	0.0517598	MYOZ2	51778
ENSG00000152954	6.9634	-0.826249	0.242601	-3.40579	0.000659729	0.0517598	NRSN1	140767
ENSG00000135374	10.0497	-1.11481	0.327339	-3.40567	0.000660016	0.0517598	ELF5	2001
ENSG00000155495	7.82342	-2.79331	0.820695	-3.40359	0.000665062	0.0520157	MAGEC1	9947
ENSG00000101323	4.75035	-2.32002	0.681965	-3.40197	0.000669026	0.0521858	HAO1	54363
ENSG00000138759	62.9244	-0.687714	0.202203	-3.4011	0.000671154	0.0522122	FRAS1	80144
ENSG00000142700	3.38439	-1.10014	0.323647	-3.39921	0.000675796	0.0524335	DMRTA2	63950
ENSG00000164972	6.29742	-0.522905	0.154082	-3.39368	0.000689591	0.0533127	C9orf24	84688
ENSG00000147400	99.7288	-0.295987	0.0872291	-3.39321	0.000690782	0.0533127	CETN2	1069
ENSG00000203499	8.23041	-0.621835	0.183305	-3.39234	0.000692975	0.0533408	FAM83H-AS1	100128338
ENSG00000134709	133.403	-0.796226	0.234809	-3.39095	0.000696514	0.0534721	HOOK1	51361
ENSG00000121570	15.9254	-0.551961	0.163572	-3.37443	0.000739688	0.0561539	DPPA4	55211
ENSG00000240654	2.95572	-0.83694	0.248062	-3.37392	0.00074107	0.0561539	C1QTNF9	338872
ENSG00000163293	30.8939	0.855523	0.25388	3.3698	0.000752231	0.0568519	NIPAL1	152519
ENSG00000066032	23.1069	-1.40461	0.417148	-3.36717	0.000759433	0.0572479	CTNNA2	1496
ENSG00000158169	156.299	-0.288829	0.0859929	-3.35876	0.000782933	0.0588673	FANCC	2176
ENSG00000127445	280.848	-0.239296	0.0712876	-3.35677	0.000788585	0.0591398	PIN1	5300
ENSG00000162772	78.6204	0.615897	0.183655	3.35356	0.000797779	0.0596759	ATF3	467
ENSG00000169035	13.1942	-1.01409	0.303198	-3.34466	0.000823832	0.0614671	KLK7	5650
ENSG00000156042	107.55	-0.490111	0.14665	-3.34206	0.000831606	0.0617314	CFAP70	118491
ENSG00000166596	3.92303	-1.07495	0.321838	-3.34005	0.000837641	0.0620216	CFAP52	146845
ENSG00000168955	22.7296	0.623455	0.186834	3.33694	0.000847062	0.0624452	TM4SF20	79853
ENSG00000205592	85.3812	-0.846306	0.253632	-3.33675	0.000847643	0.0624452	MUC19	283463
ENSG00000137709	7.43601	-0.814283	0.244087	-3.33604	0.00084982	0.0624479	POU2F3	25833
ENSG00000167759	5.87429	1.74596	0.524209	3.33066	0.000866407	0.0632768	KLK13	26085
ENSG00000122882	435.097	0.156427	0.0469708	3.3303	0.000867523	0.0632768	ECD	11319
ENSG00000177359	89.7495	0.566708	0.170204	3.32958	0.000869776	0.0632768	OVOS2	144203
ENSG00000122824	197.85	-0.760868	0.228694	-3.32701	0.000877825	0.0636908	NUDT10	170685
ENSG00000079459	1056.1	-0.240784	0.0723862	-3.32638	0.000879833	0.0636908	FDFT1	2222
ENSG00000145113	687.798	-1.05552	0.317414	-3.32537	0.000883001	0.0637619	MUC4	4585
ENSG00000224051	142.238	-0.332783	0.100161	-3.32248	0.000892221	0.0642685	CPTP	80772
ENSG00000169918	18.7872	-0.424586	0.127868	-3.3205	0.000898554	0.0643183	OTUD7A	161725
ENSG00000185860	3.16688	-1.34053	0.403803	-3.31977	0.000900932	0.0643183	CCDC190	339512
ENSG00000117751	509.667	-0.147909	0.0445573	-3.31952	0.00090173	0.0643183	PPP1R8	5511
ENSG00000204128	8.63013	-1.77524	0.535305	-3.31632	0.000912107	0.0648998	C2orf72	257407
ENSG00000187672	28.5593	-0.891488	0.268935	-3.31489	0.000916805	0.0649173	ERC2	26059
ENSG00000135045	231.269	-0.310154	0.0936071	-3.31336	0.000921827	0.0650928	C9orf40	55071
ENSG00000168765	120.868	0.427494	0.129044	3.31278	0.000923745	0.0650928	GSTM4	2948
ENSG00000109193	1.75178	-1.05667	0.319152	-3.31087	0.000930065	0.0653802	SULT1E1	6783
ENSG00000150893	33.2924	-1.20078	0.363112	-3.30691	0.000943317	0.0661524	FREM2	341640
ENSG00000169083	99.102	-0.606494	0.183474	-3.30561	0.000947707	0.0662265	AR	367
ENSG00000214652	4.91086	0.679001	0.205431	3.30525	0.000948914	0.0662265	ZNF727	442319
ENSG00000189060	390.02	-0.497542	0.150738	-3.30071	0.000964417	0.0668979	H1-0	3005
ENSG00000100124	103.837	-0.320802	0.0971935	-3.30065	0.000964612	0.0668979	ANKRD54	129138
ENSG00000257365	52.4637	-0.239826	0.0726654	-3.30042	0.000965413	0.0668979	FNTB,CHURC1-FNTB	2342100529261
ENSG00000105755	98.9712	-0.466531	0.141548	-3.29593	0.000980982	0.0676553	ETHE1	23474
ENSG00000197421	8.50603	0.721963	0.219242	3.293	0.000991258	0.0680423	GGT3P	2679
ENSG00000152578	30.386	-0.690901	0.209885	-3.29181	0.000995465	0.0681706	GRIA4	2893
ENSG00000168509	4.83606	-1.05726	0.321565	-3.28786	0.00100954	0.0689724	HJV	148738
ENSG00000182264	9.93791	-0.587436	0.178863	-3.28427	0.00102246	0.0695721	IZUMO1	284359
ENSG00000016490	8.95526	-2.05198	0.624924	-3.28357	0.001025	0.0695721	CLCA1	1179
ENSG00000177511	20.8624	-1.15581	0.352012	-3.28344	0.00102547	0.0695721	ST8SIA3	51046
ENSG00000086827	257.423	-0.180873	0.0551767	-3.27807	0.00104519	0.0707457	ZW10	9183
ENSG00000137806	108.581	-0.180979	0.0552661	-3.27468	0.00105782	0.0713586	NDUFAF1	51103
ENSG00000135100	27.5244	0.550705	0.168363	3.27095	0.00107188	0.0720507	HNF1A	6927
ENSG00000148225	30.8509	-0.37319	0.114149	-3.26932	0.00107806	0.0722994	WDR31	114987
ENSG00000145879	9.59594	0.797319	0.243955	3.26831	0.00108192	0.0723918	SPINK7	84651
ENSG00000197599	47.9283	0.475891	0.145673	3.26684	0.00108755	0.072602	CCDC154	645811
ENSG00000103495	434.38	-0.217846	0.0666997	-3.26608	0.00109048	0.0726317	MAZ	4150
ENSG00000133488	6.5742	-0.631123	0.193447	-3.26252	0.00110428	0.0732079	SEC14L4	284904
ENSG00000115361	5.07506	-0.822647	0.252198	-3.2619	0.00110666	0.0732079	ACADL	33
ENSG00000158113	6.48498	-0.733054	0.224826	-3.26054	0.00111199	0.0733942	LRRC43	254050
ENSG00000215301	5228.19	0.219959	0.0674769	3.25977	0.00111504	0.0734287	DDX3X	1654
ENSG00000184698	12.1228	-1.158	0.355421	-3.2581	0.00112161	0.0736954	OR51M1	390059
ENSG00000163491	47.1331	-0.500862	0.153923	-3.25399	0.00113798	0.0743535	NEK10	152110
ENSG00000145908	156.487	0.604809	0.185922	3.25303	0.00114182	0.0743535	ZNF300	91975
ENSG00000122852	3.74444	-1.09092	0.335499	-3.25164	0.00114741	0.0745511	SFTPA1	653509
ENSG00000164287	8.21842	-0.711299	0.219108	-3.24633	0.00116902	0.075786	CDC20B	166979
ENSG00000215474	20.0154	-1.45903	0.451528	-3.23131	0.00123225	0.0791818	SKOR2	652991
ENSG00000185499	76.7639	-0.652956	0.202157	-3.22994	0.00123815	0.079386	MUC1	4582
ENSG00000184828	31.1659	-0.850567	0.263687	-3.22567	0.00125677	0.0801965	ZBTB7C	201501
ENSG00000157330	3.48011	-0.527761	0.16365	-3.22493	0.00126004	0.0801965	C1orf158	93190
ENSG00000259479	30.946	-0.405326	0.125693	-3.22474	0.00126089	0.0801965	SORD2P	653381
ENSG00000204941	3.03079	-1.19527	0.370753	-3.22391	0.00126454	0.0801965	PSG5	5673
ENSG00000189332	23.8009	-0.407068	0.126292	-3.22322	0.00126758	0.0802148	SLC25A51P4	494141
ENSG00000168925	6.23566	1.17402	0.364439	3.22144	0.00127549	0.080541	CTRB1	1504
ENSG00000008086	88.8143	-0.337043	0.104702	-3.21908	0.00128602	0.0810303	CDKL5	6792
ENSG00000175309	881.267	0.193336	0.0602137	3.21083	0.00132354	0.0830722	PHYKPL	85007
ENSG00000187492	8.68114	-0.526045	0.163841	-3.2107	0.00132412	0.0830722	CDHR4	389118
ENSG00000143156	88.5554	-0.251097	0.0783314	-3.20558	0.00134792	0.0843838	NME7	29922
ENSG00000265429	6.10617	0.417064	0.130211	3.20299	0.00136007	0.0849624	MIR4782	100616208
ENSG00000110243	1.14307	-1.60285	0.500833	-3.20038	0.00137248	0.0855539	APOA5	116519
ENSG00000086758	7929.46	-0.159692	0.0499879	-3.19461	0.0014002	0.0866267	HUWE1	10075
ENSG00000136689	146.558	0.721544	0.225886	3.19429	0.00140175	0.0866267	IL1RN	3557
ENSG00000048545	5.05087	-0.999642	0.313003	-3.19372	0.00140453	0.0866267	GUCA1A	2978
ENSG00000160183	48.0885	0.596706	0.186901	3.19263	0.00140985	0.0866908	TMPRSS3	64699
ENSG00000175206	18.7873	0.4478	0.140354	3.1905	0.00142029	0.0870466	NPPA	4878
ENSG00000186910	7.23727	-1.15236	0.361338	-3.18915	0.00142692	0.0872697	SERPINA11	256394
ENSG00000102802	67.4066	-0.644703	0.202261	-3.18748	0.00143521	0.0874712	MEDAG	84935
ENSG00000178568	52.084	0.942078	0.295575	3.18727	0.00143621	0.0874712	ERBB4	2066
ENSG00000149403	19.7965	0.688747	0.216225	3.18532	0.00144593	0.0877748	GRIK4	2900
ENSG00000213401	2.79024	-1.61136	0.505913	-3.18506	0.00144722	0.0877748	MAGEA12	4111
ENSG00000206579	57.9093	-0.533129	0.167474	-3.18336	0.00145576	0.0879074	XKR4	114786
ENSG00000102174	102.941	0.664176	0.208675	3.18283	0.00145844	0.0879074	PHEX	5251
ENSG00000166391	5.62234	-0.769252	0.241978	-3.17901	0.00147778	0.0887665	MOGAT2	80168
ENSG00000196468	0.917052	-1.5445	0.485922	-3.17848	0.00148048	0.0887665	FGF16	8823
ENSG00000125046	3.57894	-0.625267	0.196738	-3.17818	0.00148203	0.0887665	SSUH2	51066
ENSG00000165566	15.5471	-0.815995	0.256797	-3.17759	0.00148505	0.0887665	AMER2	219287
ENSG00000158055	27.2858	0.667074	0.210042	3.17591	0.00149368	0.0889287	GRHL3	57822
ENSG00000115138	10.9136	-0.673765	0.212206	-3.17506	0.00149808	0.0890089	POMC	5443
ENSG00000204177	43.9125	0.355376	0.111977	3.17367	0.00150526	0.0890728	BMS1P1	399761
ENSG00000187908	21.2558	-1.33176	0.419945	-3.17128	0.0015177	0.0895365	DMBT1	1755
ENSG00000182393	4.40527	0.951263	0.300013	3.17074	0.00152052	0.0895365	IFNL1	282618
ENSG00000149124	2.70199	-1.54284	0.486638	-3.1704	0.0015223	0.0895365	GLYAT	10249
ENSG00000142609	28.3628	-0.57334	0.180883	-3.16968	0.00152609	0.0895787	CFAP74	85452
ENSG00000204099	5.91548	0.832936	0.26286	3.16875	0.00153098	0.0896856	NEU4	129807
ENSG00000143469	3.75397	-1.40311	0.443011	-3.16721	0.00153909	0.0899795	SYT14	255928
ENSG00000069812	20.0232	-0.514335	0.162571	-3.16375	0.00155751	0.0907137	HES2	54626
ENSG00000114631	65.2089	-0.691872	0.21895	-3.15996	0.00157793	0.0916994	PODXL2	50512
ENSG00000212607	31.0416	0.462207	0.146352	3.15818	0.00158755	0.091892	SNORA3B	677826
ENSG00000081148	31.9992	0.42259	0.133899	3.15604	0.00159925	0.0923861	IMPG2	50939
ENSG00000187902	3.96674	-0.884108	0.280258	-3.15463	0.00160704	0.0926523	SHISA7	729956
ENSG00000164185	7.12826	-0.620093	0.196617	-3.1538	0.00161157	0.0927304	ZNF474	133923
ENSG00000181291	5.16287	-0.834967	0.264994	-3.15089	0.00162773	0.093476	TMEM132E	124842
ENSG00000177138	1.66283	-0.588928	0.187039	-3.14869	0.00164004	0.0939255	FAM9B	171483
ENSG00000127423	42.9238	-0.307754	0.0977525	-3.1483	0.00164223	0.0939255	AUNIP	79000
ENSG00000135776	92.1602	-0.235488	0.074811	-3.14777	0.00164522	0.0939255	ABCB10	23456
ENSG00000207980	6.19747	0.695753	0.221253	3.14461	0.00166311	0.0945864	MIR23A	407010
ENSG00000146147	15.5953	-0.94521	0.300655	-3.14384	0.00166749	0.0945864	MLIP	90523
ENSG00000241186	2.3603	0.610283	0.194151	3.14334	0.00167032	0.0945864	TDGF1	6997
ENSG00000224940	6.45408	-1.05076	0.334367	-3.14254	0.00167491	0.0945864	PRRT4	401399
ENSG00000166133	69.4127	-0.224286	0.0714649	-3.13841	0.00169867	0.0952987	RPUSD2	27079
ENSG00000116133	339.995	-0.41071	0.130919	-3.13713	0.00170611	0.0955322	DHCR24	1718
ENSG00000198756	33.1434	0.585245	0.186808	3.13288	0.00173102	0.0962257	COLGALT2	23127
ENSG00000117834	28.7622	0.554818	0.17712	3.13245	0.00173355	0.0962257	SLC5A9	200010
ENSG00000254656	22.3915	0.735991	0.235017	3.13165	0.00173827	0.0962257	RTL1	388015
ENSG00000177732	336.92	-0.408651	0.130491	-3.13165	0.00173828	0.0962257	SOX12	6666
ENSG00000174171	29.1522	0.405415	0.129655	3.12687	0.00176677	0.0974329	LOC105370792	105370792
ENSG00000126088	156.81	-0.229614	0.073451	-3.12608	0.00177155	0.0975122	UROD	7389
ENSG00000143167	4.75054	-0.754989	0.241596	-3.12501	0.001778	0.0976831	GPA33	10223
ENSG00000133958	22.3192	-0.4925	0.157788	-3.12127	0.00180074	0.098746	UNC79	57578
ENSG00000144481	7.92561	-0.811495	0.260053	-3.1205	0.00180545	0.0988188	TRPM8	79054
ENSG00000014257	82.3562	-0.560399	0.179715	-3.11826	0.00181925	0.0993876	ACPP	55
ENSG00000163421	9.12127	-1.10234	0.353786	-3.11585	0.00183417	0.0997156	PROK2	60675
ENSG00000110693	44.6771	-0.694091	0.222801	-3.1153	0.00183761	0.0997156	SOX6	55553
ENSG00000183690	6.06319	-0.82902	0.266118	-3.11524	0.00183797	0.0997156	EFHC2	80258
ENSG00000106327	48.2286	-0.505886	0.162417	-3.11473	0.00184113	0.0997156	TFR2	7036
ENSG00000181449	26.685	-0.740552	0.238146	-3.10965	0.00187308	0.100818	SOX2	6657
ENSG00000198130	425.99	0.256973	0.0827798	3.1043	0.00190732	0.102472	HIBCH	26275
ENSG00000244476	92.6435	0.276967	0.0892709	3.10255	0.00191862	0.102867	ERVFRD-1	405754
ENSG00000204962	3.87647	-0.776859	0.250433	-3.10207	0.00192173	0.102867	PCDHA8	56140
ENSG00000104611	30.7398	-0.642731	0.207296	-3.10055	0.00193163	0.103208	SH2D4A	63898
ENSG00000175267	13.7615	-0.763682	0.246501	-3.09809	0.00194774	0.103878	VWA3A	146177
ENSG00000095739	31.0582	0.562818	0.181794	3.09591	0.00196208	0.104452	BAMBI	25805
ENSG00000136938	1828.08	-0.363402	0.117445	-3.09422	0.00197331	0.104858	ANP32B	10541
ENSG00000162129	223.627	-0.225649	0.0729943	-3.09132	0.00199266	0.105644	CLPB	81570
ENSG00000185250	11.8004	-0.443241	0.143427	-3.09035	0.00199922	0.105644	PPIL6	285755
ENSG00000158748	8.25122	0.697375	0.225699	3.08985	0.00200257	0.105644	HTR6	3362
ENSG00000105549	3.21033	-1.36003	0.440524	-3.0873	0.00201981	0.105979	THEG	51298
ENSG00000170456	737.903	0.445058	0.144186	3.0867	0.00202393	0.106004	DENND5B	160518
ENSG00000104938	11.9728	-0.720636	0.233672	-3.08397	0.00204261	0.1066	CLEC4M	10332
ENSG00000264268	5.45997	0.485576	0.157493	3.08315	0.0020482	0.1067	MIR4767	100616467
ENSG00000162722	19.665	-0.539748	0.175181	-3.0811	0.0020624	0.107248	TRIM58	25893
ENSG00000151490	86.5094	0.39195	0.127331	3.0782	0.00208257	0.107913	PTPRO	5800
ENSG00000120008	983.401	0.153297	0.0498233	3.07682	0.00209224	0.108221	WDR11	55717
ENSG00000030304	39.9294	0.505132	0.164216	3.07602	0.00209784	0.108277	MUSK	4593
ENSG00000171234	7.52802	-1.70149	0.553221	-3.07561	0.00210074	0.108277	UGT2B7	7364
ENSG00000112981	2.98382	-0.743454	0.241801	-3.07465	0.0021075	0.108305	NME5	8382
ENSG00000120756	100.63	-0.688833	0.224062	-3.0743	0.00210996	0.108305	PLS1	5357
ENSG00000162571	5.18135	-0.850699	0.276748	-3.07391	0.0021127	0.108305	TTLL10	254173
ENSG00000072506	225.228	-0.292773	0.0952595	-3.07343	0.00211613	0.108305	HSD17B10	3028
ENSG00000183092	24.1299	0.52658	0.171527	3.06995	0.00214096	0.109193	BEGAIN	57596
ENSG00000182512	243.931	-0.243883	0.0794842	-3.06832	0.00215264	0.109351	GLRX5	51218
ENSG00000074706	243.376	0.517562	0.168687	3.06817	0.00215374	0.109351	IPCEF1	26034
ENSG00000007062	22.9152	-1.0892	0.355139	-3.06695	0.00216253	0.109351	PROM1	8842
ENSG00000137628	448.593	0.358064	0.11675	3.06694	0.00216261	0.109351	DDX60	55601
ENSG00000143951	437.819	-0.242669	0.0791249	-3.06692	0.0021628	0.109351	WDPCP	51057
ENSG00000046651	637.75	0.177045	0.0577521	3.06561	0.00217227	0.10964	OFD1	8481
ENSG00000145721	37.2495	0.594435	0.193991	3.06424	0.00218226	0.109953	LIX1	167410
ENSG00000112539	0.920474	-2.46966	0.806428	-3.06247	0.00219517	0.110413	C6orf118	168090
ENSG00000142449	7.96845	-1.10653	0.361577	-3.06028	0.00221132	0.110872	FBN3	84467
ENSG00000182518	104.981	-0.258743	0.0845512	-3.06019	0.00221195	0.110872	FAM104B	90736
ENSG00000185873	12.5898	1.09512	0.357919	3.05969	0.00221568	0.110872	TMPRSS11B	132724
ENSG00000163632	20.4164	0.298899	0.0978605	3.05433	0.0022556	0.112046	C3orf49	132200
ENSG00000099822	16.0546	-0.424134	0.138878	-3.05399	0.00225816	0.112046	HCN2	610
ENSG00000143184	13.487	-0.587357	0.192326	-3.05397	0.00225835	0.112046	XCL1	6375
ENSG00000134376	11.1779	-0.725824	0.23772	-3.05327	0.0022636	0.112115	CRB1	23418
ENSG00000137959	273.815	0.570686	0.186961	3.05244	0.00226989	0.112237	IFI44L	10964
ENSG00000196109	27.5116	0.43494	0.14259	3.05029	0.00228617	0.11285	ZNF676	163223
ENSG00000162989	6.45588	-0.773052	0.2536	-3.04831	0.00230132	0.113406	KCNJ3	3760
ENSG00000105173	117.343	-0.279478	0.091716	-3.04721	0.00230979	0.113631	CCNE1	898
ENSG00000165084	16.7199	-0.630614	0.207188	-3.04368	0.00233706	0.11437	C8orf34	116328
ENSG00000117593	646.25	-0.176989	0.0581571	-3.04329	0.00234009	0.11437	DARS2	55157
ENSG00000070526	15.5612	-0.895108	0.294177	-3.04275	0.00234425	0.11437	ST6GALNAC1	55808
ENSG00000112038	7.08537	-1.0953	0.359971	-3.04273	0.0023444	0.11437	OPRM1	4988
ENSG00000105701	696.493	-0.320943	0.105696	-3.03646	0.00239374	0.116387	FKBP8	23770
ENSG00000264462	98.7849	-0.766767	0.25267	-3.03466	0.00240805	0.116394	MIR3648-2	103504731
ENSG00000169710	1617.41	-0.293875	0.0968461	-3.03446	0.00240967	0.116394	FASN	2194
ENSG00000175785	6.88626	-1.09708	0.361543	-3.03444	0.00240984	0.116394	PRIMA1	145270
ENSG00000166507	19.3508	0.313477	0.103371	3.03254	0.00242504	0.116935	NDST2	8509
ENSG00000164900	4.2851	0.974298	0.321517	3.03031	0.00244299	0.11756	GBX1	2636
ENSG00000104760	5.97631	-1.85992	0.613848	-3.02994	0.00244606	0.11756	FGL1	2267
ENSG00000156709	392.603	-0.207392	0.0684704	-3.02892	0.00245429	0.117568	AIFM1	9131
ENSG00000164647	39.0242	0.664382	0.219512	3.02664	0.00247292	0.118266	STEAP1	26872
ENSG00000233701	4.30667	-0.629609	0.20806	-3.0261	0.00247734	0.118284	PRR23C	389152
ENSG00000145826	2.38037	-2.13406	0.706393	-3.02107	0.00251885	0.119874	LECT2	3950
ENSG00000172869	2680.55	0.210704	0.0697628	3.02029	0.0025253	0.119985	DMXL1	1657
ENSG00000155761	22.1676	-0.617619	0.204765	-3.01624	0.00255934	0.121404	SPAG17	200162
ENSG00000269332	3.37241	-0.960979	0.319479	-3.00796	0.00263011	0.124357	GOLGA2P9	440518
ENSG00000100804	207.805	-0.181214	0.0603017	-3.00512	0.00265473	0.124714	PSMB5	5693
ENSG00000158859	217.361	0.42565	0.141661	3.00471	0.00265831	0.124714	ADAMTS4	9507
ENSG00000007047	434.961	-0.254813	0.0848138	-3.00439	0.00266118	0.124714	MARK4	57787
ENSG00000138079	43.5053	0.413879	0.137773	3.00407	0.00266393	0.124714	SLC3A1	6519
ENSG00000153002	10.7573	-0.934514	0.311203	-3.00291	0.0026741	0.124714	CPB1	1360
ENSG00000163586	5.6661	-1.86535	0.621216	-3.00273	0.00267567	0.124714	FABP1	2168
ENSG00000106803	278.646	-0.286874	0.0955392	-3.00268	0.00267613	0.124714	SEC61B	10952
ENSG00000096264	5.88665	-1.56679	0.522108	-3.00088	0.00269197	0.125252	NCR2	9436
ENSG00000152413	126.538	0.39581	0.131926	3.00023	0.00269772	0.12532	HOMER1	9456
ENSG00000138722	145.924	-0.61748	0.205911	-2.99877	0.00271072	0.125523	MMRN1	22915
ENSG00000160882	6.67439	-0.891118	0.297248	-2.99789	0.00271856	0.125687	CYP11B1	1584
ENSG00000189430	15.1663	0.544088	0.181558	2.99677	0.00272856	0.12595	NCR1	9437
ENSG00000161944	8.4927	-0.556835	0.185911	-2.99518	0.00274284	0.126409	ASGR2	433
ENSG00000172250	33.0225	0.373666	0.124803	2.99404	0.0027531	0.126603	SERHL	94009
ENSG00000172331	185.706	-0.331892	0.110893	-2.9929	0.00276345	0.126603	BPGM	669
ENSG00000160868	9.69667	0.573759	0.192002	2.98829	0.00280543	0.12828	CYP3A4	1576
ENSG00000146839	7.362	-1.00181	0.335444	-2.98653	0.00282165	0.12882	ZAN	7455
ENSG00000164794	2.18827	-0.837662	0.280727	-2.9839	0.00284597	0.129525	KCNV1	27012
ENSG00000115844	8.51786	-0.868572	0.291301	-2.9817	0.00286654	0.130258	DLX2	1746
ENSG00000183527	191.734	-0.260462	0.0874631	-2.97797	0.00290163	0.131544	PSMG1	8624
ENSG00000188610	51.2413	-0.306204	0.102831	-2.97773	0.00290387	0.131544	FAM72B	653820
ENSG00000111713	7.88237	-0.717874	0.241139	-2.97702	0.00291065	0.131647	GYS2	2998
ENSG00000118046	540.604	-0.24543	0.0825246	-2.97402	0.00293927	0.132564	STK11	6794
ENSG00000105131	8.83199	0.462866	0.15567	2.97339	0.00294533	0.132564	EPHX3	79852
ENSG00000172828	57.5278	0.565479	0.19029	2.97166	0.00296191	0.132876	CES3	23491
ENSG00000169550	7.19393	-1.02636	0.34555	-2.97023	0.00297581	0.133149	MUC15	143662
ENSG00000128714	4.05529	-1.57179	0.52966	-2.96754	0.00300197	0.133704	HOXD13	3239
ENSG00000188933	5.43063	0.374927	0.126686	2.95951	0.0030813	0.136726	USP32P1	162632
ENSG00000188112	97.4166	0.567213	0.191705	2.95878	0.00308856	0.136726	C6orf132	647024
ENSG00000137843	10.9456	-0.564482	0.190859	-2.95759	0.00310051	0.137027	PAK6,BUB1B-PAK6	56924106821730
ENSG00000214960	20.0112	-0.442465	0.149625	-2.95717	0.00310476	0.137027	CRPPA	729920
ENSG00000132334	850.832	0.208016	0.0703933	2.95506	0.00312609	0.137761	PTPRE	5791
ENSG00000119698	86.4965	-0.795144	0.269197	-2.95376	0.0031393	0.138134	PPP4R4	57718
ENSG00000174899	4.22551	-1.23127	0.416949	-2.95304	0.0031466	0.138247	SLC66A1L	152078
ENSG00000184661	386.153	-0.273057	0.0925146	-2.9515	0.00316231	0.138728	CDCA2	157313
ENSG00000180592	35.6466	-0.449587	0.152389	-2.95027	0.00317501	0.138867	SKIDA1	387640
ENSG00000181143	9417.1	0.934455	0.316821	2.94947	0.00318318	0.139016	MUC16	94025
ENSG00000181409	45.606	0.562828	0.190912	2.9481	0.00319731	0.139163	AATK	9625
ENSG00000171174	37.6309	0.373293	0.126636	2.94776	0.00320085	0.139163	RBKS	64080
ENSG00000186017	346.076	0.305305	0.103752	2.94264	0.00325427	0.141246	ZNF566	84924
ENSG00000111271	507.692	0.182493	0.0620252	2.94224	0.00325845	0.141246	ACAD10	80724
ENSG00000161267	211.565	-0.336694	0.114504	-2.94045	0.00327736	0.141718	BDH1	622
ENSG00000161277	76.0093	-0.315476	0.107305	-2.94	0.0032821	0.141718	THAP8	199745
ENSG00000153339	1133.09	-0.199413	0.0678314	-2.93983	0.00328391	0.141718	TRAPPC8	22878
ENSG00000183840	5.37001	-0.956597	0.325587	-2.93806	0.00330268	0.142108	GPR39	2863
ENSG00000173465	107.209	-0.260263	0.0886821	-2.93479	0.00333773	0.143404	ZNRD2	10534
ENSG00000185448	1.85325	-1.88371	0.641998	-2.93413	0.0033448	0.143497	FAM47A	158724
ENSG00000145248	3.7162	-0.550823	0.187843	-2.93236	0.00336397	0.143896	SLC10A4	201780
ENSG00000169314	34.8624	0.397239	0.13553	2.93101	0.00337866	0.1441	C22orf15	150248
ENSG00000162598	2.01229	-2.15088	0.733925	-2.93065	0.00338255	0.1441	C1orf87	127795
ENSG00000196459	261.476	0.210098	0.0716921	2.93056	0.00338355	0.1441	TRAPPC2	6399
ENSG00000205649	2.5436	-0.873924	0.298278	-2.9299	0.00339075	0.144196	HTN3	3347
ENSG00000264802	2.20945	0.682704	0.23324	2.92705	0.00342197	0.144987	MIR5191	100847050
ENSG00000073670	27.8908	0.491589	0.167994	2.92622	0.00343107	0.144987	ADAM11	4185
ENSG00000223522	3.64242	0.328017	0.112101	2.92609	0.0034325	0.144987	LOC100505716	100505716
ENSG00000137441	4.64098	-0.764897	0.261419	-2.92594	0.0034342	0.144987	FGFBP2	83888
ENSG00000092445	25.0574	-0.441362	0.150993	-2.92307	0.00346596	0.145906	TYRO3	7301
ENSG00000188672	32.8115	-0.450768	0.154286	-2.92164	0.00348191	0.146365	RHCE	6006
ENSG00000118004	37.4653	-0.748911	0.256424	-2.92059	0.00349364	0.146647	COLEC11	78989
ENSG00000126010	11.2876	-0.582609	0.199527	-2.91995	0.00350083	0.146738	GRPR	2925
ENSG00000172005	91.299	0.749398	0.256802	2.91819	0.00352072	0.146938	MAL	4118
ENSG00000117592	1462.4	-0.325461	0.111558	-2.91741	0.00352947	0.147089	PRDX6	9588
ENSG00000136872	41.914	0.790846	0.271121	2.91695	0.00353473	0.147089	ALDOB	229
ENSG00000138678	48.2948	-0.588936	0.20197	-2.91595	0.00354607	0.147154	GPAT3	84803
ENSG00000198324	66.5734	0.447696	0.153631	2.91409	0.00356727	0.147614	PHETA1	144717
ENSG00000198774	11.6398	-0.579646	0.199005	-2.91273	0.00358289	0.14805	RASSF9	9182
ENSG00000142230	474.933	-0.169969	0.0583669	-2.91208	0.00359035	0.148149	SAE1	10055
ENSG00000183044	165.044	0.362019	0.124355	2.91117	0.00360078	0.148369	ABAT	18
ENSG00000206047	6.07843	-3.23671	1.11223	-2.91012	0.00361295	0.148369	DEFA1	1667
ENSG00000198681	6.16806	-2.49368	0.857043	-2.90964	0.00361847	0.148369	MAGEA1	4100
ENSG00000204613	9.06034	-1.63615	0.562342	-2.90953	0.00361974	0.148369	TRIM10	10107
ENSG00000179603	19.9877	-0.642253	0.22075	-2.90941	0.00362111	0.148369	GRM8	2918
ENSG00000178235	3.02807	-0.988536	0.339918	-2.90816	0.00363564	0.148755	SLITRK1	114798
ENSG00000165621	3.18946	-1.1295	0.388579	-2.90675	0.0036521	0.149219	OXGR1	27199
ENSG00000153487	382.65	-0.190263	0.0655157	-2.90409	0.00368325	0.150072	ING1	3621
ENSG00000129596	30.3697	-0.590478	0.203372	-2.90344	0.00369083	0.150078	CDO1	1036
ENSG00000176601	16.8954	-0.533632	0.183808	-2.9032	0.00369368	0.150078	MAP3K19	80122
ENSG00000134339	8.43763	-0.673797	0.232224	-2.90149	0.00371391	0.15069	SAA2	6289
ENSG00000148123	1.69911	-1.28873	0.444391	-2.89999	0.00373171	0.150953	PLPPR1	54886
ENSG00000119636	63.4325	-0.370098	0.127636	-2.89964	0.00373593	0.150953	BBOF1	80127
ENSG00000169903	3.46495	-1.15066	0.396977	-2.89855	0.00374898	0.151271	TM4SF4	7104
ENSG00000172361	11.5992	-0.455218	0.157078	-2.89804	0.00375501	0.151305	CFAP53	220136
ENSG00000122735	6.08001	-1.14379	0.3948	-2.89714	0.00376583	0.151532	DNAI1	27019
ENSG00000087586	195.58	-0.231538	0.0799536	-2.8959	0.0037807	0.151921	AURKA	6790
ENSG00000137804	1384.4	-0.276526	0.0955516	-2.894	0.00380369	0.152425	NUSAP1	51203
ENSG00000140525	996.362	-0.211449	0.0731351	-2.89121	0.00383767	0.153532	FANCI	55215
ENSG00000111729	47.4566	0.335821	0.116169	2.8908	0.00384268	0.153532	CLEC4A	50856
ENSG00000168928	7.92516	0.987694	0.341762	2.89	0.00385238	0.153532	CTRB2	440387
ENSG00000148218	173.759	-0.221847	0.0768198	-2.88789	0.00387833	0.154075	ALAD	210
ENSG00000158164	2.3227	-0.700698	0.24266	-2.88757	0.00388228	0.154075	TMSB15A	11013
ENSG00000166923	271.025	0.674681	0.233832	2.88532	0.00391015	0.154417	GREM1	26585
ENSG00000176890	360.239	-0.281335	0.0975098	-2.8852	0.00391164	0.154417	TYMS	7298
ENSG00000196754	17.719	-1.21393	0.420997	-2.88347	0.00393316	0.154847	S100A2	6273
ENSG00000174255	32.0589	0.380873	0.132163	2.88184	0.00395359	0.155233	ZNF80	7634
ENSG00000161618	278.901	-0.301943	0.104867	-2.8793	0.00398557	0.156278	ALDH16A1	126133
ENSG00000170748	12.6276	-0.809463	0.281299	-2.87759	0.0040072	0.156916	RBMXL2	27288
ENSG00000142961	393.725	0.441678	0.153658	2.87442	0.00404775	0.158026	MOB3C	148932
ENSG00000110200	27.0814	-0.210818	0.07337	-2.87336	0.00406133	0.158186	ANAPC15	25906
ENSG00000164821	2.24672	-2.81804	0.981866	-2.87009	0.0041036	0.159406	DEFA4	1669
ENSG00000125999	7.15806	-0.826989	0.288402	-2.86749	0.00413746	0.160508	BPIFB1	92747
ENSG00000187889	4.73938	-1.0117	0.353041	-2.86568	0.00416108	0.160996	FYB2	199920
ENSG00000185467	12.0267	0.493441	0.172254	2.86461	0.00417524	0.16133	KPNA7	402569
ENSG00000008226	56.5164	-0.398453	0.139215	-2.86214	0.00420796	0.162379	DLEC1	9940
ENSG00000168779	118.792	0.496151	0.173494	2.85976	0.00423964	0.163052	SHOX2	6474
ENSG00000129355	47.9497	-0.308449	0.107866	-2.85956	0.00424226	0.163052	CDKN2D	1032
ENSG00000214575	9.39575	-0.490469	0.171528	-2.8594	0.00424438	0.163052	CPEB1	64506
ENSG00000213996	7.14908	0.787035	0.275321	2.85861	0.00425504	0.163117	TM6SF2	53345
ENSG00000112972	521.607	-0.291862	0.102131	-2.85772	0.00426702	0.163362	HMGCS1	3157
ENSG00000134755	337.227	0.384634	0.134928	2.85066	0.00436284	0.166	DSC2	1824
ENSG00000198523	207.996	0.31845	0.111736	2.85002	0.00437162	0.166	PLN	5350
ENSG00000198948	52.4002	-0.548002	0.192336	-2.84919	0.00438311	0.166	MFAP3L	9848
ENSG00000263002	111.08	0.298085	0.104624	2.84909	0.00438438	0.166	ZNF234	10780
ENSG00000171195	6.19549	-1.59418	0.559639	-2.84859	0.00439131	0.166	MUC7	4589
ENSG00000172301	99.4357	-0.245513	0.0861905	-2.84849	0.00439271	0.166	COPRS	55352
ENSG00000203795	1.35511	-0.9549	0.335231	-2.84848	0.00439283	0.166	FAM24A	118670
ENSG00000149809	164.802	-0.277787	0.0975564	-2.84745	0.0044071	0.166324	TM7SF2	7108
ENSG00000133246	74.5837	-0.412631	0.144983	-2.84606	0.00442641	0.166837	PRAM1	84106
ENSG00000133256	80.3622	-0.335505	0.117953	-2.8444	0.00444952	0.167287	PDE6B	5158
ENSG00000056277	516.821	-0.292662	0.102895	-2.84428	0.00445113	0.167287	ZNF280C	55609
ENSG00000146166	5.55145	-0.814389	0.286375	-2.84378	0.00445815	0.167287	LGSN	51557
ENSG00000168556	127.111	-0.241545	0.0849448	-2.84356	0.0044613	0.167287	ING2	3622
ENSG00000184470	120.036	0.23747	0.0836127	2.84012	0.0045097	0.168885	TXNRD2	10587
ENSG00000181374	10.6872	0.683289	0.240733	2.83837	0.00453451	0.169211	CCL13	6357
ENSG00000186577	98.1066	0.178158	0.0627698	2.83827	0.00453583	0.169211	SMIM29	221491
ENSG00000103599	47.3164	-0.334027	0.117703	-2.83787	0.00454158	0.169211	IQCH	64799
ENSG00000080819	160.505	-0.231854	0.0817085	-2.83757	0.0045458	0.169211	CPOX	1371
ENSG00000115204	260.158	0.137517	0.0484648	2.83746	0.00454741	0.169211	MPV17	4358
ENSG00000231177	64.1225	0.288276	0.101611	2.83705	0.00455329	0.169214	LINC00852	84657
ENSG00000157693	399.026	0.168604	0.0594518	2.83598	0.00456851	0.169564	TMEM268	203197
ENSG00000139151	7.30536	-1.09814	0.38755	-2.83354	0.00460351	0.170646	PLCZ1	89869
ENSG00000250420	1.84682	-1.35076	0.476999	-2.83179	0.00462888	0.171369	AACSP1	729522
ENSG00000183688	202.972	-0.355796	0.125698	-2.83057	0.00464658	0.171806	RFLNB	359845
ENSG00000181016	28.1791	0.38336	0.135464	2.82998	0.00465503	0.1719	LSMEM1	286006
ENSG00000144452	113.014	-0.607579	0.214753	-2.8292	0.00466639	0.172102	ABCA12	26154
ENSG00000130720	5.45609	-1.13365	0.401081	-2.82649	0.00470609	0.173347	FIBCD1	84929
ENSG00000204001	14.3308	-0.981678	0.347399	-2.82579	0.00471639	0.173449	LCN8	138307
ENSG00000203814	1500.05	-0.344689	0.121992	-2.8255	0.00472076	0.173449	H2BC18	440689
ENSG00000109181	6.54629	-1.29793	0.459736	-2.82322	0.00475446	0.174425	UGT2B10	7365
ENSG00000229937	3.74358	-0.372746	0.132044	-2.82289	0.00475927	0.174425	PRPS1L1	221823
ENSG00000131730	112.713	0.260127	0.0923268	2.81746	0.00484056	0.176747	CKMT2	1160
ENSG00000068394	224.794	-0.214908	0.0762792	-2.81739	0.00484156	0.176747	GPKOW	27238
ENSG00000151725	295.244	-0.290916	0.10327	-2.81704	0.00484687	0.176747	CENPU	79682
ENSG00000168329	80.8579	0.498374	0.177016	2.81541	0.00487144	0.176858	CX3CR1	1524
ENSG00000066405	38.906	-0.504367	0.179154	-2.81527	0.00487359	0.176858	CLDN18	51208
ENSG00000185000	252.943	0.256497	0.091162	2.81364	0.00489842	0.176858	DGAT1	8694
ENSG00000099797	214.217	-0.186222	0.066186	-2.81361	0.00489888	0.176858	TECR	9524
ENSG00000186187	330.432	-0.419714	0.149177	-2.81353	0.00490001	0.176858	ZNRF1	84937
ENSG00000155256	271.682	0.170037	0.060436	2.81351	0.00490036	0.176858	ZFYVE27	118813
ENSG00000134548	13.2345	-0.604095	0.214716	-2.81346	0.00490109	0.176858	SPX	80763
ENSG00000136279	2154.72	0.181406	0.0644918	2.81284	0.00491053	0.176858	DBNL	28988
ENSG00000188596	80.2663	-0.471574	0.167725	-2.81159	0.00492971	0.17733	CFAP54	144535
ENSG00000188124	12.9449	-0.595214	0.21178	-2.81053	0.00494598	0.177477	OR2AG2	338755
ENSG00000260456	10.3812	-0.374143	0.133159	-2.80974	0.00495813	0.177695	C16orf95	100506581
ENSG00000215704	9.15438	0.387099	0.137826	2.80862	0.00497549	0.177907	CELA2B	51032
ENSG00000196636	95.6238	-0.28349	0.100952	-2.80817	0.00498238	0.177907	SDHAF3	57001
ENSG00000087510	22.5246	-0.709316	0.252634	-2.80768	0.00498997	0.177907	TFAP2C	7022
ENSG00000184207	144.148	-0.247353	0.0881019	-2.80758	0.00499152	0.177907	PGP	283871
ENSG00000169962	170.96	-0.556879	0.19839	-2.80699	0.0050007	0.177907	TAS1R3	83756
ENSG00000254245	58.5007	0.465017	0.165682	2.80668	0.00500546	0.177907	PCDHGA3	56112
ENSG00000182050	1.76668	0.90976	0.32415	2.8066	0.00500675	0.177907	MGAT4C	25834
ENSG00000184156	92.9394	0.471597	0.168121	2.80511	0.00503001	0.178516	KCNQ3	3786
ENSG00000125864	3.24652	-0.597595	0.213231	-2.80258	0.00506962	0.179486	BFSP1	631
ENSG00000140403	263.684	-0.377774	0.13482	-2.80205	0.00507784	0.179559	DNAJA4	55466
ENSG00000167325	755.628	-0.216624	0.0773359	-2.80107	0.00509328	0.179886	RRM1	6240
ENSG00000157131	7.62698	-2.52179	0.900623	-2.80005	0.00510943	0.180239	C8A	731
ENSG00000171119	6.01109	0.781348	0.279144	2.79908	0.00512477	0.180344	NRTN	4902
ENSG00000197565	15.9524	-0.504015	0.180131	-2.79804	0.00514139	0.180711	COL4A6	1288
ENSG00000177666	502.241	-0.296669	0.106096	-2.79623	0.00517029	0.181313	PNPLA2	57104
ENSG00000100678	64.6665	0.743354	0.265846	2.79619	0.00517096	0.181313	SLC8A3	6547
ENSG00000240764	168.241	0.361492	0.12934	2.79489	0.00519171	0.181822	PCDHGC5	56097
ENSG00000102221	310.509	-0.420548	0.150498	-2.79437	0.00520002	0.181895	JADE3	9767
ENSG00000175854	59.1765	-0.204849	0.0733426	-2.79304	0.00522152	0.182091	SWI5	375757
ENSG00000104154	1036.3	0.456756	0.163534	2.79303	0.00522172	0.182091	SLC30A4	7782
ENSG00000112796	70.0588	-0.405044	0.145064	-2.79218	0.00523541	0.182091	ENPP5	59084
ENSG00000163918	297.515	-0.20354	0.0729065	-2.7918	0.00524154	0.182091	RFC4	5984
ENSG00000063015	93.9343	0.345736	0.123849	2.7916	0.00524485	0.182091	SEZ6	124925
ENSG00000105141	7.91297	1.00631	0.360687	2.78999	0.00527095	0.182624	CASP14	23581
ENSG00000186732	3.61744	-1.01582	0.364274	-2.78861	0.00529351	0.183052	MPPED1	758
ENSG00000218819	40.8517	0.987817	0.354681	2.78509	0.00535135	0.184751	TDRD15	100129278
ENSG00000158825	14.4265	-0.63877	0.229563	-2.78254	0.00539347	0.185534	CDA	978
ENSG00000147588	7.58585	-0.862083	0.309849	-2.78227	0.00539803	0.185534	PMP2	5375
ENSG00000126787	356.091	-0.262348	0.0943764	-2.7798	0.00543926	0.186291	DLGAP5	9787
ENSG00000222020	8.0936	-0.379499	0.136531	-2.77957	0.00544309	0.186291	HDAC4-AS1	101928111
ENSG00000145494	270.142	-0.211039	0.075932	-2.77932	0.00544735	0.186291	NDUFS6	4726
ENSG00000237310	5.01266	-0.462635	0.1665	-2.77859	0.00545954	0.186291	GS1-124K5.4	100289098
ENSG00000166508	1271.85	-0.226617	0.0815586	-2.77857	0.00545981	0.186291	MCM7	4176
ENSG00000174417	15.598	0.661353	0.238246	2.77592	0.00550454	0.187598	TRHR	7201
ENSG00000002586	468.281	-0.272122	0.0980793	-2.77451	0.00552854	0.187945	CD99	4267
ENSG00000152078	53.9068	-0.631542	0.22765	-2.77418	0.00553406	0.187945	TLCD4	148534
ENSG00000169877	3.73923	-1.82042	0.656781	-2.77173	0.005576	0.188983	AHSP	51327
ENSG00000170537	20.5332	-0.467655	0.168729	-2.77163	0.00557757	0.188983	TMC7	79905
ENSG00000197461	260.899	0.396269	0.143029	2.77054	0.00559626	0.18902	PDGFA	5154
ENSG00000170293	21.6909	-0.448267	0.161804	-2.77044	0.00559809	0.18902	CMTM8	152189
ENSG00000239467	3.56218	-0.825367	0.297961	-2.77005	0.0056047	0.189024	ERICH2	285141
ENSG00000215864	11.0079	0.21785	0.0786803	2.76879	0.00562643	0.189538	NBPF7	343505
ENSG00000109758	2.84185	-1.09413	0.395577	-2.7659	0.00567667	0.190447	HGFAC	3083
ENSG00000173456	301.928	-0.206325	0.074599	-2.76579	0.00567858	0.190447	RNF26	79102
ENSG00000196655	199.225	-0.171284	0.0619307	-2.76573	0.00567952	0.190447	TRAPPC4	51399
ENSG00000138400	10.8682	-0.50952	0.184455	-2.7623	0.00573951	0.192237	MDH1B	130752
ENSG00000100266	640.647	0.144916	0.0524946	2.76059	0.00576969	0.192981	PACSIN2	11252
ENSG00000137198	38.4641	-0.493782	0.17908	-2.75733	0.00582753	0.194196	GMPR	2766
ENSG00000256612	7.60411	-0.543122	0.196989	-2.75712	0.00583127	0.194196	CYP2B7P	1556
ENSG00000162782	2.44252	-1.36886	0.496658	-2.75614	0.00584873	0.194555	TDRD5	163589
ENSG00000168081	78.7994	0.418545	0.151922	2.75501	0.00586912	0.194759	PNOC	5368
ENSG00000179314	34.0041	-0.563222	0.204485	-2.75435	0.00588084	0.194759	WSCD1	23302
ENSG00000203721	91.4093	0.567917	0.206193	2.75429	0.00588188	0.194759	LINC00862	554279
ENSG00000158816	9.21817	0.462735	0.168026	2.75394	0.00588823	0.194759	VWA5B1	127731
ENSG00000247746	71.4935	-0.285674	0.103798	-2.75221	0.0059195	0.195479	USP51	158880
ENSG00000124237	1.01498	-2.30937	0.839164	-2.75199	0.0059234	0.195479	C20orf85	128602
ENSG00000066926	208.375	-0.254921	0.0926801	-2.75055	0.00594953	0.19612	FECH	2235
ENSG00000100526	151.648	-0.273555	0.0994758	-2.74996	0.0059602	0.196249	CDKN3	1033
ENSG00000178607	162.417	0.295076	0.107331	2.74922	0.00597373	0.196252	ERN1	2081
ENSG00000258839	60.6042	0.298971	0.10888	2.74588	0.00603486	0.197593	MC1R	4157
ENSG00000092054	29.8956	1.04557	0.380847	2.74537	0.00604431	0.19768	MYH7	4625
ENSG00000067715	47.0205	-0.646555	0.235583	-2.74448	0.0060606	0.197991	SYT1	6857
ENSG00000177700	202.267	-0.233065	0.0849841	-2.74246	0.00609814	0.198607	POLR2L	5441
ENSG00000157087	24.0482	0.519415	0.189525	2.74061	0.00613244	0.199444	ATP2B2	491
ENSG00000180481	19.3108	0.504228	0.184097	2.73892	0.00616405	0.199804	GLIPR1L2	144321
ENSG00000071242	300.063	0.334613	0.122198	2.73829	0.00617603	0.19997	RPS6KA2	6196
ENSG00000198515	24.6624	0.469915	0.171729	2.73637	0.00621202	0.20069	CNGA1	1259
ENSG00000199266	34.9574	0.50808	0.185706	2.73593	0.00622041	0.200739	SNORA60	677837
ENSG00000105963	59.4804	-0.511917	0.18714	-2.73548	0.00622885	0.200789	ADAP1	11033
ENSG00000108001	154.084	-0.408763	0.14948	-2.73456	0.0062464	0.201133	EBF3	253738
ENSG00000014641	690.369	-0.27964	0.102301	-2.73349	0.00626668	0.201507	MDH1	4190
ENSG00000112319	50.1754	-0.723014	0.264563	-2.73287	0.00627856	0.201507	EYA4	2070
ENSG00000116984	1956.68	0.132995	0.0486653	2.73286	0.00627876	0.201507	MTR	4548
ENSG00000165376	7.68628	1.00096	0.366417	2.73176	0.00629972	0.201736	CLDN2	9075
ENSG00000012124	5761.59	0.319447	0.11724	2.72473	0.00643543	0.205856	CD22	933
ENSG00000184012	19.3906	0.753436	0.276641	2.72352	0.00645908	0.206387	TMPRSS2	7113
ENSG00000101958	22.3989	-0.451359	0.165873	-2.7211	0.00650644	0.207445	GLRA2	2742
ENSG00000132693	7.22727	-1.89494	0.696884	-2.71916	0.00654478	0.208212	CRP	1401
ENSG00000159733	175.217	0.336953	0.123943	2.71861	0.00655577	0.208335	ZFYVE28	57732
ENSG00000265929	30.595	-0.395134	0.145394	-2.71767	0.00657439	0.208599	MIR5195	100847062
ENSG00000129295	24.2373	-0.440608	0.162139	-2.71747	0.00657837	0.208599	LRRC6	23639
ENSG00000103202	166.389	-0.27309	0.100511	-2.71701	0.00658755	0.208663	NME4	4833
ENSG00000099364	387.065	-0.300164	0.110615	-2.7136	0.00665563	0.210135	FBXL19	54620
ENSG00000152763	74.91	-0.34655	0.127726	-2.71324	0.0066629	0.210137	WDR78	79819
ENSG00000128581	59.985	-0.246675	0.0909326	-2.71273	0.00667318	0.210234	IFT22	64792
ENSG00000157680	40.7551	0.547076	0.201734	2.71186	0.00669061	0.210556	DGKI	9162
ENSG00000019102	15.8686	-0.542384	0.200058	-2.71114	0.00670533	0.210595	VSIG2	23584
ENSG00000170956	29.5508	-0.499816	0.18436	-2.71109	0.00670629	0.210595	CEACAM3	1084
ENSG00000047648	67.8586	-0.394546	0.145727	-2.70744	0.00678047	0.212561	ARHGAP6	395
ENSG00000064692	92.2599	-0.535859	0.197932	-2.70729	0.00678348	0.212561	SNCAIP	9627
ENSG00000161270	29.6568	-0.644383	0.238209	-2.70512	0.00682805	0.21327	NPHS1,LOC107985317	4868107985317
ENSG00000251685	3.31062	-1.14396	0.423062	-2.70399	0.0068512	0.213765	LOC101929773	101929773
ENSG00000124467	5.03455	-0.888552	0.328746	-2.70285	0.00687472	0.214101	PSG8	440533
ENSG00000131203	249.337	0.459105	0.169903	2.70216	0.00688905	0.214258	IDO1	3620
ENSG00000153531	26.5299	-0.401099	0.148456	-2.7018	0.00689657	0.214264	ADPRHL1	113622
ENSG00000254986	317.115	-0.177619	0.065751	-2.70139	0.00690509	0.2143	DPP3	10072
ENSG00000106290	282.622	-0.19581	0.0725806	-2.69783	0.00697939	0.215632	TAF6	6878
ENSG00000148660	311.492	0.140884	0.0522289	2.69743	0.00698774	0.215632	CAMK2G	818
ENSG00000240720	12.4228	-0.469579	0.174095	-2.69726	0.00699121	0.215632	LRRD1	401387
ENSG00000076356	273.478	0.41715	0.154768	2.69532	0.00703209	0.216629	PLXNA2	5362
ENSG00000266756	1.25505	1.56487	0.580706	2.69477	0.0070437	0.216757	MIR5680	100847001
ENSG00000181588	133.988	-0.366197	0.135967	-2.69327	0.00707542	0.217275	MEX3D	399664
ENSG00000245317	31.9887	0.318254	0.118188	2.69278	0.00708587	0.217367	LOC100996419	100996419
ENSG00000258986	0.737968	-1.53089	0.568658	-2.69211	0.00710024	0.21742	TMEM179	388021
ENSG00000146374	102.155	0.381501	0.141729	2.69176	0.00710759	0.21742	RSPO3	84870
ENSG00000073792	47.4414	-0.48648	0.180818	-2.69044	0.00713569	0.217827	IGF2BP2	10644
ENSG00000186777	39.8813	-0.513087	0.19074	-2.68998	0.00714567	0.217827	ZNF732	654254
ENSG00000111186	32.9814	0.523074	0.194622	2.68764	0.00719584	0.218671	WNT5B	81029
ENSG00000001497	487.211	-0.19365	0.0720664	-2.6871	0.00720747	0.218797	LAS1L	81887
ENSG00000132972	4.61432	0.726927	0.270566	2.68669	0.00721631	0.218822	RNF17	56163
ENSG00000167676	296.865	0.408075	0.151906	2.68637	0.00722332	0.218822	PLIN4	729359
ENSG00000266038	4.65839	-0.432258	0.160954	-2.68559	0.00724015	0.218844	MIR4659A	100616348
ENSG00000215186	2.26452	-0.666193	0.248065	-2.68556	0.00724092	0.218844	GOLGA6B	55889
ENSG00000116014	10.8217	0.720623	0.268359	2.6853	0.00724655	0.218844	KISS1R	84634
ENSG00000261652	7.29205	-0.427146	0.15913	-2.68426	0.00726898	0.219295	C15orf65	145788
ENSG00000170961	113.32	0.394691	0.147219	2.68097	0.00734097	0.221238	HAS2	3037
ENSG00000179826	2.30519	-0.716275	0.267293	-2.67973	0.00736806	0.221596	MRGPRX3	117195
ENSG00000054938	10.9871	0.644888	0.240702	2.6792	0.00737984	0.221722	CHRDL2	25884
ENSG00000141428	113.859	-0.175536	0.0655357	-2.67848	0.00739582	0.221973	C18orf21	83608
ENSG00000171101	7.44034	0.526528	0.196617	2.67794	0.00740765	0.222069	SIGLEC17P	284367
ENSG00000067082	2995.74	0.241571	0.0902233	2.67747	0.00741795	0.222069	KLF6	1316
ENSG00000251733	111.284	0.517062	0.193128	2.6773	0.00742183	0.222069	SCARNA8	677776
ENSG00000102104	2.81846	-0.632563	0.236434	-2.67544	0.00746323	0.222926	RS1	6247
ENSG00000188659	19.9123	0.500589	0.187114	2.67532	0.00746576	0.222926	SAXO2	283726
ENSG00000132692	16.3968	0.692868	0.259243	2.67265	0.00752542	0.224019	BCAN	63827
ENSG00000184220	175.046	-0.238768	0.0893585	-2.67202	0.00753958	0.22405	CMSS1	84319
ENSG00000135083	13.4984	-0.46457	0.173893	-2.67158	0.0075495	0.22405	CCNJL	79616
ENSG00000160862	15.3601	-1.309	0.490211	-2.67029	0.00757868	0.224523	AZGP1	563
ENSG00000072274	4955.06	-0.271051	0.101547	-2.66922	0.00760268	0.224722	TFRC	7037
ENSG00000172568	144.209	0.240547	0.0901373	2.66868	0.00761508	0.224722	FNDC9	408263
ENSG00000110675	15.4167	-0.456579	0.171099	-2.66851	0.00761886	0.224722	ELMOD1	55531
ENSG00000167741	17.3282	0.548475	0.205573	2.66803	0.00762968	0.224722	GGT6	124975
ENSG00000010361	59.7139	-0.231399	0.086736	-2.66785	0.00763375	0.224722	FUZ	80199
ENSG00000154188	52.8889	-0.481091	0.180385	-2.66702	0.00765269	0.224826	ANGPT1	284
ENSG00000132855	42.4736	-0.397875	0.149214	-2.66647	0.0076652	0.224859	ANGPTL3	27329
ENSG00000187546	9.5271	-0.6365	0.238746	-2.66602	0.00767562	0.224859	AGMO	392636
ENSG00000184903	103.894	0.246053	0.0922945	2.66596	0.00767696	0.224859	IMMP2L	83943
ENSG00000185610	2.8594	-1.2124	0.454952	-2.66489	0.00770135	0.225347	DBX2	440097
ENSG00000169398	1928.34	0.245561	0.0921586	2.66455	0.00770919	0.225351	PTK2	5747
ENSG00000198093	135.198	0.22578	0.0847604	2.66375	0.0077276	0.2256	ZNF649	65251
ENSG00000112212	14.9972	-0.455358	0.170962	-2.6635	0.00773317	0.2256	TSPO2	222642
ENSG00000148158	745.399	0.23953	0.0899606	2.6626	0.00775385	0.225977	SNX30	401548
ENSG00000100342	375.21	0.299451	0.112513	2.66147	0.00778	0.226138	APOL1	8542
ENSG00000163818	158.563	-0.292644	0.10996	-2.66136	0.00778262	0.226138	LZTFL1	54585
ENSG00000180138	6.3051	-0.489443	0.184013	-2.65984	0.00781786	0.226936	CSNK1A1L	122011
ENSG00000037637	467.953	-0.103368	0.0388753	-2.65895	0.00783836	0.227142	FBXO42	54455
ENSG00000176194	2.17106	-1.40852	0.529778	-2.6587	0.00784438	0.227142	CIDEA	1149
ENSG00000197653	28.4785	-0.391976	0.147454	-2.65829	0.00785389	0.227142	DNAH10	196385
ENSG00000151917	16.5818	0.433985	0.163263	2.65819	0.00785611	0.227142	BEND6	221336
ENSG00000216058	3.26127	-0.693306	0.260972	-2.65663	0.0078925	0.22752	MIR944	100126340
ENSG00000106366	399.516	0.415762	0.1565	2.65663	0.00789259	0.22752	SERPINE1	5054
ENSG00000131477	50.6756	-0.371407	0.139893	-2.65494	0.00793229	0.228439	RAMP2	10266
ENSG00000102384	374.344	-0.274107	0.103317	-2.65307	0.00797628	0.229253	CENPI	2491
ENSG00000104549	424.086	-0.227599	0.0858348	-2.6516	0.00801122	0.229642	SQLE	6713
ENSG00000144040	155.311	-0.21641	0.0816176	-2.6515	0.00801341	0.229642	SFXN5	94097
ENSG00000177595	308.854	-0.259272	0.097815	-2.65064	0.00803398	0.22999	PIDD1	55367
ENSG00000131016	565.258	-0.431111	0.162663	-2.65033	0.00804133	0.22999	AKAP12	9590
ENSG00000169188	422.073	-0.188183	0.0710344	-2.64918	0.00806874	0.23021	APEX2	27301
ENSG00000196277	16.2798	-0.644073	0.243144	-2.64893	0.00807464	0.23021	GRM7	2917
ENSG00000186472	234.806	0.724884	0.273677	2.64868	0.00808059	0.23021	PCLO	27445
ENSG00000269609	40.0493	0.22641	0.0855163	2.64756	0.00810747	0.230751	RPARP-AS1	100505761
ENSG00000088325	878.416	-0.222243	0.0839659	-2.64683	0.00812504	0.230804	TPX2	22974
ENSG00000136824	1566.2	-0.21266	0.0803453	-2.64682	0.00812516	0.230804	SMC2	10592
ENSG00000139737	203.177	-0.272016	0.102806	-2.64591	0.00814707	0.231067	SLAIN1	122060
ENSG00000188070	49.1771	-0.322976	0.122087	-2.64545	0.00815821	0.231067	C11orf95	65998
ENSG00000204060	17.4578	-0.619717	0.234266	-2.64535	0.00816054	0.231067	FOXO6	100132074
ENSG00000161798	3.18614	-1.53127	0.578902	-2.64512	0.00816611	0.231067	AQP5	362
ENSG00000183309	521.626	0.151304	0.0572344	2.64358	0.00820339	0.231256	ZNF623	9831
ENSG00000111860	1647.61	0.252386	0.0954733	2.64353	0.00820469	0.231256	CEP85L	387119
ENSG00000147697	15.0277	0.549258	0.207785	2.64339	0.00820802	0.231256	GSDMC	56169
ENSG00000227908	12.6368	0.307225	0.116232	2.64321	0.00821244	0.231256	FLJ31104	441072
ENSG00000172031	2.99998	-0.563821	0.213594	-2.63968	0.00829833	0.233225	EPHX4	253152
ENSG00000018869	49.9354	0.338479	0.128313	2.63791	0.0083418	0.233246	ZNF582	147948
ENSG00000119537	756.873	0.231233	0.0876715	2.63749	0.00835216	0.233246	KDSR	2531
ENSG00000251898	10.359	0.51896	0.196767	2.63743	0.00835357	0.233246	SCARNA11	677780
ENSG00000174697	10.3487	-0.585288	0.221917	-2.63742	0.00835394	0.233246	LEP	3952
ENSG00000253873	262.277	0.325794	0.123685	2.63407	0.00843675	0.234852	PCDHGA11	56105
ENSG00000204983	19.7374	0.543613	0.206456	2.63307	0.0084617	0.235322	PRSS1	5644
ENSG00000173124	34.8895	0.454448	0.17269	2.63159	0.00849872	0.235555	ACSM6	142827
ENSG00000099783	1728.63	-0.154099	0.0585585	-2.63154	0.00849993	0.235555	HNRNPM	4670
ENSG00000164418	14.5061	-0.619469	0.235411	-2.63144	0.00850235	0.235555	GRIK2	2898
ENSG00000185046	43.9814	0.464462	0.176727	2.62814	0.00858531	0.237402	ANKS1B	56899
ENSG00000132740	255.239	-0.171076	0.0651142	-2.62732	0.00860602	0.237576	IGHMBP2	3508
ENSG00000124216	25.7456	0.44699	0.170194	2.62636	0.00863027	0.237692	SNAI1	6615
ENSG00000170540	479.279	-0.191591	0.0729562	-2.62612	0.00863654	0.237692	ARL6IP1	23204
ENSG00000120457	90.3358	0.305733	0.11647	2.62499	0.00866521	0.238056	KCNJ5	3762
ENSG00000138411	355.076	0.256329	0.0976948	2.62377	0.00869622	0.238635	HECW2	57520
ENSG00000170439	14.9549	0.606653	0.23124	2.62347	0.00870379	0.238635	METTL7B	196410
ENSG00000096996	336.463	0.231193	0.0881953	2.62138	0.00875753	0.239233	IL12RB1	3594
ENSG00000147231	219.77	-0.407172	0.155329	-2.62135	0.00875811	0.239233	RADX	55086
ENSG00000167780	6.89089	0.720633	0.274978	2.62069	0.00877508	0.239472	SOAT2	8435
ENSG00000245526	7.45818	-0.573215	0.218818	-2.6196	0.00880342	0.240021	LINC00461	645323
ENSG00000101134	17.8017	0.514952	0.196639	2.61877	0.00882479	0.240154	DOK5	55816
ENSG00000160211	468.026	-0.216888	0.0829061	-2.61607	0.00889483	0.241807	G6PD	2539
ENSG00000261934	233.906	0.348036	0.133057	2.61568	0.00890487	0.241807	PCDHGA9	56107
ENSG00000111046	6.35148	-1.6084	0.615031	-2.61516	0.00891868	0.241807	MYF6	4618
ENSG00000162595	9.35558	-0.589417	0.225494	-2.61389	0.0089517	0.242477	DIRAS3	9077
ENSG00000182676	8.26199	-0.477098	0.182592	-2.61292	0.00897724	0.24254	PPP1R27	116729
ENSG00000169972	65.0209	-0.279526	0.106992	-2.61259	0.00898589	0.24254	PUSL1	126789
ENSG00000073734	8.89008	-0.67866	0.259773	-2.61251	0.008988	0.24254	ABCB11	8647
ENSG00000104738	1336	-0.237134	0.0908457	-2.61029	0.00904656	0.243561	MCM4	4173
ENSG00000139044	82.803	-0.555791	0.21302	-2.60911	0.00907782	0.243889	B4GALNT3	283358
ENSG00000167103	30.1813	0.407609	0.156228	2.60906	0.00907906	0.243889	PIP5KL1	138429
ENSG00000243284	7.71342	0.497078	0.190603	2.60792	0.00910943	0.244317	VSIG8	391123
ENSG00000182872	974.843	-0.156826	0.0601364	-2.60783	0.00911173	0.244317	RBM10	8241
ENSG00000115935	4966.83	0.159489	0.061244	2.60415	0.00921017	0.246503	WIPF1	7456
ENSG00000133019	19.941	-0.640035	0.245811	-2.60377	0.0092205	0.246553	CHRM3	1131
ENSG00000189238	10.8311	0.557203	0.214076	2.60283	0.0092457	0.246709	LINC00943	100507206
ENSG00000243978	7.29689	-0.970591	0.37293	-2.60261	0.00925168	0.246709	RTL9	57529
ENSG00000169605	5.84748	-1.87383	0.720318	-2.6014	0.00928449	0.247082	GKN1	56287
ENSG00000115271	242.529	-0.245579	0.0944114	-2.60115	0.00929108	0.247082	GCA	25801
ENSG00000131459	215.588	0.383134	0.147399	2.5993	0.00934142	0.247743	GFPT2	9945
ENSG00000005249	445.754	-0.523848	0.201599	-2.59847	0.00936404	0.247759	PRKAR2B	5577
ENSG00000165304	338.918	-0.245157	0.09435	-2.59838	0.00936647	0.247759	MELK	9833
ENSG00000187713	113.986	-0.180716	0.069554	-2.59822	0.00937096	0.247759	TMEM203	94107
ENSG00000150773	10.6293	-0.372875	0.143522	-2.59803	0.009376	0.247759	PIH1D2	120379
ENSG00000090013	112.594	-0.323635	0.124658	-2.59619	0.00942644	0.248715	BLVRB	645
ENSG00000240247	3.79446	-3.09393	1.19177	-2.59609	0.00942924	0.248715	DEFA1B	728358
ENSG00000174437	3064.9	-0.129999	0.050088	-2.59541	0.00944772	0.248978	ATP2A2	488
ENSG00000128713	5.38327	1.28767	0.496648	2.59273	0.00952186	0.250479	HOXD11	3237
ENSG00000105364	330.437	-0.204629	0.0789551	-2.59172	0.00954988	0.25099	MRPL4	51073
ENSG00000150722	32.3316	-0.771083	0.297569	-2.59127	0.00956216	0.251005	PPP1R1C	151242
ENSG00000106804	213.506	0.292789	0.112999	2.59107	0.00956766	0.251005	C5	727
ENSG00000105523	7.81431	-0.698239	0.269563	-2.59027	0.0095902	0.251052	FAM83E	54854
ENSG00000146197	294.427	0.202259	0.0780938	2.58995	0.00959893	0.251052	SCUBE3	222663
ENSG00000162174	22.953	-0.385693	0.148927	-2.5898	0.00960304	0.251052	ASRGL1	80150
ENSG00000163083	27.6783	-0.444432	0.171631	-2.58947	0.0096125	0.251052	INHBB	3625
ENSG00000128951	744.985	-0.185376	0.0716073	-2.58879	0.0096315	0.251222	DUT	1854
ENSG00000022277	305.93	-0.159899	0.0617729	-2.5885	0.00963959	0.251222	RTF2	51507
ENSG00000255587	6.07187	-0.772385	0.298413	-2.58831	0.00964482	0.251222	RAB44	401258
ENSG00000241360	33.0912	-0.485977	0.187817	-2.5875	0.00966744	0.251493	PDXP	57026
ENSG00000198947	2143.26	0.425909	0.164649	2.58676	0.0096882	0.251493	DMD	1756
ENSG00000132837	7.35108	-0.533756	0.206366	-2.58645	0.00969692	0.251493	DMGDH	29958
ENSG00000089169	12.8323	0.760841	0.29417	2.5864	0.00969834	0.251493	RPH3A	22895
ENSG00000240108	2.39658	-0.574501	0.222304	-2.58431	0.00975748	0.252448	NCOR1P1	149934
ENSG00000143627	5.00183	-0.718303	0.278016	-2.58367	0.00977542	0.252448	PKLR	5313
ENSG00000100146	33.5549	0.280717	0.108659	2.58348	0.00978086	0.252448	SOX10	6663
ENSG00000147647	12.0745	-0.65536	0.253683	-2.58338	0.00978379	0.252448	DPYS	1807
ENSG00000148408	11.7264	0.66347	0.256834	2.58326	0.00978708	0.252448	CACNA1B	774
ENSG00000140263	74.6581	-0.309862	0.119964	-2.58295	0.00979591	0.252452	SORD	6652
ENSG00000122756	6.05157	-0.934144	0.361753	-2.58227	0.00981532	0.252507	CNTFR	1271
ENSG00000150967	33.3007	-0.315671	0.122292	-2.5813	0.00984291	0.252563	ABCB9	23457
ENSG00000170465	72.8896	1.10633	0.428597	2.58129	0.00984306	0.252563	KRT6C	286887
ENSG00000053501	132.594	0.197172	0.0764054	2.5806	0.00986286	0.252616	USE1	55850
ENSG00000115053	4484.22	-0.248222	0.096244	-2.57909	0.009906	0.253276	NCL	4691
ENSG00000081985	78.2178	0.368185	0.142796	2.5784	0.00992581	0.25356	IL12RB2	3595
ENSG00000101204	1.71719	-1.50825	0.585196	-2.57734	0.00995651	0.253936	CHRNA4	1137
ENSG00000066735	55.561	-0.401383	0.155739	-2.57729	0.00995791	0.253936	KIF26A	26153
ENSG00000117395	246.819	-0.181303	0.0703947	-2.57551	0.0100091	0.254639	EBNA1BP2	10969
ENSG00000172955	18.3588	-0.463201	0.179872	-2.57517	0.010019	0.254639	ADH6	130
ENSG00000165644	82.5285	0.310021	0.1204	2.57492	0.0100263	0.254639	COMTD1	118881
ENSG00000050628	122.379	-0.446448	0.173435	-2.57415	0.0100486	0.254639	PTGER3	5733
ENSG00000133055	9.58508	-0.765095	0.297226	-2.57412	0.0100496	0.254639	MYBPH	4608
ENSG00000165215	8.96833	-0.589445	0.229043	-2.57352	0.0100671	0.254639	CLDN3	1365
ENSG00000183032	6.82817	-0.520927	0.202428	-2.57339	0.0100707	0.254639	SLC25A21	89874
ENSG00000123144	912.299	-0.239683	0.0931416	-2.57332	0.0100728	0.254639	TRIR	79002
ENSG00000101412	335.384	-0.297235	0.115598	-2.57127	0.0101326	0.255353	E2F1	1869
ENSG00000242715	1.7693	-1.13275	0.440576	-2.57106	0.0101387	0.255353	CCDC169	728591
ENSG00000205922	13.4843	-0.583339	0.226888	-2.57105	0.0101392	0.255353	ONECUT3	390874
ENSG00000094631	879.592	-0.16436	0.0639376	-2.57063	0.0101513	0.255353	HDAC6	10013
ENSG00000141858	381.755	-0.209137	0.0813588	-2.57056	0.0101535	0.255353	SAMD1	90378
ENSG00000137766	12.1265	-0.735114	0.286027	-2.57009	0.0101672	0.255476	UNC13C	440279
ENSG00000186297	1.62887	-1.16868	0.454893	-2.56913	0.0101954	0.255963	GABRA5	2558
ENSG00000124749	15.0203	-0.545264	0.212276	-2.56866	0.0102093	0.256094	COL21A1	81578
ENSG00000170162	2.27989	-2.11556	0.824048	-2.56728	0.0102499	0.256669	VGLL2	245806
ENSG00000165724	93.3785	-0.212652	0.0828562	-2.56653	0.0102723	0.25701	ZMYND19	116225
ENSG00000187980	10.935	0.454639	0.177336	2.56372	0.0103556	0.258873	PLA2G2C	391013
ENSG00000254122	263.604	0.328887	0.128305	2.56332	0.0103676	0.258951	PCDHGB7	56099
ENSG00000163581	8.25455	-0.993609	0.387714	-2.56273	0.0103851	0.259166	SLC2A2	6514
ENSG00000180425	5.61798	-0.25532	0.0996637	-2.56181	0.0104127	0.259287	C11orf71	54494
ENSG00000175262	7.63002	0.432139	0.168707	2.56148	0.0104228	0.259287	C1orf127	148345
ENSG00000211578	6.66749	0.371633	0.145105	2.56113	0.0104332	0.259287	MIR766	768218
ENSG00000170379	157.098	0.277344	0.108291	2.56109	0.0104344	0.259287	TCAF2	285966
ENSG00000163040	30.654	-0.414874	0.162115	-2.55914	0.0104932	0.260356	CCDC74A	90557
ENSG00000162981	71.5266	-0.536155	0.209512	-2.55907	0.0104953	0.260356	LRATD1	151354
ENSG00000166965	239.838	-0.180664	0.0706586	-2.55685	0.0105624	0.261622	RCCD1	91433
ENSG00000094755	20.848	-0.721398	0.28215	-2.55679	0.0105642	0.261622	GABRP	2568
ENSG00000071539	180.319	-0.251742	0.0985124	-2.55544	0.0106054	0.261974	TRIP13	9319
ENSG00000161551	221.986	0.22043	0.0862736	2.55502	0.0106183	0.26207	ZNF577	84765
ENSG00000136811	758.566	-0.147001	0.0575575	-2.55399	0.0106497	0.262402	ODF2	4957
ENSG00000124177	1541.74	0.112781	0.0441756	2.55301	0.0106797	0.262635	CHD6	84181
ENSG00000136111	1367.79	-0.392174	0.153668	-2.55208	0.0107083	0.262735	TBC1D4	9882
ENSG00000137801	2182.88	0.390838	0.15329	2.54966	0.0107829	0.264041	THBS1	7057
ENSG00000223572	23.3632	-0.94193	0.369461	-2.54947	0.0107886	0.264041	CKMT1A	548596
ENSG00000110492	156.474	0.336077	0.131913	2.54771	0.0108432	0.264837	MDK	4192
ENSG00000185974	2.26918	-1.21028	0.475078	-2.54755	0.0108484	0.264837	GRK1	6011
ENSG00000141337	167.298	0.231088	0.0907334	2.54688	0.0108689	0.265116	ARSG	22901
ENSG00000185522	32.3007	-0.391197	0.153708	-2.54506	0.0109258	0.266282	LMNTD2	256329
ENSG00000132819	1102.47	-0.190052	0.0746933	-2.54443	0.0109457	0.266291	RBM38	55544
ENSG00000196368	48.7642	-0.50552	0.198758	-2.5434	0.010978	0.266291	NUDT11	55190
ENSG00000208024	2.82288	0.45173	0.177613	2.54333	0.0109801	0.266291	MIR199A2	406977
ENSG00000175592	23.2506	0.355922	0.139953	2.54315	0.0109857	0.266291	FOSL1	8061
ENSG00000236761	48.1296	0.435031	0.171069	2.54301	0.0109901	0.266291	CTAGE9	643854
ENSG00000182901	31.1014	-0.940869	0.370089	-2.54227	0.0110134	0.266412	RGS7	6000
ENSG00000154080	6.35067	-1.15971	0.456233	-2.54192	0.0110246	0.266462	CHST9	83539
ENSG00000167244	214.559	-0.510228	0.200814	-2.5408	0.0110601	0.267099	IGF2	3481
ENSG00000172461	2.34538	-0.898063	0.354048	-2.53656	0.0111947	0.26949	FUT9	10690
ENSG00000245017	10.9613	-0.389643	0.153613	-2.53652	0.011196	0.26949	LINC02453	643770
ENSG00000100593	1.74574	-0.826224	0.325774	-2.53619	0.0112067	0.269524	ISM2	145501
ENSG00000239382	39.2261	0.212082	0.0836353	2.5358	0.011219	0.269599	ALKBH6	84964
ENSG00000137815	782.266	-0.120188	0.0474103	-2.53506	0.0112429	0.269949	RTF1	23168
ENSG00000101680	34.8357	-0.470279	0.185538	-2.53468	0.0112549	0.270015	LAMA1	284217
ENSG00000131828	579.237	-0.17847	0.0704223	-2.53428	0.0112679	0.270106	PDHA1	5160
ENSG00000179912	586.448	0.133894	0.052848	2.53356	0.0112909	0.270435	R3HDM2	22864
ENSG00000072803	535.214	0.133051	0.052534	2.53267	0.0113198	0.27058	FBXW11	23291
ENSG00000042317	53.9139	-0.236986	0.0935812	-2.53241	0.0113282	0.27058	SPATA7	55812
ENSG00000180479	147.771	0.310395	0.122587	2.53203	0.0113405	0.27058	ZNF571	51276
ENSG00000184678	980.528	-0.261359	0.103233	-2.53173	0.01135	0.27058	H2BC21	8349
ENSG00000106686	30.3579	-0.367434	0.145137	-2.53163	0.0113535	0.27058	SPATA6L	55064
ENSG00000127564	191.679	-0.297567	0.117549	-2.53143	0.0113599	0.27058	PKMYT1	9088
ENSG00000117650	113.128	-0.262989	0.103898	-2.53122	0.0113668	0.27058	NEK2	4751
ENSG00000205420	189.732	1.05415	0.416571	2.53055	0.0113885	0.27077	KRT6A	3853
ENSG00000149295	2.03656	-0.976384	0.386061	-2.52909	0.0114359	0.27157	DRD2	1813
ENSG00000128944	131.19	-0.203054	0.080318	-2.52812	0.0114675	0.27157	KNSTRN	90417
ENSG00000182985	614.522	-0.410948	0.16256	-2.52798	0.011472	0.27157	CADM1	23705
ENSG00000266463	5.42069	-1.29968	0.514254	-2.52732	0.0114937	0.27157	MIR3196	100423014
ENSG00000125845	52.4535	0.492186	0.194759	2.52716	0.011499	0.27157	BMP2	650
ENSG00000148604	1.39221	-0.775739	0.307002	-2.52682	0.0115101	0.27157	RGR	5995
ENSG00000188505	22.6274	0.660478	0.261409	2.5266	0.0115171	0.27157	NCCRP1	342897
ENSG00000065325	7.63594	-0.865794	0.342687	-2.52649	0.0115209	0.27157	GLP2R	9340
ENSG00000088305	54.7207	-0.340403	0.134734	-2.52648	0.0115213	0.27157	DNMT3B	1789
ENSG00000168229	66.6964	0.38464	0.15225	2.52638	0.0115245	0.27157	PTGDR	5729
ENSG00000175344	20.7947	0.482394	0.190986	2.52581	0.0115431	0.271726	CHRNA7	1139
ENSG00000204815	9.09661	-0.354948	0.140539	-2.52561	0.0115497	0.271726	TTC25	83538
ENSG00000114346	605.96	-0.234999	0.0930715	-2.52493	0.011572	0.271911	ECT2	1894
ENSG00000102854	15.7666	-0.816772	0.323749	-2.52286	0.0116406	0.272614	MSLN	10232
ENSG00000100211	29.5268	-0.170651	0.0676421	-2.52284	0.011641	0.272614	CBY1	25776
ENSG00000135249	323.662	-0.16921	0.0670746	-2.52271	0.0116455	0.272614	RINT1	60561
ENSG00000153789	0.905732	-1.05212	0.417195	-2.52188	0.011673	0.272614	FAM92B	339145
ENSG00000197465	8.51441	-0.596271	0.236496	-2.52128	0.011693	0.272614	GYPE	2996
ENSG00000132164	3.358	-0.484897	0.192349	-2.52093	0.0117045	0.272614	SLC6A11	6538
ENSG00000136514	51.1098	0.304632	0.120848	2.52078	0.0117094	0.272614	RTP4	64108
ENSG00000183770	2.58807	-0.91506	0.363009	-2.52077	0.01171	0.272614	FOXL2	668
ENSG00000184933	12.7394	-0.546377	0.216799	-2.5202	0.0117288	0.272614	OR6A2	8590
ENSG00000178700	66.4111	0.226996	0.0900741	2.5201	0.0117322	0.272614	DHFR2	200895
ENSG00000155962	409.263	0.293456	0.116449	2.52004	0.0117343	0.272614	CLIC2	1193
ENSG00000139154	963.65	-0.17942	0.0711986	-2.51999	0.0117359	0.272614	AEBP2	121536
ENSG00000112367	322.055	0.161029	0.0639124	2.51952	0.0117515	0.272614	FIG4	9896
ENSG00000167434	3.52755	-1.07886	0.428212	-2.51945	0.011754	0.272614	CA4	762
ENSG00000152822	6.77208	-0.625243	0.248191	-2.5192	0.0117623	0.272614	GRM1	2911
ENSG00000125869	7.03969	-0.555773	0.220633	-2.519	0.011769	0.272614	LAMP5	24141
ENSG00000125354	2818.21	0.21242	0.0843302	2.5189	0.011772	0.272614	SEPTIN6	23157
ENSG00000143126	332.905	-0.316196	0.125561	-2.51826	0.0117937	0.272628	CELSR2	1952
ENSG00000165113	47.5617	-0.250587	0.0995714	-2.51666	0.0118474	0.27351	GKAP1	80318
ENSG00000124557	23.3461	0.405945	0.161309	2.51656	0.0118506	0.27351	BTN1A1	696
ENSG00000101843	274.228	-0.241193	0.0958839	-2.51546	0.0118876	0.274028	PSMD10	5716
ENSG00000196421	12.1499	0.415902	0.165393	2.51463	0.0119157	0.274145	C20orf204	284739
ENSG00000189369	259.024	-0.204402	0.081301	-2.51414	0.0119325	0.274186	GSPT2	23708
ENSG00000018236	41.4542	-0.546401	0.217363	-2.51377	0.0119448	0.274186	CNTN1	1272
ENSG00000055732	95.4711	0.371806	0.148054	2.51129	0.0120292	0.275886	MCOLN3	55283
ENSG00000173674	279.996	0.228135	0.0908729	2.51048	0.0120567	0.276056	EIF1AX	1964
ENSG00000134240	6.5637	-1.32914	0.529458	-2.51038	0.0120602	0.276056	HMGCS2	3158
ENSG00000165782	187.11	0.118796	0.0473253	2.5102	0.0120663	0.276056	PIP4P1	90809
ENSG00000169021	163.756	-0.158759	0.0633015	-2.50798	0.0121424	0.277391	UQCRFS1	7386
ENSG00000256977	21.1887	0.23268	0.0928086	2.5071	0.0121727	0.277867	LIMS3	96626
ENSG00000172428	61.5022	-0.210411	0.0839397	-2.50669	0.0121866	0.277968	COPS9	150678
ENSG00000126231	11.4806	0.370087	0.147775	2.50439	0.0122662	0.278714	PROZ	8858
ENSG00000268182	6.00283	0.390498	0.155947	2.50405	0.0122781	0.278714	SMIM17	147670
ENSG00000189325	9.97796	0.9833	0.392711	2.50388	0.0122841	0.278714	BNIP5	389384
ENSG00000101868	1304.31	-0.177529	0.0709167	-2.50335	0.0123024	0.278714	POLA1	5422
ENSG00000138180	657.901	-0.245722	0.098168	-2.50308	0.0123119	0.278714	CEP55	55165
ENSG00000101892	6.7492	-0.570509	0.228022	-2.50199	0.0123496	0.279284	ATP1B4	23439
ENSG00000124575	754.84	-0.250807	0.100313	-2.50025	0.0124105	0.280104	H1-3	3007
ENSG00000124140	32.038	-0.389247	0.155704	-2.49991	0.0124224	0.280104	SLC12A5	57468
ENSG00000187699	620.466	0.305394	0.122166	2.49984	0.012425	0.280104	C2orf88	84281
ENSG00000184260	427.676	-0.276956	0.1108	-2.49961	0.012433	0.280104	H2AC20	8338
ENSG00000213928	58.0913	0.200507	0.0802163	2.49958	0.0124339	0.280104	IRF9	10379
ENSG00000185565	180.394	-0.497596	0.199102	-2.49921	0.0124471	0.280185	LSAMP	4045
ENSG00000129255	191.393	-0.148033	0.0592457	-2.49864	0.0124673	0.280422	MPDU1	9526
ENSG00000180287	4.56514	-0.569402	0.227938	-2.49806	0.0124876	0.280537	PLD5	200150
ENSG00000136099	1.18809	-1.34542	0.538612	-2.49794	0.0124916	0.280537	PCDH8	5100
ENSG00000189056	76.6481	-0.531557	0.212833	-2.49752	0.0125064	0.280641	RELN	5649
ENSG00000140505	15.039	0.585555	0.234483	2.49722	0.0125171	0.280641	CYP1A2	1544
ENSG00000256713	0.894248	0.932335	0.373383	2.49699	0.0125251	0.280641	PGA5	5222
ENSG00000198155	81.3829	-0.383729	0.15372	-2.49628	0.0125503	0.28099	ZNF876P	642280
ENSG00000109919	523.434	-0.152618	0.0611576	-2.49548	0.0125788	0.281411	MTCH2	23788
ENSG00000118193	496.981	-0.240805	0.0965199	-2.49487	0.0126002	0.281676	KIF14	9928
ENSG00000221867	2.13789	-1.65931	0.665624	-2.49286	0.0126717	0.282581	MAGEA3	4102
ENSG00000083307	21.4892	-0.72633	0.291422	-2.49237	0.0126895	0.282581	GRHL2	79977
ENSG00000155792	290.424	0.389146	0.156136	2.49235	0.0126902	0.282581	DEPTOR	64798
ENSG00000167088	527.649	-0.22166	0.0889363	-2.49235	0.0126902	0.282581	SNRPD1	6632
ENSG00000134243	353.581	-0.369651	0.148336	-2.49199	0.0127029	0.282581	SORT1	6272
ENSG00000139874	7.04708	-1.0586	0.42483	-2.49183	0.0127086	0.282581	SSTR1	6751
ENSG00000227195	34.6175	-0.500304	0.200824	-2.49125	0.0127294	0.282713	MIR663AHG	284801
ENSG00000170577	12.8832	-0.579856	0.232849	-2.49026	0.0127648	0.283185	SIX2	10736
ENSG00000184530	2.4786	-1.0257	0.412224	-2.48822	0.0128386	0.28399	C6orf58	352999
ENSG00000165309	4.22022	-0.877919	0.352831	-2.48821	0.0128387	0.28399	ARMC3	219681
ENSG00000117091	841.927	0.222215	0.0893084	2.48818	0.0128401	0.28399	CD48	962
ENSG00000187123	13.2681	-0.812313	0.326613	-2.48708	0.0128796	0.284648	LYPD6	130574
ENSG00000165682	26.9847	-0.509966	0.205106	-2.48635	0.0129062	0.284891	CLEC1B	51266
ENSG00000197901	1.94209	1.05722	0.425235	2.4862	0.0129115	0.284891	SLC22A6	9356
ENSG00000129451	10.4674	0.532899	0.214384	2.48572	0.0129289	0.284891	KLK10	5655
ENSG00000173171	135.174	-0.16549	0.0665825	-2.48549	0.0129374	0.284891	MTX1	4580
ENSG00000156313	516.794	-0.237442	0.0955442	-2.48515	0.0129497	0.284903	RPGR	6103
ENSG00000188001	80.2868	-0.47461	0.19105	-2.48422	0.0129835	0.285207	TPRG1	285386
ENSG00000178999	246.558	-0.24589	0.0989911	-2.48397	0.0129928	0.285207	AURKB	9212
ENSG00000007968	217.854	-0.294655	0.118691	-2.48255	0.0130445	0.286111	E2F2	1870
ENSG00000198062	31.6105	0.852775	0.343561	2.48216	0.0130587	0.286111	POTEH	23784
ENSG00000138347	14.2214	-0.818908	0.330002	-2.48152	0.0130822	0.286111	MYPN	84665
ENSG00000145147	220.47	0.335333	0.135149	2.48121	0.0130937	0.286111	SLIT2	9353
ENSG00000131944	23.2478	-0.194624	0.0784431	-2.48109	0.0130983	0.286111	FAAP24	91442
ENSG00000205084	13.1448	-0.291362	0.117461	-2.48051	0.0131193	0.28626	TMEM231	79583
ENSG00000081721	198.794	-0.169034	0.0681611	-2.47991	0.0131415	0.286531	DUSP12	11266
ENSG00000144034	83.318	-0.220787	0.0890455	-2.47949	0.0131572	0.28663	TPRKB	51002
ENSG00000123843	12.0722	-0.368306	0.148608	-2.47837	0.0131986	0.286891	C4BPB	725
ENSG00000100053	2.58219	0.586014	0.236481	2.47806	0.0132099	0.286891	CRYBB3	1417
ENSG00000150471	40.0511	-0.612533	0.247202	-2.47787	0.0132171	0.286891	ADGRL3	23284
ENSG00000079112	10.632	-0.575546	0.232538	-2.47506	0.0133214	0.288109	CDH17	1015
ENSG00000163295	8.00737	2.01816	0.815408	2.47503	0.0133226	0.288109	ALPI	248
ENSG00000143185	12.2351	-0.453454	0.183274	-2.47419	0.0133538	0.288357	XCL2	6846
ENSG00000148488	18.1	-0.56096	0.226766	-2.47374	0.0133709	0.288454	ST8SIA6	338596
ENSG00000149968	41.6134	0.688523	0.278408	2.47307	0.0133956	0.288454	MMP3	4314
ENSG00000182261	0.94774	-1.07634	0.435231	-2.47305	0.0133967	0.288454	NLRP10	338322
ENSG00000172901	18.5447	-0.50013	0.202235	-2.47302	0.0133978	0.288454	LVRN	206338
ENSG00000243335	363.136	0.173613	0.0702144	2.47261	0.0134131	0.288569	KCTD7	154881
ENSG00000160401	29.4627	-0.280736	0.11357	-2.47191	0.0134392	0.288728	CFAP157	286207
ENSG00000172156	29.8171	0.73635	0.297992	2.47104	0.013472	0.288847	CCL11	6356
ENSG00000253846	242.147	0.318848	0.129046	2.47081	0.0134809	0.288847	PCDHGA10	56106
ENSG00000143147	41.5005	0.333839	0.13514	2.47032	0.0134994	0.288847	GPR161	23432
ENSG00000100811	1773.7	-0.135047	0.0546682	-2.47031	0.0134995	0.288847	YY1	7528
ENSG00000228549	8.31187	-0.657565	0.266195	-2.47024	0.0135024	0.288847	LOC112267871	112267871
ENSG00000196670	1101.8	0.172702	0.0699154	2.47016	0.0135052	0.288847	ZFP62	643836
ENSG00000184459	1.59005	-1.38725	0.561871	-2.46898	0.01355	0.289338	BPIFC	254240
ENSG00000103540	735.071	-0.21052	0.0852771	-2.46866	0.0135619	0.289338	CCP110	9738
ENSG00000178401	11.6364	0.428858	0.17373	2.46853	0.0135669	0.289338	DNAJC22	79962
ENSG00000267151	0.807914	-0.683576	0.276919	-2.46851	0.0135679	0.289338	MIR2117HG	106660605
ENSG00000143149	444.413	-0.151402	0.0613542	-2.46767	0.0135995	0.289708	ALDH9A1	223
ENSG00000214029	255.798	0.247	0.1001	2.46753	0.013605	0.289708	ZNF891	101060200
ENSG00000163116	6.92282	-0.423113	0.171495	-2.46721	0.013617	0.289751	STPG2	285555
ENSG00000112246	97.7863	-0.884347	0.35856	-2.46639	0.0136484	0.289814	SIM1	6492
ENSG00000177453	16.1771	-0.533724	0.216402	-2.46635	0.0136498	0.289814	NIM1K	167359
ENSG00000184988	296.061	0.164099	0.0665739	2.46492	0.0137043	0.29076	TMEM106A	113277
ENSG00000227507	1433.18	-0.386688	0.156906	-2.46446	0.0137221	0.29076	LTB	4050
ENSG00000136108	741.967	-0.204799	0.083103	-2.4644	0.0137242	0.29076	CKAP2	26586
ENSG00000159346	299.485	-0.146582	0.0595084	-2.46321	0.0137699	0.291387	ADIPOR1	51094
ENSG00000149923	636.226	-0.15869	0.0644329	-2.46288	0.0137826	0.291387	PPP4C	5531
ENSG00000105641	11.4481	-0.467948	0.190003	-2.46284	0.0137841	0.291387	SLC5A5	6528
ENSG00000172016	3.03437	2.85334	1.15892	2.46207	0.0138136	0.291387	REG3A	5068
ENSG00000263892	3.33608	0.443831	0.180276	2.46196	0.0138181	0.291387	MIR4667	100616214
ENSG00000116857	76.3329	-0.181488	0.0737442	-2.46105	0.0138532	0.291475	TMEM9	252839
ENSG00000242950	63.8959	0.218775	0.0889004	2.4609	0.0138587	0.291475	ERVW-1	30816
ENSG00000135702	2.7797	-0.416783	0.169378	-2.46067	0.0138679	0.291475	CHST5	23563
ENSG00000156970	653.622	-0.227543	0.092514	-2.45955	0.0139112	0.291964	BUB1B	701
ENSG00000201544	12.9308	0.249428	0.101431	2.4591	0.0139284	0.29201	SNORA16B	692157
ENSG00000221823	1157.26	-0.219235	0.0891568	-2.45898	0.0139334	0.29201	PPP3R1	5534
ENSG00000226167	29.1038	0.24691	0.100443	2.45821	0.0139633	0.292428	AP4B1-AS1	100287722
ENSG00000198399	2450.02	0.145987	0.0594269	2.45657	0.0140269	0.29355	ITSN2	50618
ENSG00000106701	301.324	-0.291877	0.118838	-2.45609	0.0140457	0.293692	FSD1L	83856
ENSG00000184270	502.578	-0.294369	0.119863	-2.45588	0.0140539	0.293692	H2AC21	317772
ENSG00000135617	23.2642	-0.211422	0.0860988	-2.45558	0.0140659	0.293733	PRADC1	84279
ENSG00000115008	54.6398	-0.354268	0.144357	-2.45412	0.014123	0.294458	IL1A	3552
ENSG00000009765	19.36	-0.509483	0.20762	-2.45392	0.0141309	0.294458	IYD	389434
ENSG00000091513	15.9722	-0.480957	0.196107	-2.45252	0.0141858	0.294923	TF	7018
ENSG00000110318	324.371	-0.321924	0.131273	-2.45232	0.0141937	0.294923	CEP126	57562
ENSG00000122180	1.74132	-0.926895	0.378069	-2.45165	0.0142201	0.295262	MYOG	4656
ENSG00000102172	178.191	-0.201548	0.082293	-2.44915	0.0143193	0.296414	SMS	6611
ENSG00000176624	1182.02	-0.210446	0.0859315	-2.449	0.0143253	0.296414	MEX3C	51320
ENSG00000227825	13.7329	0.253348	0.103451	2.44897	0.0143264	0.296414	SLC9A7P1	121456
ENSG00000181541	142.621	0.224402	0.091645	2.4486	0.0143412	0.29651	MAB21L2	10586
ENSG00000164953	99.1624	-0.238866	0.0975703	-2.44814	0.0143596	0.29668	TMEM67	91147
ENSG00000118785	449.159	0.553667	0.226227	2.4474	0.0143893	0.2969	SPP1	6696
ENSG00000185745	67.6165	0.437042	0.178579	2.44734	0.0143916	0.2969	IFIT1	3434
ENSG00000240583	125.029	-0.356495	0.145689	-2.44697	0.0144064	0.2969	AQP1	358
ENSG00000172939	1055.39	-0.169067	0.0691149	-2.44617	0.0144382	0.297208	OXSR1	9943
ENSG00000115507	25.7803	-0.461796	0.188823	-2.44566	0.0144587	0.297208	OTX1	5013
ENSG00000108244	8.36319	-1.19001	0.486611	-2.44551	0.0144647	0.297208	KRT23	25984
ENSG00000185056	1.86073	-0.849022	0.347219	-2.44521	0.0144768	0.297208	C5orf47	133491
ENSG00000141682	674.172	-0.338631	0.138559	-2.44394	0.0145277	0.297624	PMAIP1	5366
ENSG00000157456	291.221	-0.205601	0.0841354	-2.44369	0.014538	0.297626	CCNB2	9133
ENSG00000221783	4.7261	0.385151	0.157696	2.44237	0.0145912	0.298296	MIR1183	100302122
ENSG00000164045	198.85	-0.245946	0.100715	-2.442	0.0146062	0.298393	CDC25A	993
ENSG00000164122	9.68777	-1.42269	0.582744	-2.44137	0.0146318	0.298707	ASB5	140458
ENSG00000090512	1.50175	-1.66954	0.68413	-2.44039	0.0146715	0.299099	FETUB	26998
ENSG00000153820	3.78523	-1.40668	0.576837	-2.43861	0.0147438	0.300364	SPHKAP	80309
ENSG00000164105	68.3506	-0.290402	0.119103	-2.43824	0.014759	0.300464	SAP30	8819
ENSG00000171246	18.0488	-0.750762	0.308178	-2.43613	0.0148453	0.301959	NPTX1	4884
ENSG00000214313	1.17299	-1.01074	0.414928	-2.43594	0.0148531	0.301959	AZGP1P1	646282
ENSG00000134504	118.233	-0.275993	0.113345	-2.43498	0.0148927	0.302498	KCTD1	284252
ENSG00000168411	718.245	-0.136223	0.0559485	-2.43479	0.0149004	0.302498	RFWD3	55159
ENSG00000197299	566.89	-0.203618	0.0836578	-2.43394	0.0149354	0.302762	BLM	641
ENSG00000205309	17.0857	-0.396966	0.163107	-2.43377	0.0149424	0.302762	NT5M	56953
ENSG00000241878	404.002	0.150395	0.0617964	2.43372	0.0149445	0.302762	PISD	23761
ENSG00000129514	21.8235	-1.05858	0.435051	-2.43323	0.0149647	0.302774	FOXA1	3169
ENSG00000204237	52.1603	-0.194177	0.0798028	-2.4332	0.0149659	0.302774	OXLD1	339229
ENSG00000111052	226.003	-0.401897	0.165202	-2.43276	0.0149843	0.302936	LIN7A	8825
ENSG00000250305	111.35	0.386295	0.158843	2.43193	0.0150187	0.303421	TRMT9B	57604
ENSG00000175920	49.947	-0.496165	0.204071	-2.43133	0.0150436	0.303705	DOK7	285489
ENSG00000166851	539.04	-0.2068	0.0851009	-2.43006	0.0150963	0.304357	PLK1	5347
ENSG00000198842	10.5922	-1.07682	0.443342	-2.42886	0.0151463	0.305091	DUSP27	92235
ENSG00000146670	298.072	-0.239338	0.0985809	-2.42784	0.0151891	0.305384	CDCA5	113130
ENSG00000183496	107.858	-0.278754	0.114859	-2.42693	0.0152271	0.305397	MEX3B	84206
ENSG00000082146	44.3253	-0.280892	0.115749	-2.42673	0.0152357	0.305397	STRADB	55437
ENSG00000115318	127.971	0.260835	0.107489	2.42663	0.0152399	0.305397	LOXL3	84695
ENSG00000105679	9.68198	0.401127	0.165306	2.42657	0.0152421	0.305397	GAPDHS	26330
ENSG00000166819	26.4008	-0.543184	0.223909	-2.42591	0.0152699	0.305744	PLIN1	5346
ENSG00000124602	16.3984	0.435843	0.179689	2.42555	0.0152854	0.305771	UNC5CL	222643
ENSG00000256223	324.793	0.267881	0.110459	2.42515	0.0153021	0.305771	ZNF10	7556
ENSG00000187231	1201.9	-0.230716	0.0951355	-2.42513	0.0153027	0.305771	SESTD1	91404
ENSG00000109255	5.43806	-1.19331	0.492152	-2.42468	0.0153218	0.305943	NMU	10874
ENSG00000197415	42.0536	0.358796	0.148014	2.42407	0.0153475	0.306114	VEPH1	79674
ENSG00000104879	41.4663	0.759558	0.313436	2.42332	0.0153793	0.306114	CKM	1158
ENSG00000152582	84.8796	0.375942	0.15514	2.42325	0.0153824	0.306114	SPEF2	79925
ENSG00000147117	6.55469	-0.329449	0.135965	-2.42305	0.0153908	0.306114	ZNF157	7712
ENSG00000106113	18.0056	0.432242	0.178394	2.42296	0.0153944	0.306114	CRHR2	1395
ENSG00000153391	137.954	-0.252259	0.104156	-2.42194	0.0154377	0.306114	INO80C	125476
ENSG00000172367	7.41363	0.640274	0.264376	2.42184	0.0154424	0.306114	PDZD3	79849
ENSG00000172270	971.614	-0.176698	0.0729627	-2.42175	0.0154458	0.306114	BSG	682
ENSG00000197993	89.4447	-0.365916	0.151099	-2.4217	0.0154481	0.306114	KEL	3792
ENSG00000264278	14.4779	0.292787	0.12092	2.42133	0.0154638	0.306114	ZNF236-DT	100131655
ENSG00000160336	636.743	0.174019	0.0718703	2.42129	0.0154654	0.306114	ZNF761,ZNF765-ZNF761	388561110116772
ENSG00000173163	205.015	-0.216275	0.0893232	-2.42126	0.0154668	0.306114	COMMD1	150684
ENSG00000182040	2.62007	-1.53952	0.636062	-2.42039	0.015504	0.306177	USH1G	124590
ENSG00000203684	8.81696	0.358151	0.14798	2.42026	0.0155095	0.306177	IBA57-DT	574432
ENSG00000244038	694.909	-0.139589	0.0577025	-2.41911	0.0155587	0.306681	DDOST	1650
ENSG00000133640	9.65944	-0.546989	0.226112	-2.4191	0.0155588	0.306681	LRRIQ1	84125
ENSG00000101146	217.337	-0.142647	0.0589728	-2.41887	0.015569	0.306681	RAE1	8480
ENSG00000237232	0.976402	-0.67227	0.277969	-2.41851	0.0155842	0.306774	ZNF295-AS1	150142
ENSG00000173914	452.84	-0.167275	0.0692621	-2.41511	0.0157306	0.308406	RBM4B	83759
ENSG00000174448	2.48415	-0.488513	0.202314	-2.41463	0.0157511	0.3086	STARD6	147323
ENSG00000114405	49.9583	-0.413729	0.171405	-2.41375	0.0157895	0.309058	C3orf14	57415
ENSG00000145321	11.6912	-1.573	0.651724	-2.4136	0.0157956	0.309058	GC	2638
ENSG00000215131	1.59776	0.478178	0.198162	2.41307	0.0158188	0.30922	C16orf90	646174
ENSG00000142945	326.606	-0.217448	0.0901277	-2.41266	0.0158364	0.30922	KIF2C	11004
ENSG00000175518	11.7012	-0.48166	0.199675	-2.41222	0.0158559	0.30922	UBQLNL	143630
ENSG00000110975	7.01831	-1.63311	0.677341	-2.41106	0.0159062	0.309975	SYT10	341359
ENSG00000178257	3.69124	-0.967048	0.401219	-2.41027	0.0159406	0.310023	PRM3	58531
ENSG00000171159	152.735	-0.249832	0.103742	-2.40821	0.0160308	0.311156	C9orf16	79095
ENSG00000149311	6745.51	0.167706	0.0696689	2.40718	0.0160762	0.31164	ATM	472
ENSG00000134602	637.813	-0.238564	0.099106	-2.40716	0.0160771	0.31164	STK26	51765
ENSG00000204923	99.7107	-0.201646	0.0838609	-2.40453	0.0161934	0.312885	FBXO48	554251
ENSG00000248449	189.446	0.309955	0.128921	2.40423	0.0162066	0.312885	PCDHGB8P	56120
ENSG00000140443	593.415	-0.249263	0.103681	-2.40415	0.0162103	0.312885	IGF1R	3480
ENSG00000175336	10.4513	0.365138	0.151923	2.40345	0.0162412	0.312885	APOF	319
ENSG00000187288	4.79707	-0.786433	0.327233	-2.40328	0.0162486	0.312885	CIDEC	63924
ENSG00000120029	382.551	0.143864	0.0598677	2.40303	0.01626	0.312893	ARMH3	79591
ENSG00000110680	3.85579	-0.576693	0.24001	-2.40279	0.0162705	0.312893	CALCA	796
ENSG00000112818	21.5856	0.53706	0.223597	2.40191	0.0163098	0.313443	MEP1A	4224
ENSG00000163666	6.2488	-0.364018	0.151573	-2.4016	0.0163233	0.313496	HESX1	8820
ENSG00000168061	42.9031	-0.24602	0.102475	-2.40078	0.01636	0.313547	SAC3D1	29901
ENSG00000111319	53.4166	-0.660932	0.275327	-2.40053	0.0163712	0.313547	SCNN1A	6337
ENSG00000106031	17.3198	-0.563389	0.234713	-2.40033	0.0163801	0.313547	HOXA13	3209
ENSG00000147082	10.1139	-0.399938	0.166634	-2.4001	0.0163905	0.313547	CCNB3	85417
ENSG00000257242	49.5535	0.445729	0.185754	2.39957	0.0164143	0.313798	LINC01619	256021
ENSG00000169239	178.939	0.192383	0.0802078	2.39855	0.0164599	0.314258	CA5B	11238
ENSG00000182077	1.257	-0.891082	0.371618	-2.39784	0.016492	0.314276	PTCHD3	374308
ENSG00000082126	11.5133	-0.322071	0.134325	-2.3977	0.0164983	0.314276	MPP4	58538
ENSG00000174460	2.77056	-0.619237	0.25831	-2.39727	0.0165179	0.314276	ZCCHC12	170261
ENSG00000198010	38.1389	0.474431	0.197969	2.39649	0.0165528	0.314589	DLGAP2	9228
ENSG00000260105	32.3724	-0.421373	0.175891	-2.39564	0.0165912	0.315115	AOC4P	90586
ENSG00000204172	251.225	0.236767	0.0988561	2.39506	0.0166176	0.31541	AGAP9	642517
ENSG00000164344	13.0656	0.462417	0.193106	2.39463	0.0166371	0.315477	KLKB1	3818
ENSG00000239474	31.3051	-0.480223	0.200552	-2.39451	0.0166427	0.315477	KLHL41	10324
ENSG00000163273	1.62141	-0.856536	0.357911	-2.39316	0.0167042	0.316435	NPPC	4880
ENSG00000148200	93.9729	-0.350846	0.146619	-2.39291	0.0167154	0.316443	NR6A1	2649
ENSG00000248385	2.60632	-0.796727	0.333035	-2.39232	0.0167422	0.316562	TARM1	441864
ENSG00000131174	106.44	-0.203659	0.0851311	-2.39229	0.0167434	0.316562	COX7B	1349
ENSG00000203930	3.48113	-0.642614	0.268696	-2.3916	0.0167751	0.316955	LINC00632	286411
ENSG00000175970	237.983	-0.151104	0.0632105	-2.3905	0.0168256	0.317704	UNC119B	84747
ENSG00000166246	20.7481	0.286342	0.1198	2.39017	0.0168404	0.317756	C16orf71	146562
ENSG00000184330	4.51169	1.6946	0.709051	2.38996	0.0168501	0.317756	S100A7A	338324
ENSG00000104852	2596.18	-0.212567	0.0889706	-2.38919	0.0168857	0.318222	SNRNP70	6625
ENSG00000083814	213.691	0.146716	0.0614216	2.38867	0.0169096	0.318466	ZNF671	79891
ENSG00000205903	530.354	-0.320377	0.134219	-2.38697	0.0169879	0.319735	ZNF316	100131017
ENSG00000074276	33.2877	0.493909	0.206942	2.38671	0.0170001	0.319757	CDHR2	54825
ENSG00000109771	816.539	0.284446	0.119203	2.38623	0.0170222	0.319968	LRP2BP	55805
ENSG00000258701	15.5269	0.355612	0.149084	2.38532	0.0170643	0.320207	LINC00638	196872
ENSG00000155719	15.1976	-0.342019	0.14339	-2.38524	0.0170679	0.320207	OTOA	146183
ENSG00000141425	711.014	-0.191744	0.0804053	-2.38471	0.0170924	0.320267	RPRD1A	55197
ENSG00000125821	152.978	-0.192776	0.0808537	-2.38426	0.0171135	0.320445	DTD1	92675
ENSG00000012211	162.643	-0.189356	0.0794429	-2.38355	0.0171465	0.320831	PRICKLE3	4007
ENSG00000171988	3192.16	0.139391	0.0584913	2.38311	0.0171671	0.320831	JMJD1C	221037
ENSG00000263069	101.893	0.272273	0.114252	2.38309	0.0171679	0.320831	RNF213-AS1	100294362
ENSG00000171763	103.923	-0.216163	0.0907153	-2.38287	0.0171781	0.320831	SPATA5L1	79029
ENSG00000062096	1.4456	-0.971857	0.407963	-2.38222	0.0172088	0.321184	ARSF	416
ENSG00000245848	25.2618	-0.38073	0.159847	-2.38184	0.0172262	0.321184	CEBPA	1050
ENSG00000161149	5.04563	-0.246163	0.103354	-2.38176	0.0172301	0.321184	TUBA3FP	113691
ENSG00000124733	203.745	-0.157411	0.0661141	-2.3809	0.0172705	0.321731	MEA1	4201
ENSG00000116906	406.218	-0.107877	0.0453298	-2.37982	0.017321	0.3222	GNPAT	8443
ENSG00000156284	1.27739	-2.02907	0.85278	-2.37936	0.0173427	0.3222	CLDN8	9073
ENSG00000127364	43.276	0.264606	0.111209	2.37935	0.0173432	0.3222	TAS2R4	50832
ENSG00000112742	299.366	-0.245536	0.103205	-2.37911	0.0173543	0.3222	TTK	7272
ENSG00000162946	151.068	0.268502	0.112866	2.37895	0.0173619	0.3222	DISC1	27185
ENSG00000132554	12.5202	-0.506812	0.213171	-2.37749	0.017431	0.322262	RGS22	26166
ENSG00000104808	2.65086	0.616266	0.259233	2.37727	0.0174415	0.322262	DHDH	27294
ENSG00000116661	19.6599	0.436449	0.183596	2.37723	0.0174434	0.322262	FBXO2	26232
ENSG00000102241	621.799	-0.192234	0.0808735	-2.37697	0.0174554	0.322262	HTATSF1	27336
ENSG00000136450	3452.52	-0.122036	0.0513418	-2.37693	0.0174574	0.322262	SRSF1	6426
ENSG00000075188	171.694	-0.173387	0.0729622	-2.37639	0.017483	0.322262	NUP37	79023
ENSG00000184478	1.93702	-1.61778	0.680801	-2.37629	0.0174876	0.322262	OR56A3	390083
ENSG00000101977	15.8684	-0.401449	0.168944	-2.37623	0.0174906	0.322262	MCF2	4168
ENSG00000106302	2.41864	-0.449577	0.189226	-2.37588	0.0175074	0.322262	HYAL4	23553
ENSG00000237440	468.561	0.173311	0.0729652	2.37526	0.0175367	0.322262	ZNF737	100129842
ENSG00000166681	60.2165	-0.370522	0.155995	-2.37522	0.0175386	0.322262	BEX3	27018
ENSG00000165501	209.41	-0.191361	0.0805681	-2.37515	0.017542	0.322262	LRR1	122769
ENSG00000189398	5.55757	0.344264	0.145003	2.37418	0.017588	0.322847	OR7E12P	10821
ENSG00000169174	5.47685	-0.684667	0.288443	-2.37366	0.0176127	0.322847	PCSK9	255738
ENSG00000177992	4.51255	-1.22974	0.518107	-2.37352	0.0176195	0.322847	SPATA31E1	286234
ENSG00000262061	4.64284	0.446616	0.188182	2.37332	0.0176291	0.322847	LOC100506388	100506388
ENSG00000243896	35.4013	0.37886	0.159741	2.37172	0.0177057	0.323724	OR2A7	401427
ENSG00000232466	0.960442	-0.422754	0.178256	-2.37162	0.0177103	0.323724	H3P31	115482710
ENSG00000151632	35.3307	-0.475184	0.200547	-2.36944	0.0178149	0.324728	AKR1C2	1646
ENSG00000144229	26.788	-0.577021	0.243572	-2.369	0.0178362	0.324728	THSD7B	80731
ENSG00000125503	878.619	-0.223147	0.0942137	-2.36852	0.0178595	0.324728	PPP1R12C	54776
ENSG00000269964	10.1964	-1.1553	0.487892	-2.36793	0.0178877	0.324728	MEI4	101928601
ENSG00000111799	1897.05	0.415939	0.17567	2.36773	0.0178977	0.324728	COL12A1	1303
ENSG00000149636	262.568	-0.169383	0.0715391	-2.3677	0.0178993	0.324728	DSN1	79980
ENSG00000235169	3.27936	-0.532821	0.22507	-2.36736	0.0179156	0.324728	SMIM1	388588
ENSG00000091483	253.39	-0.180933	0.0764291	-2.36734	0.0179166	0.324728	FH	2271
ENSG00000051180	120.519	-0.199314	0.0842004	-2.36714	0.0179261	0.324728	RAD51	5888
ENSG00000140534	392.88	-0.211841	0.0895032	-2.36685	0.0179401	0.324728	TICRR	90381
ENSG00000143476	735.874	-0.223388	0.0943862	-2.36674	0.0179454	0.324728	DTL	51514
ENSG00000052344	30.0644	-0.514415	0.217352	-2.36674	0.0179458	0.324728	PRSS8	5652
ENSG00000187918	5.36003	-0.818839	0.346102	-2.36589	0.0179867	0.325109	OR51I2	390064
ENSG00000149742	8.25466	-0.654604	0.276776	-2.3651	0.0180252	0.325494	SLC22A9	114571
ENSG00000140350	1365.87	-0.221019	0.0934543	-2.36499	0.0180303	0.325494	ANP32A	8125
ENSG00000136244	40.6815	0.54302	0.229641	2.36465	0.0180473	0.325599	IL6	3569
ENSG00000185269	5.13458	-0.812618	0.343884	-2.36305	0.018125	0.325923	NOTUM	147111
ENSG00000172943	1005.02	-0.139299	0.058955	-2.36281	0.0181372	0.325923	PHF8	23133
ENSG00000178935	667.946	-0.221101	0.0935805	-2.36268	0.0181434	0.325923	ZNF552	79818
ENSG00000141627	558.733	-0.14449	0.0611985	-2.36101	0.0182251	0.327188	DYM	54808
ENSG00000164379	7.83354	-1.12022	0.474565	-2.36052	0.0182496	0.327398	FOXQ1	94234
ENSG00000112394	82.3852	-0.421198	0.178449	-2.36032	0.0182592	0.327398	SLC16A10	117247
ENSG00000105939	3099.82	0.131173	0.0555831	2.35995	0.0182773	0.32743	ZC3HAV1	56829
ENSG00000178440	12.6588	0.225901	0.0957277	2.35983	0.0182835	0.32743	LINC00843	113218477
ENSG00000229474	115.792	0.270309	0.114558	2.35958	0.0182958	0.327451	PATL2	197135
ENSG00000164299	1.59272	-1.36772	0.579798	-2.35896	0.0183261	0.32774	SPZ1	84654
ENSG00000182010	614.724	0.364925	0.154739	2.35832	0.0183576	0.327953	RTKN2	219790
ENSG00000164221	98.5801	-0.266237	0.112957	-2.35698	0.0184244	0.328323	CCDC112	153733
ENSG00000178690	1.91444	0.674296	0.28609	2.35693	0.0184265	0.328323	DYNAP	284254
ENSG00000069764	10.9946	0.282225	0.119751	2.35677	0.0184346	0.328323	PLA2G10	8399
ENSG00000090273	222.618	-0.182267	0.0773576	-2.35616	0.0184648	0.328661	NUDC	10726
ENSG00000186075	65.9292	0.446726	0.189666	2.35533	0.0185064	0.329199	ZPBP2	124626
ENSG00000257987	1.25139	-0.46081	0.195714	-2.35451	0.0185472	0.329596	TEX49	255411
ENSG00000127954	233.629	-0.358434	0.152252	-2.35421	0.0185622	0.329596	STEAP4	79689
ENSG00000164100	10.5767	-0.469636	0.199508	-2.35397	0.0185739	0.329596	NDST3	9348
ENSG00000122035	321.705	-0.437266	0.185756	-2.35397	0.0185739	0.329596	RASL11A	387496
ENSG00000109016	60.5589	-0.180023	0.0765175	-2.35271	0.0186372	0.330317	DHRS7B	25979
ENSG00000176623	1094.11	0.194958	0.0828733	2.35248	0.0186487	0.330321	RMDN1	51115
ENSG00000196696	103.85	0.189866	0.0807563	2.3511	0.0187178	0.331143	PDXDC2P-NPIPB14P	283970
ENSG00000215784	36.6256	-0.237657	0.101103	-2.35063	0.0187415	0.3313	FAM72D	728833
ENSG00000141946	2.64201	-0.577477	0.245685	-2.35048	0.0187494	0.3313	ZIM3	114026
ENSG00000102103	349.528	-0.184475	0.0785229	-2.34931	0.0188084	0.332001	PQBP1	10084
ENSG00000111653	116.041	0.148861	0.0633693	2.3491	0.0188191	0.332001	ING4	51147
ENSG00000144908	29.868	-0.557531	0.237377	-2.34872	0.0188381	0.332001	ALDH1L1	10840
ENSG00000100304	312.909	-0.203519	0.0866897	-2.34768	0.0188909	0.332392	TTLL12	23170
ENSG00000134489	12.1386	-0.43354	0.184688	-2.34742	0.0189041	0.332423	HRH4	59340
ENSG00000197136	1676.39	-0.164871	0.0702477	-2.347	0.0189254	0.332597	PCNX3	399909
ENSG00000180658	36.4077	0.397058	0.169208	2.34657	0.0189473	0.332616	OR2A4	79541
ENSG00000182782	27.2306	-0.55786	0.23774	-2.34651	0.0189499	0.332616	HCAR2	338442
ENSG00000170373	56.8828	0.927074	0.395157	2.34609	0.0189715	0.332616	CST1	1469
ENSG00000125804	0.909399	-0.608397	0.259346	-2.34589	0.0189818	0.332616	FAM182A	284800
ENSG00000173585	6.5423	0.443055	0.188884	2.34565	0.018994	0.332616	CCR9	10803
ENSG00000115317	160.391	-0.208314	0.08882	-2.34535	0.0190091	0.332625	HTRA2	27429
ENSG00000250423	9.43644	-0.543896	0.231922	-2.34517	0.0190182	0.332625	KIAA1210	57481
ENSG00000109534	69.3474	-0.19958	0.0851293	-2.34443	0.0190562	0.333089	GAR1	54433
ENSG00000259516	37.8575	-0.214923	0.0916881	-2.34407	0.0190748	0.333215	ANP32AP1	723972
ENSG00000115607	64.7474	0.470693	0.20083	2.34374	0.0190914	0.333293	IL18RAP	8807
ENSG00000106511	84.8451	-0.398301	0.169968	-2.34339	0.0191096	0.333293	MEOX2	4223
ENSG00000165891	284.882	-0.268452	0.11457	-2.34312	0.0191231	0.333293	E2F7	144455
ENSG00000256618	13.093	-0.782648	0.334126	-2.34238	0.0191614	0.333729	MTRNR2L1	100462977
ENSG00000198216	133.214	0.589039	0.251567	2.34148	0.0192073	0.334159	CACNA1E	777
ENSG00000204936	17.456	-0.82148	0.350891	-2.34113	0.0192256	0.334159	CD177	57126
ENSG00000203857	4.2457	0.744301	0.317962	2.34085	0.0192399	0.334159	HSD3B1	3283
ENSG00000207719	6.28965	0.313473	0.133922	2.34072	0.0192465	0.334159	MIR623	693208
ENSG00000158201	577.665	-0.211704	0.0904523	-2.34051	0.0192576	0.334159	ABHD3	171586
ENSG00000223802	7.74401	0.496443	0.212118	2.34042	0.0192623	0.334159	CERS1	10715
ENSG00000196507	230.977	-0.278298	0.118915	-2.34031	0.0192676	0.334159	TCEAL3	85012
ENSG00000164199	39.082	-0.599094	0.256108	-2.33922	0.0193239	0.334561	ADGRV1	84059
ENSG00000213366	77.9669	0.332498	0.142244	2.33751	0.0194125	0.335697	GSTM2	2946
ENSG00000106927	2.99815	0.741096	0.3171	2.33711	0.0194337	0.335767	AMBP	259
ENSG00000119457	30.1533	0.356723	0.152661	2.33669	0.0194553	0.335767	SLC46A2	57864
ENSG00000117479	217.431	-0.269662	0.115405	-2.33665	0.0194573	0.335767	SLC19A2	10560
ENSG00000128309	99.0987	-0.309924	0.132642	-2.33655	0.0194626	0.335767	MPST	4357
ENSG00000178150	9.21087	-0.378035	0.161946	-2.33433	0.0195786	0.337568	ZNF114	163071
ENSG00000183304	2.47785	-1.49981	0.642781	-2.33332	0.0196314	0.338279	FAM9A	171482
ENSG00000127337	210.183	-0.2033	0.0871648	-2.33237	0.0196813	0.33874	YEATS4	8089
ENSG00000177483	20.3782	-0.304822	0.130761	-2.33113	0.0197465	0.339269	RBM44	375316
ENSG00000116237	464.358	-0.146441	0.06282	-2.33112	0.019747	0.339269	ICMT	23463
ENSG00000167815	144.341	-0.319664	0.137189	-2.33009	0.0198012	0.34	PRDX2	7001
ENSG00000132530	275.909	0.248382	0.106609	2.32984	0.0198144	0.340027	XAF1	54739
ENSG00000080572	3.82697	-0.88591	0.380505	-2.32825	0.0198989	0.341146	PIH1D3	139212
ENSG00000136379	114.288	-0.29263	0.125704	-2.32793	0.0199161	0.341146	ABHD17C	58489
ENSG00000100031	71.1113	0.261341	0.112269	2.32781	0.0199223	0.341146	GGT1	2678
ENSG00000165238	257.587	-0.59915	0.257397	-2.32773	0.0199264	0.341146	WNK2	65268
ENSG00000186136	7.12897	0.418801	0.179981	2.32692	0.0199697	0.341554	TAS2R42	353164
ENSG00000065413	1454.15	0.162368	0.0697881	2.32659	0.0199871	0.341554	ANKRD44	91526
ENSG00000101311	35.4516	-0.735405	0.316141	-2.32619	0.0200083	0.341554	FERMT1	55612
ENSG00000066279	2184.33	-0.237146	0.101954	-2.32601	0.020018	0.341554	ASPM	259266
ENSG00000124334	6.02054	-0.517932	0.222674	-2.32596	0.0200205	0.341554	IL9R	3581
ENSG00000101928	159.27	-0.200646	0.0862813	-2.32549	0.020046	0.341614	MOSPD1	56180
ENSG00000203724	2.47484	-0.42672	0.183499	-2.32546	0.0200474	0.341614	C1orf53	388722
ENSG00000147642	354.217	0.462417	0.198901	2.32486	0.0200795	0.341894	SYBU	55638
ENSG00000121104	278.59	-0.263488	0.113345	-2.32465	0.0200905	0.341894	FAM117A	81558
ENSG00000130227	919.895	-0.134768	0.0579804	-2.32437	0.0201054	0.341894	XPO7	23039
ENSG00000269067	17.514	0.283062	0.121794	2.3241	0.02012	0.341894	ZNF728	388523
ENSG00000230445	74.9967	0.208602	0.0898258	2.32229	0.0202172	0.342482	LRRC37A6P	387646
ENSG00000160339	3.16598	-0.574244	0.247286	-2.32218	0.0202231	0.342482	FCN2	2220
ENSG00000145331	103.456	-0.208655	0.0898627	-2.32193	0.0202366	0.342482	TRMT10A	93587
ENSG00000164109	50.6335	-0.251043	0.108121	-2.32188	0.0202392	0.342482	MAD2L1	4085
ENSG00000047936	15.4057	0.731339	0.315185	2.32035	0.0203221	0.343686	ROS1	6098
ENSG00000268758	26.2647	0.384002	0.165591	2.31899	0.0203957	0.34473	ADGRE4P	326342
ENSG00000144134	203.531	0.131038	0.0565211	2.31839	0.0204279	0.344949	RABL2A	11159
ENSG00000180613	8.10328	0.965056	0.416313	2.3181	0.0204437	0.344949	GSX2	170825
ENSG00000245685	29.9347	0.237696	0.102539	2.3181	0.0204441	0.344949	FRG1-DT	728339
ENSG00000196150	160.735	0.155337	0.0670195	2.31778	0.0204611	0.345036	ZNF250	58500
ENSG00000166398	1070.78	0.176382	0.0761434	2.31645	0.0205339	0.345827	KIAA0355	9710
ENSG00000160752	141.428	-0.168715	0.0728345	-2.31641	0.0205356	0.345827	FDPS	2224
ENSG00000172421	4.37851	-0.404184	0.174528	-2.31587	0.0205653	0.345827	EFCAB3	146779
ENSG00000183148	9.08415	-0.322138	0.139103	-2.31584	0.0205673	0.345827	ANKRD20A2	441430
ENSG00000204386	188.859	0.190462	0.0822673	2.31517	0.0206039	0.346243	NEU1	4758
ENSG00000127554	84.996	-0.259174	0.111986	-2.31434	0.0206493	0.346422	GFER	2671
ENSG00000204231	427.017	0.136667	0.0590528	2.31432	0.0206502	0.346422	RXRB	6257
ENSG00000164941	732.845	-0.14559	0.0629456	-2.31294	0.0207257	0.34709	INTS8	55656
ENSG00000151067	310.606	0.283859	0.12276	2.31231	0.0207605	0.347274	CACNA1C	775
ENSG00000142623	10.9503	1.00602	0.435446	2.31033	0.02087	0.348702	PADI1	29943
ENSG00000005981	2.75566	-0.65494	0.283532	-2.30993	0.0208918	0.348702	ASB4	51666
ENSG00000197361	13.3366	0.283048	0.122537	2.3099	0.0208937	0.348702	FBXL22	283807
ENSG00000213199	59.8301	0.289929	0.125567	2.30895	0.0209462	0.34918	ASIC3	9311
ENSG00000102081	1480.84	-0.169074	0.0732461	-2.3083	0.0209824	0.349583	FMR1	2332
ENSG00000119283	16.9426	-0.389564	0.168865	-2.30696	0.0210571	0.350004	TRIM67	440730
ENSG00000123728	1038.57	-0.224906	0.0975157	-2.30636	0.0210907	0.350004	RAP2C	57826
ENSG00000087301	270.933	-0.211913	0.0918859	-2.30627	0.0210957	0.350004	TXNDC16	57544
ENSG00000163995	48.888	0.388216	0.168342	2.30611	0.0211045	0.350004	ABLIM2	84448
ENSG00000116117	204.284	0.294429	0.127684	2.30592	0.0211149	0.350004	PARD3B	117583
ENSG00000131037	82.2237	0.353721	0.153397	2.30591	0.0211157	0.350004	EPS8L1	54869
ENSG00000184349	145.319	-0.392952	0.170434	-2.30559	0.0211335	0.350063	EFNA5	1946
ENSG00000121406	177.202	0.188944	0.0819565	2.30542	0.0211432	0.350063	ZNF549	256051
ENSG00000196550	63.8297	-0.233109	0.101151	-2.30457	0.0211906	0.3501	FAM72A	729533
ENSG00000233327	5.37156	0.232868	0.101064	2.30415	0.021214	0.3501	USP32P2	220594
ENSG00000178913	899.061	0.123711	0.0536915	2.30411	0.0212164	0.3501	TAF7	6879
ENSG00000168071	1508.24	-0.278279	0.120791	-2.3038	0.021234	0.3501	CCDC88B	283234
ENSG00000141639	6.36642	0.97435	0.422991	2.30348	0.0212521	0.3501	MAPK4	5596
ENSG00000140025	115.742	-0.170231	0.0739068	-2.30333	0.0212606	0.3501	EFCAB11	90141
ENSG00000176597	197.265	0.350824	0.15237	2.30246	0.0213095	0.3501	B3GNT5	84002
ENSG00000163362	17.8288	-0.464198	0.201613	-2.30242	0.0213116	0.3501	INAVA	55765
ENSG00000117154	10.3025	0.610904	0.265334	2.3024	0.0213129	0.3501	IGSF21	84966
ENSG00000104147	44.5629	-0.208332	0.0904852	-2.30238	0.0213135	0.3501	OIP5	11339
ENSG00000188542	147.263	0.175444	0.0762986	2.29944	0.02148	0.352375	DUSP28	285193
ENSG00000179913	14.2591	-0.687237	0.299023	-2.29827	0.0215462	0.35293	B3GNT3	10331
ENSG00000012963	471.049	-0.172717	0.0751583	-2.29804	0.0215596	0.35295	UBR7	55148
ENSG00000203943	7.91478	-0.448112	0.195055	-2.29736	0.0215983	0.353387	SAMD13	148418
ENSG00000053328	4.72044	0.477597	0.207921	2.29701	0.0216184	0.353517	METTL24	728464
ENSG00000177989	425.505	0.233858	0.101824	2.2967	0.0216361	0.353559	ODF3B	440836
ENSG00000251664	3.47312	-0.654982	0.285204	-2.29654	0.0216453	0.353559	PCDHA12	56137
ENSG00000106123	71.0942	-0.32447	0.141343	-2.29562	0.0216978	0.354021	EPHB6	2051
ENSG00000224982	5.63847	0.431296	0.187948	2.29477	0.0217465	0.354303	TMEM233	387890
ENSG00000140416	719.803	0.265721	0.115795	2.29476	0.0217469	0.354303	TPM1	7168
ENSG00000226746	3.91614	0.298174	0.129954	2.29446	0.0217642	0.354303	SMCR5	140771
ENSG00000217442	0.899598	-0.651925	0.284149	-2.29431	0.0217728	0.354303	SYCE3	644186
ENSG00000101846	808.703	0.255875	0.111531	2.29421	0.0217783	0.354303	STS	412
ENSG00000187601	185.667	-0.213539	0.093093	-2.29382	0.0218008	0.354303	MAGEH1	28986
ENSG00000134940	60.7557	-0.290261	0.126561	-2.29344	0.0218226	0.354303	ACRV1	56
ENSG00000135631	80.5328	0.320077	0.139572	2.29327	0.0218324	0.354303	RAB11FIP5	26056
ENSG00000135930	405.733	0.0891274	0.0388695	2.29299	0.0218486	0.354303	EIF4E2	9470
ENSG00000205885	49.0189	0.234496	0.10227	2.29292	0.0218527	0.354303	C1RL-AS1	283314
ENSG00000138271	17.2056	-0.489089	0.21331	-2.29286	0.0218562	0.354303	GPR87	53836
ENSG00000100341	1.01906	-1.08823	0.474635	-2.29278	0.0218608	0.354303	PNPLA5	150379
ENSG00000182459	1.43847	-0.785158	0.342483	-2.29254	0.0218743	0.354324	TEX19	400629
ENSG00000146469	5.45402	0.583886	0.254853	2.29107	0.0219595	0.35531	VIP	7432
ENSG00000121446	5.90537	-0.480747	0.209868	-2.29072	0.0219799	0.355443	RGSL1	353299
ENSG00000165175	198.365	-0.277756	0.121273	-2.29034	0.0220016	0.355597	MID1IP1	58526
ENSG00000133863	22.1033	-0.936632	0.409184	-2.28903	0.0220778	0.356631	TEX15	56154
ENSG00000260735	118.356	0.188932	0.0825565	2.28852	0.0221072	0.356909	LOC100505915	100505915
ENSG00000254415	76.6273	0.320992	0.140303	2.28784	0.0221467	0.357348	SIGLEC14	100049587
ENSG00000266719	1.04724	0.470267	0.205679	2.28641	0.0222304	0.358303	MIR4676	100616286
ENSG00000159202	781.334	0.0944758	0.0413251	2.28616	0.022245	0.35834	UBE2Z	65264
ENSG00000264419	1.36347	-0.534589	0.233925	-2.2853	0.0222954	0.358716	MIR548AC	100616384
ENSG00000262209	383.732	0.307293	0.134469	2.28523	0.0222993	0.358716	PCDHGB3	56102
ENSG00000173264	245.527	-0.185708	0.0812678	-2.28513	0.0223052	0.358716	GPR137	56834
ENSG00000214929	4.24337	-1.77115	0.77518	-2.28482	0.0223231	0.358806	SPATA31D1	389763
ENSG00000159335	987.992	-0.388857	0.170221	-2.28443	0.0223465	0.358818	PTMS	5763
ENSG00000148948	32.9881	0.391755	0.171492	2.28439	0.0223485	0.358818	LRRC4C	57689
ENSG00000171798	12.6011	0.62244	0.272517	2.28404	0.0223689	0.358949	KNDC1	85442
ENSG00000026559	9.18676	-0.414081	0.181327	-2.28361	0.0223945	0.359162	KCNG1	3755
ENSG00000185721	216.239	-0.115705	0.0506823	-2.28294	0.0224339	0.359277	DRG1	4733
ENSG00000175820	9.58275	-0.478678	0.209685	-2.28284	0.0224397	0.359277	CCDC168	643677
ENSG00000187134	46.2616	-0.41233	0.180641	-2.28259	0.0224548	0.359277	AKR1C1	1645
ENSG00000167670	825.346	-0.187085	0.0819622	-2.28258	0.022455	0.359277	CHAF1A	10036
ENSG00000176198	1.78188	0.619523	0.27143	2.28244	0.0224633	0.359277	OR11H4	390442
ENSG00000188176	7.69453	-0.68201	0.298917	-2.2816	0.0225129	0.359437	SMTNL2	342527
ENSG00000166510	37.0888	-0.580597	0.254471	-2.28158	0.0225141	0.359437	CCDC68	80323
ENSG00000102010	9.60699	-0.481543	0.21108	-2.28133	0.0225289	0.359437	BMX	660
ENSG00000164949	391.886	0.288771	0.126589	2.28117	0.0225385	0.359437	GEM	2669
ENSG00000054179	6.73014	-0.696811	0.30551	-2.28081	0.0225595	0.359437	ENTPD2	954
ENSG00000182836	96.4029	-0.518842	0.227514	-2.28048	0.0225792	0.359554	PLCXD3	345557
ENSG00000234350	2.89091	-0.270467	0.118643	-2.27967	0.0226274	0.359929	LOC101926913	101926913
ENSG00000196074	108.218	-0.353673	0.155205	-2.27875	0.0226822	0.360101	SYCP2	10388
ENSG00000145029	92.7896	0.168527	0.0739577	2.2787	0.0226852	0.360101	NICN1	84276
ENSG00000147140	1212.39	-0.140853	0.0618199	-2.27845	0.0226999	0.360101	NONO	4841
ENSG00000140548	569.794	0.173294	0.0760668	2.27818	0.022716	0.360159	ZNF710	374655
ENSG00000027001	86.9709	-0.141594	0.0621678	-2.27761	0.0227497	0.360308	MIPEP	4285
ENSG00000152778	324.351	0.226068	0.0992732	2.27723	0.0227724	0.360308	IFIT5	24138
ENSG00000163959	36.9331	0.283772	0.124613	2.27723	0.0227724	0.360308	SLC51A	200931
ENSG00000198574	5.51436	0.438645	0.192667	2.2767	0.0228039	0.360331	SH2D1B	117157
ENSG00000143355	7.74974	-0.887148	0.389714	-2.27641	0.0228216	0.360331	LHX9	56956
ENSG00000163754	164.511	-0.170674	0.0749824	-2.27619	0.0228346	0.360331	GYG1	2992
ENSG00000129595	136.972	-0.281456	0.123655	-2.27613	0.022838	0.360331	EPB41L4A	64097
ENSG00000196475	0.822511	-1.10655	0.486314	-2.27538	0.022883	0.360744	GK2	2712
ENSG00000143858	48.9319	0.248535	0.109243	2.27508	0.0229012	0.360744	SYT2	127833
ENSG00000183426	646.526	0.119111	0.0523606	2.27482	0.0229165	0.360789	NPIPA1,LOC102724993	9284102724993
ENSG00000156222	5.63561	0.865687	0.380693	2.27397	0.0229675	0.361354	SLC28A1	9154
ENSG00000175832	42.8009	-0.33893	0.149096	-2.27324	0.0230116	0.361551	ETV4	2118
ENSG00000260442	1.328	-0.483776	0.21284	-2.27295	0.023029	0.361551	ATP2A1-AS1	100289092
ENSG00000197826	13.2661	-0.602533	0.265124	-2.27264	0.0230476	0.361551	CFAP299	255119
ENSG00000175467	664.902	-0.186861	0.0822244	-2.27258	0.0230516	0.361551	SART1	9092
ENSG00000206432	46.9941	0.373206	0.16424	2.27233	0.0230666	0.361591	TMEM200C	645369
ENSG00000139684	343.199	-0.175353	0.0772149	-2.27097	0.0231486	0.362488	ESD	2098
ENSG00000186115	10.0656	-0.988806	0.435482	-2.2706	0.0231711	0.362645	CYP4F2	8529
ENSG00000176302	4.51947	0.485737	0.213957	2.27026	0.023192	0.362778	FOXR1	283150
ENSG00000126461	960.904	-0.217745	0.0959674	-2.26895	0.0232713	0.363216	SCAF1	58506
ENSG00000129204	120.966	-0.2917	0.128562	-2.26895	0.0232714	0.363216	USP6	9098
ENSG00000156413	24.2342	0.482612	0.212703	2.26895	0.0232715	0.363216	FUT6	2528
ENSG00000169594	18.1471	0.559772	0.24674	2.26867	0.0232883	0.363216	BNC1	646
ENSG00000107338	42.6031	0.322436	0.142132	2.26857	0.0232948	0.363216	SHB	6461
ENSG00000026950	981.528	0.177246	0.0781405	2.26829	0.0233113	0.363281	BTN3A1	11119
ENSG00000105989	74.1243	0.554256	0.244399	2.26783	0.0233397	0.363528	WNT2	7472
ENSG00000129810	250.692	-0.209186	0.0922778	-2.26692	0.0233951	0.364198	SGO1	151648
ENSG00000162959	102.646	-0.2444	0.107837	-2.26639	0.0234272	0.364225	MEMO1	51072
ENSG00000085999	239.688	-0.204594	0.0902789	-2.26625	0.0234361	0.364225	RAD54L	8438
ENSG00000256671	8.14198	0.265059	0.116974	2.26597	0.0234535	0.364225	LIMS4	100288695
ENSG00000004866	212.713	-0.199151	0.0878922	-2.26585	0.0234605	0.364225	ST7,ST7-OT3	798293655
ENSG00000233493	11.0287	-0.338394	0.149368	-2.2655	0.0234819	0.364225	TMEM238	388564
ENSG00000204659	5.46346	0.371342	0.163917	2.26543	0.0234862	0.364225	CBY3	646019
ENSG00000129696	94.3881	-0.120934	0.0533913	-2.26506	0.023509	0.364225	TTI2	80185
ENSG00000119703	25.2739	-0.277498	0.122513	-2.26506	0.0235093	0.364225	ZC2HC1C	79696
ENSG00000163958	3.25656	0.606848	0.267968	2.26463	0.0235353	0.364435	ZDHHC19	131540
ENSG00000142731	380.625	-0.201545	0.0890201	-2.26404	0.0235715	0.364785	PLK4	10733
ENSG00000140506	7.55101	0.479403	0.211764	2.26386	0.0235829	0.364785	LMAN1L	79748
ENSG00000104848	8.84455	-0.387517	0.171225	-2.26321	0.0236228	0.364884	KCNA7	3743
ENSG00000189182	1.07767	-2.06916	0.914334	-2.26303	0.023634	0.364884	KRT77	374454
ENSG00000003096	21.4623	-0.484203	0.214048	-2.26212	0.0236898	0.364884	KLHL13	90293
ENSG00000168453	40.1819	0.496108	0.219385	2.26135	0.0237373	0.364884	HR	55806
ENSG00000148942	13.8877	-0.618159	0.273368	-2.26127	0.0237424	0.364884	SLC5A12	159963
ENSG00000198826	1082.8	-0.200703	0.0887695	-2.26095	0.0237624	0.364884	ARHGAP11A	9824
ENSG00000140107	2.00491	-0.717346	0.317308	-2.26073	0.0237762	0.364884	SLC25A47	283600
ENSG00000133475	6.7043	0.411437	0.182007	2.26055	0.0237869	0.364884	GGT2	728441
ENSG00000102554	206.383	-0.45957	0.203305	-2.2605	0.0237903	0.364884	KLF5	688
ENSG00000105671	270.672	-0.171538	0.0758946	-2.26021	0.023808	0.364884	DDX49	54555
ENSG00000148346	67.9892	-1.31761	0.583037	-2.2599	0.0238273	0.364884	LCN2	3934
ENSG00000188060	66.0264	-0.203224	0.0899338	-2.25971	0.0238393	0.364884	RAB42	115273
ENSG00000152936	5.16215	-0.522578	0.231268	-2.25962	0.0238448	0.364884	LMNTD1	160492
ENSG00000164104	1745.35	-0.213433	0.0944558	-2.25961	0.0238456	0.364884	HMGB2	3148
ENSG00000204381	50.2433	0.2499	0.110656	2.25834	0.0239244	0.365519	LAYN	143903
ENSG00000102054	1894.71	-0.17031	0.0754266	-2.25796	0.0239483	0.365519	RBBP7	5931
ENSG00000188021	1148.04	-0.125609	0.0556352	-2.25772	0.023963	0.365519	UBQLN2	29978
ENSG00000146038	15.0933	-0.571872	0.253327	-2.25745	0.0239801	0.365519	DCDC2	51473
ENSG00000115963	274.093	0.327491	0.145104	2.25694	0.0240121	0.365519	RND3	390
ENSG00000125868	526.796	-0.252216	0.111762	-2.25673	0.0240248	0.365519	DSTN	11034
ENSG00000183844	14.7348	-0.613417	0.271837	-2.25656	0.0240354	0.365519	FAM3B	54097
ENSG00000214711	29.9273	0.402356	0.178319	2.25638	0.024047	0.365519	CAPN14	440854
ENSG00000165704	570.525	-0.246229	0.109145	-2.25597	0.0240724	0.365572	HPRT1	3251
ENSG00000159958	443.36	-0.306343	0.135862	-2.25481	0.0241454	0.36609	TNFRSF13C	115650
ENSG00000185028	3.67701	0.623666	0.276598	2.25477	0.0241478	0.36609	LRRC14B	389257
ENSG00000132681	27.7616	-0.345977	0.153452	-2.25463	0.0241567	0.36609	ATP1A4	480
ENSG00000029534	180.293	-0.361906	0.160545	-2.25423	0.0241818	0.366127	ANK1	286
ENSG00000260389	16.8062	-0.143813	0.0638119	-2.25371	0.0242147	0.366127	WBP11P1	441818
ENSG00000160145	221.228	0.345494	0.153304	2.25366	0.0242178	0.366127	KALRN	8997
ENSG00000118094	31.0739	0.407771	0.180951	2.25348	0.0242288	0.366127	TREH	11181
ENSG00000162415	29.6914	-0.315205	0.139876	-2.25346	0.0242303	0.366127	ZSWIM5	57643
ENSG00000125498	1.21996	0.826669	0.366876	2.25326	0.0242425	0.366127	KIR2DL1	3802
ENSG00000149547	159.627	-0.166586	0.0739458	-2.25282	0.0242708	0.366127	EI24	9538
ENSG00000143321	1449.14	-0.143862	0.0638595	-2.25279	0.0242721	0.366127	HDGF	3068
ENSG00000269959	18.046	0.327685	0.145481	2.25242	0.0242957	0.366294	SPACA6P-AS	102238594
ENSG00000175193	86.399	-0.111739	0.0496185	-2.25195	0.0243252	0.366496	PARL	55486
ENSG00000106992	19.3456	0.265309	0.117826	2.2517	0.024341	0.366496	AK1	203
ENSG00000181908	2.34552	0.351218	0.156113	2.24977	0.0244635	0.367683	LINC02724	100996455
ENSG00000237289	45.563	-0.78096	0.347377	-2.24816	0.0245661	0.368733	CKMT1B	1159
ENSG00000158966	113.227	-0.348199	0.154887	-2.24808	0.0245713	0.368733	CACHD1	57685
ENSG00000113810	2235.61	-0.17948	0.0798611	-2.2474	0.0246145	0.368822	SMC4	10051
ENSG00000254999	314.76	-0.139488	0.062079	-2.24693	0.0246442	0.368822	BRK1	55845
ENSG00000203711	7.85079	-0.384473	0.171121	-2.2468	0.024653	0.368822	C6orf99	100130967
ENSG00000137965	219.548	0.325767	0.145008	2.24654	0.0246694	0.368878	IFI44	10561
ENSG00000154165	17.2311	0.648658	0.288864	2.24555	0.024733	0.36945	GPR15	2838
ENSG00000147224	412.127	-0.160326	0.0714099	-2.24515	0.0247585	0.369586	PRPS1	5631
ENSG00000137812	1653.16	-0.216663	0.0965222	-2.24469	0.0247878	0.369586	KNL1	57082
ENSG00000139624	440.383	0.110633	0.0492871	2.24467	0.0247894	0.369586	CERS5	91012
ENSG00000203950	120.487	-0.278793	0.124205	-2.24462	0.0247928	0.369586	RTL8A	26071
ENSG00000111335	1158.73	0.21664	0.0965406	2.24403	0.0248307	0.369773	OAS2	4939
ENSG00000162624	8.92032	-0.91734	0.40899	-2.24294	0.0249007	0.370626	LHX8	431707
ENSG00000156687	6.23087	-0.918129	0.409437	-2.24242	0.0249343	0.370824	UNC5D	137970
ENSG00000171703	164.409	-0.237202	0.105783	-2.24234	0.0249394	0.370824	TCEA2	6919
ENSG00000110079	139.82	0.334902	0.149397	2.24169	0.0249813	0.370827	MS4A4A	51338
ENSG00000117632	2111.74	-0.217965	0.0972365	-2.24159	0.0249876	0.370827	STMN1	3925
ENSG00000153815	1632.1	0.150971	0.0673512	2.24155	0.0249904	0.370827	CMIP	80790
ENSG00000196642	1009.05	-0.173991	0.0776429	-2.24091	0.0250317	0.371157	RABL6	55684
ENSG00000117394	398.554	-0.207904	0.0927927	-2.24052	0.0250572	0.371157	SLC2A1	6513
ENSG00000112379	110.968	-0.476573	0.21271	-2.24048	0.0250599	0.371157	ARFGEF3	57221
ENSG00000198963	21.852	-0.453358	0.202366	-2.24029	0.0250722	0.371157	RORB	6096
ENSG00000138642	122.469	0.25706	0.114758	2.24003	0.025089	0.371157	HERC6	55008
ENSG00000162878	56.1512	-0.364438	0.162715	-2.23973	0.0251082	0.371253	PKDCC	91461
ENSG00000143942	95.3291	-0.206161	0.0920611	-2.2394	0.0251302	0.371389	CHAC2	494143
ENSG00000264089	2.47251	0.626473	0.279918	2.23806	0.025217	0.372484	MIR3681	100500884
ENSG00000099994	93.6632	0.295352	0.132026	2.23707	0.0252816	0.373249	SUSD2	56241
ENSG00000188916	78.0704	0.333933	0.149305	2.23659	0.0253134	0.373467	INSYN2A	642938
ENSG00000011083	15.9789	0.400129	0.178912	2.23646	0.0253219	0.373467	SLC6A7	6534
ENSG00000089685	118.744	-0.195656	0.087568	-2.23434	0.025461	0.374969	BIRC5	332
ENSG00000235162	405.396	-0.323014	0.144574	-2.23425	0.0254667	0.374969	C12orf75	387882
ENSG00000207697	6.09825	0.303868	0.136013	2.23412	0.0254754	0.374969	MIR573	693158
ENSG00000113966	45.6371	-0.25598	0.114602	-2.23365	0.0255061	0.374969	ARL6	84100
ENSG00000213614	172.189	0.114653	0.0513318	2.23356	0.025512	0.374969	HEXA	3073
ENSG00000149823	395.124	-0.177169	0.0793222	-2.23353	0.0255138	0.374969	VPS51	738
ENSG00000149792	227.467	-0.113835	0.0509753	-2.23314	0.0255397	0.375062	MRPL49	740
ENSG00000213462	432.029	0.221961	0.0993982	2.23305	0.0255458	0.375062	ERV3-1	2086
ENSG00000249690	29.0208	0.212037	0.0949954	2.23208	0.0256099	0.375436	LOC729558	729558
ENSG00000187838	6.7954	0.280354	0.125654	2.23116	0.0256707	0.375838	PLSCR3	57048
ENSG00000105135	140.959	-0.179021	0.0802371	-2.23115	0.0256715	0.375838	ILVBL	10994
ENSG00000197483	104.807	-0.195353	0.0875628	-2.231	0.025681	0.375838	ZNF628	89887
ENSG00000112041	4.90667	-0.664418	0.297827	-2.23088	0.0256888	0.375838	TULP1	7287
ENSG00000117226	426.602	0.217328	0.0974462	2.23023	0.025732	0.376188	GBP3	2635
ENSG00000204193	5.33023	-0.669951	0.300451	-2.22982	0.0257594	0.376188	TXNDC8	255220
ENSG00000090889	386.252	-0.224236	0.100583	-2.22937	0.0257895	0.376258	KIF4A	24137
ENSG00000179909	532.41	0.191246	0.0857897	2.22924	0.0257978	0.376258	ZNF154	7710
ENSG00000173530	169.518	0.229578	0.102992	2.22909	0.0258078	0.376258	TNFRSF10D	8793
ENSG00000100181	25.9925	0.284058	0.12749	2.22807	0.0258755	0.376699	TPTEP1,LOC112268292	387590112268292
ENSG00000121351	6.70029	-0.39422	0.17695	-2.22785	0.0258902	0.376699	IAPP	3375
ENSG00000099194	541.919	-0.242278	0.108761	-2.22761	0.0259063	0.376699	SCD	6319
ENSG00000154548	90.0463	0.279415	0.125446	2.22737	0.0259223	0.376699	SRSF12	135295
ENSG00000135049	642.357	-0.12092	0.0543007	-2.22686	0.025957	0.376925	AGTPBP1	23287
ENSG00000196329	386.451	-0.295632	0.132809	-2.226	0.0260141	0.377379	GIMAP5	55340
ENSG00000215568	0.736883	-1.00408	0.451133	-2.22568	0.0260356	0.377503	GAB4	128954
ENSG00000105270	242.731	0.183814	0.0826033	2.22526	0.0260635	0.377719	CLIP3	25999
ENSG00000126856	4.61288	-0.535007	0.240541	-2.22418	0.0261365	0.378544	PRDM7	11105
ENSG00000253731	287.94	0.291383	0.131028	2.22381	0.0261609	0.378567	PCDHGA6	56109
ENSG00000162399	1.25519	-0.550988	0.247801	-2.22351	0.0261815	0.378678	BSND	7809
ENSG00000123975	98.5748	-0.253713	0.114134	-2.22294	0.0262196	0.378908	CKS2	1164
ENSG00000215475	2.157	-0.631701	0.284421	-2.22101	0.0263504	0.380179	SIAH3	283514
ENSG00000138380	510.139	0.199054	0.0896562	2.22019	0.026406	0.38062	CARF	79800
ENSG00000177910	6.69211	-0.761107	0.342833	-2.22005	0.0264154	0.38062	SPATA31C2	645961
ENSG00000129535	32.4715	0.250891	0.113017	2.21994	0.0264229	0.38062	NRL	4901
ENSG00000158435	738.662	-0.098806	0.0445193	-2.2194	0.0264598	0.380815	CNOT11	55571
ENSG00000129173	361.78	-0.220629	0.0994463	-2.21858	0.0265154	0.381109	E2F8	79733
ENSG00000180660	53.4579	-0.397144	0.179013	-2.21852	0.0265195	0.381109	MAB21L1	4081
ENSG00000221995	150.076	0.191098	0.0861514	2.21816	0.0265439	0.381261	TIAF1	9220
ENSG00000133424	172.307	-0.326574	0.147239	-2.21798	0.0265562	0.381261	LARGE1	9215
ENSG00000113946	11.4067	-0.480949	0.216864	-2.21774	0.0265724	0.381307	CLDN16	10686
ENSG00000143603	250.834	0.398757	0.18002	2.21507	0.0267555	0.383302	KCNN3	3782
ENSG00000135476	805.978	-0.209244	0.0944779	-2.21474	0.0267777	0.383302	ESPL1	9700
ENSG00000214338	1.56219	-0.622722	0.281172	-2.21474	0.0267779	0.383302	SOGA3	387104
ENSG00000185122	969.786	-0.228611	0.103228	-2.21463	0.0267855	0.383302	HSF1	3297
ENSG00000137460	64.7964	-0.375389	0.16951	-2.21456	0.0267903	0.383302	FHDC1	85462
ENSG00000104755	3.03109	-1.87016	0.844732	-2.21391	0.0268353	0.383758	ADAM2	2515
ENSG00000165632	521.83	-0.174399	0.0787821	-2.21369	0.0268501	0.383782	TAF3	83860
ENSG00000204682	16.1829	-0.309432	0.139858	-2.21247	0.0269343	0.384796	MIR1915HG	399726
ENSG00000013374	791.043	0.119136	0.0538596	2.21197	0.0269688	0.3851	NUB1	51667
ENSG00000147121	284.666	-0.159939	0.0723172	-2.21163	0.0269919	0.385145	KRBOX4	55634
ENSG00000145808	4.4782	-0.825324	0.373212	-2.21141	0.0270077	0.385145	ADAMTS19	171019
ENSG00000183305	2.30351	-0.953246	0.43107	-2.21135	0.0270115	0.385145	MAGEA2B	266740
ENSG00000034239	4.6129	-0.678057	0.306874	-2.20956	0.0271354	0.386225	EFCAB1	79645
ENSG00000141560	152.523	-0.115085	0.0520848	-2.20956	0.0271354	0.386225	FN3KRP	79672
ENSG00000159882	100.313	0.181337	0.0820788	2.2093	0.0271534	0.386225	ZNF230	7773
ENSG00000180988	0.832571	-1.01283	0.458514	-2.20894	0.0271788	0.386293	OR52N2	390077
ENSG00000179222	905.34	-0.207552	0.0939877	-2.20829	0.0272244	0.386293	MAGED1	9500
ENSG00000223534	29.2445	0.337203	0.152737	2.20774	0.0272627	0.386618	HLA-DQB1-AS1	106480429
ENSG00000106772	402.334	0.379964	0.172118	2.20758	0.0272738	0.386618	PRUNE2	158471
ENSG00000082175	62.76	0.426384	0.193179	2.2072	0.0273	0.386802	PGR	5241
ENSG00000077782	762.054	0.253181	0.114731	2.20673	0.0273327	0.387028	FGFR1	2260
ENSG00000166793	26.4292	-0.350601	0.158901	-2.20641	0.0273551	0.387028	YPEL4	219539
ENSG00000139116	293.431	-0.353267	0.16011	-2.2064	0.0273559	0.387028	KIF21A	55605
ENSG00000136490	1294.1	-0.21646	0.0981278	-2.2059	0.0273908	0.387046	LIMD2	80774
ENSG00000006118	156.534	0.263969	0.119669	2.20582	0.0273969	0.387046	TMEM132A	54972
ENSG00000155959	516.237	-0.204726	0.0928248	-2.20551	0.0274183	0.387084	VBP1	7411
ENSG00000198046	42.2875	0.378845	0.171816	2.20494	0.027458	0.387269	ZNF667	63934
ENSG00000166823	4.31862	-0.613989	0.278502	-2.20461	0.0274813	0.387301	MESP1	55897
ENSG00000203883	44.0935	-0.29084	0.13195	-2.20416	0.0275128	0.387379	SOX18	54345
ENSG00000215712	123.342	-0.163874	0.074354	-2.20397	0.0275267	0.387379	TMEM242	729515
ENSG00000150625	55.0295	-0.54579	0.247759	-2.20291	0.0276011	0.388052	GPM6A	2823
ENSG00000169679	676.502	-0.195637	0.0888314	-2.20234	0.0276411	0.3884	BUB1	699
ENSG00000008517	787.719	0.246064	0.111737	2.20218	0.0276525	0.3884	IL32	9235
ENSG00000170264	90.7155	-0.251833	0.114367	-2.20198	0.0276665	0.38841	FAM161A	84140
ENSG00000140521	660.122	-0.138556	0.0629314	-2.2017	0.0276865	0.388436	POLG	5428
ENSG00000128789	314.078	-0.152795	0.0694037	-2.20154	0.027698	0.388436	PSMG2	56984
ENSG00000149596	19.9834	0.590337	0.268262	2.2006	0.0277645	0.388855	JPH2	57158
ENSG00000167315	391.232	-0.208702	0.0948391	-2.20059	0.0277649	0.388855	ACAA2	10449
ENSG00000104043	181.602	-0.328116	0.149126	-2.20026	0.0277884	0.388998	ATP8B4	79895
ENSG00000196131	5.37284	0.250163	0.11372	2.19982	0.0278197	0.389063	VN1R2	317701
ENSG00000164266	10.6511	0.880559	0.400412	2.19913	0.0278686	0.38956	SPINK1	6690
ENSG00000124678	3.39083	-0.755686	0.343847	-2.19774	0.0279675	0.390663	TCP11	6954
ENSG00000173557	2.21755	-1.45904	0.66406	-2.19714	0.0280102	0.390977	FAM166C	339778
ENSG00000235453	15.8858	-0.171276	0.0779609	-2.19695	0.0280239	0.390981	SMIM27	100129250
ENSG00000273311	13.8215	0.249164	0.113474	2.19579	0.0281072	0.391769	DGCR11	25786
ENSG00000133119	760.42	-0.286802	0.13063	-2.19553	0.0281256	0.391838	RFC3	5983
ENSG00000175352	34.3754	0.249312	0.113565	2.19533	0.0281402	0.391854	NRIP3	56675
ENSG00000125356	915.346	-0.205563	0.0936568	-2.19485	0.0281742	0.392075	NDUFA1	4694
ENSG00000175463	520.301	-0.212315	0.0967575	-2.1943	0.0282142	0.392075	TBC1D10C	374403
ENSG00000135596	1405.42	0.168853	0.0769718	2.1937	0.028257	0.392171	MICAL1	64780
ENSG00000137270	4.03057	-0.358453	0.163427	-2.19335	0.0282822	0.392223	GCM1	8521
ENSG00000182208	176.643	-0.146223	0.0666689	-2.19327	0.0282877	0.392223	MOB2	81532
ENSG00000184545	35.9095	0.354875	0.161864	2.19242	0.0283491	0.392701	DUSP8	1850
ENSG00000164742	70.4236	0.279125	0.127341	2.19195	0.0283834	0.392803	ADCY1	107
ENSG00000230657	135.929	-0.488052	0.222687	-2.19165	0.0284045	0.392909	PRB4	5545
ENSG00000102078	73.6383	-0.216361	0.0988016	-2.18985	0.0285348	0.394524	SLC25A14	9016
ENSG00000166869	4.31667	-0.342029	0.156251	-2.18897	0.0285993	0.395228	CHP2	63928
ENSG00000172382	22.3183	0.323379	0.147763	2.1885	0.0286334	0.395512	PRSS27	83886
ENSG00000152952	539.383	0.353314	0.161527	2.18734	0.0287178	0.396116	PLOD2	5352
ENSG00000105835	1222.85	0.206986	0.0946592	2.18664	0.0287685	0.396627	NAMPT	10135
ENSG00000258735	3.28266	0.418109	0.19124	2.1863	0.0287934	0.396784	LINC00637	145216
ENSG00000123342	153.976	0.290151	0.132744	2.18579	0.0288308	0.39711	MMP19	4327
ENSG00000066185	10.7918	-0.333353	0.152549	-2.18522	0.0288725	0.397498	ZMYND12	84217
ENSG00000225830	473.398	0.133262	0.0610111	2.18422	0.0289461	0.398323	ERCC6,PGBD3	2074267004
ENSG00000232940	8.29548	0.204835	0.0937936	2.18389	0.0289701	0.398438	HCG25	414765
ENSG00000255585	5.91341	0.302623	0.138589	2.1836	0.0289915	0.398438	LOC651337	651337
ENSG00000161960	83.1671	0.175047	0.0801664	2.18355	0.0289955	0.398438	EIF4A1	1973
ENSG00000124900	3.95529	1.11878	0.512636	2.18241	0.0290793	0.399038	TRIM51	84767
ENSG00000115163	203.137	-0.219423	0.100542	-2.1824	0.0290797	0.399038	CENPA	1058
ENSG00000183638	10.3728	-0.353271	0.161876	-2.18236	0.0290829	0.399038	RP1L1	94137
ENSG00000154269	131.802	0.513993	0.235555	2.18205	0.0291059	0.399038	ENPP3	5169
ENSG00000138166	226.081	0.310906	0.142506	2.1817	0.0291317	0.399182	DUSP5	1847
ENSG00000139289	512.168	0.254325	0.116612	2.18095	0.0291871	0.399754	PHLDA1	22822
ENSG00000133661	3.31132	-0.694812	0.318763	-2.17971	0.0292789	0.400823	SFTPD	6441
ENSG00000152234	727.976	-0.155371	0.0712869	-2.17952	0.0292933	0.400832	ATP5F1A	498
ENSG00000204669	28.4254	-0.777594	0.35737	-2.17588	0.0295644	0.403762	C9orf57	138240
ENSG00000131196	1884.43	-0.23783	0.10931	-2.17575	0.029574	0.403762	NFATC1	4772
ENSG00000022556	189.73	0.494798	0.227419	2.17571	0.0295766	0.403762	NLRP2	55655
ENSG00000205108	20.7872	-0.441025	0.202793	-2.17475	0.0296488	0.40418	FAM205A	259308
ENSG00000157782	8.79611	-0.464533	0.213627	-2.17451	0.0296671	0.40424	CABP1	9478
ENSG00000135537	110.534	0.161499	0.0742942	2.17378	0.029722	0.404637	AFG1L	246269
ENSG00000147813	126.826	-0.243064	0.111818	-2.17375	0.0297239	0.404637	NAPRT	93100
ENSG00000243649	29.2382	0.228616	0.105191	2.17334	0.0297546	0.404718	CFB	629
ENSG00000178531	8.68962	-0.4515	0.207749	-2.1733	0.0297577	0.404718	CTXN1	404217
ENSG00000165643	1.89884	-2.00403	0.922206	-2.17308	0.029774	0.404752	SOHLH1	402381
ENSG00000127241	13.6403	-0.522427	0.240489	-2.17235	0.0298293	0.404817	MASP1	5648
ENSG00000116205	261.695	0.156928	0.0722412	2.17228	0.0298343	0.404817	TCEANC2	127428
ENSG00000162992	2.23129	-0.664815	0.306191	-2.17125	0.0299126	0.405628	NEUROD1	4760
ENSG00000151320	116.326	-0.407692	0.187789	-2.17101	0.02993	0.405628	AKAP6	9472
ENSG00000097021	151.495	-0.180349	0.0830846	-2.17067	0.0299564	0.405628	ACOT7	11332
ENSG00000112695	174.127	-0.198783	0.0915797	-2.1706	0.0299615	0.405628	COX7A2	1347
ENSG00000170099	2.86372	-1.40896	0.64912	-2.17057	0.0299636	0.405628	SERPINA6	866
ENSG00000012174	627.42	-0.1698	0.0782369	-2.17034	0.0299814	0.405681	MBTPS2	51360
ENSG00000176273	61.3863	-0.251636	0.116011	-2.16907	0.0300773	0.406224	SLC35G1	159371
ENSG00000171303	26.5318	-0.486258	0.224254	-2.16834	0.030133	0.4066	KCNK3	3777
ENSG00000176678	34.0447	0.494092	0.227903	2.16799	0.0301594	0.406768	FOXL1	2300
ENSG00000174137	26.1073	0.314308	0.145022	2.16731	0.0302114	0.407282	FAM53A	152877
ENSG00000008196	2.00382	-1.08215	0.49936	-2.16707	0.0302293	0.407334	TFAP2B	7021
ENSG00000178096	30.5733	-0.250937	0.115835	-2.16634	0.0302853	0.407738	BOLA1	51027
ENSG00000134757	42.6985	-0.626428	0.289173	-2.16627	0.0302905	0.407738	DSG3	1830
ENSG00000149090	19.9545	0.512527	0.23661	2.16613	0.0303012	0.407738	PAMR1	25891
ENSG00000164920	41.4537	-0.400401	0.184907	-2.16542	0.0303557	0.407941	OSR2	116039
ENSG00000105825	72.9128	0.55046	0.254271	2.16485	0.030399	0.407941	TFPI2	7980
ENSG00000102683	2.43483	-0.681895	0.315004	-2.16472	0.0304094	0.407941	SGCG	6445
ENSG00000183873	17.9586	-0.570965	0.263773	-2.16461	0.0304177	0.407941	SCN5A	6331
ENSG00000171848	998.077	-0.219543	0.10143	-2.16449	0.030427	0.407941	RRM2	6241
ENSG00000114547	17.2023	-0.37024	0.171059	-2.1644	0.0304336	0.407941	ROPN1B	152015
ENSG00000147649	2954.64	-0.136234	0.0629446	-2.16435	0.0304375	0.407941	MTDH	92140
ENSG00000196793	51.2007	0.369189	0.170581	2.1643	0.0304411	0.407941	ZNF239	8187
ENSG00000124788	1536.85	0.192136	0.0887855	2.16405	0.0304603	0.407988	ATXN1	6310
ENSG00000171487	3.03628	-1.22681	0.566987	-2.16374	0.0304844	0.407988	NLRP5	126206
ENSG00000134571	34.036	0.329783	0.152416	2.1637	0.0304876	0.407988	MYBPC3	4607
ENSG00000222370	7.81168	-0.35856	0.1658	-2.16261	0.0305715	0.408924	SNORA36B	677818
ENSG00000124207	1216.45	-0.153036	0.0707736	-2.16233	0.0305929	0.408931	CSE1L	1434
ENSG00000123080	269.522	-0.232021	0.107315	-2.16206	0.0306138	0.408931	CDKN2C	1031
ENSG00000106608	537.435	0.145131	0.0671267	2.16205	0.0306141	0.408931	URGCP	55665
ENSG00000264572	2.21257	0.387734	0.179394	2.16136	0.0306675	0.409215	MIR4296	100423041
ENSG00000231365	10.4793	0.239722	0.110918	2.16125	0.0306759	0.409215	WARS2-AS1	101929147
ENSG00000204120	1054.62	0.0844482	0.0390784	2.16099	0.030696	0.409215	GIGYF2	26058
ENSG00000108602	10.4119	-0.939461	0.434786	-2.16074	0.0307153	0.409215	ALDH3A1	218
ENSG00000145819	560.086	0.172758	0.0799551	2.16069	0.0307195	0.409215	ARHGAP26	23092
ENSG00000122787	3.6099	-0.487277	0.225569	-2.16021	0.0307565	0.409365	AKR1D1	6718
ENSG00000135074	1745.47	0.185308	0.0857837	2.16018	0.0307589	0.409365	ADAM19	8728
ENSG00000134321	158.123	0.336311	0.155757	2.1592	0.0308345	0.40992	RSAD2	91543
ENSG00000180720	3.93094	-0.560945	0.259805	-2.1591	0.0308427	0.40992	CHRM4	1132
ENSG00000169764	779.984	-0.154209	0.0714335	-2.15877	0.0308677	0.410066	UGP2	7360
ENSG00000004809	5.91401	-0.783558	0.363033	-2.15836	0.0308996	0.410303	SLC22A16	85413
ENSG00000232113	0.716271	-1.24791	0.578447	-2.15735	0.0309788	0.410983	TEX50	730159
ENSG00000197616	14.7397	-0.742355	0.344112	-2.15731	0.0309818	0.410983	MYH6	4624
ENSG00000198064	258.38	0.142401	0.0660135	2.15715	0.030994	0.410983	NPIPB13	613037
ENSG00000170089	171.362	-0.161626	0.07494	-2.15674	0.0310256	0.410983	LOC728554	728554
ENSG00000075429	7.93179	0.594771	0.275824	2.15634	0.0310569	0.410983	CACNG5	27091
ENSG00000213465	113.099	-0.173943	0.0806703	-2.15622	0.0310665	0.410983	ARL2	402
ENSG00000129159	11.8695	-0.365616	0.169569	-2.15615	0.031072	0.410983	KCNC1	3746
ENSG00000156804	450.579	0.276536	0.128271	2.15587	0.0310938	0.410983	FBXO32	114907
ENSG00000207991	8.12026	0.241875	0.112195	2.15584	0.0310962	0.410983	MIR601	693186
ENSG00000198598	40.9599	-0.392633	0.182128	-2.15581	0.0310984	0.410983	MMP17	4326
ENSG00000138356	78.547	-0.36835	0.170872	-2.15572	0.0311059	0.410983	AOX1	316
ENSG00000213123	14.4208	-0.25305	0.117399	-2.15548	0.0311244	0.411042	TCTEX1D2	255758
ENSG00000175746	9.18929	-0.586717	0.272245	-2.15511	0.0311534	0.411238	C15orf54	400360
ENSG00000022355	9.51651	-1.08058	0.501451	-2.15491	0.0311687	0.411255	GABRA1	2554
ENSG00000264571	0.715211	-0.647648	0.30061	-2.15444	0.0312053	0.41153	MIR4529	100616290
ENSG00000135480	17.9434	-0.568052	0.263712	-2.15406	0.0312352	0.41153	KRT7	3855
ENSG00000171509	3.51919	-0.561128	0.260514	-2.15393	0.031246	0.41153	RXFP1	59350
ENSG00000188051	7.99937	0.327824	0.152216	2.15368	0.0312653	0.411598	TMEM221	100130519
ENSG00000149527	181.637	-0.308963	0.143483	-2.15331	0.0312944	0.411701	PLCH2	9651
ENSG00000174950	2.51025	-1.29145	0.599855	-2.15293	0.0313241	0.411701	CD164L2	388611
ENSG00000186458	0.71077	-2.05758	0.955743	-2.15286	0.0313295	0.411701	DEFB132	400830
ENSG00000143434	92.5098	-0.320269	0.14897	-2.14989	0.031564	0.414223	SEMA6C	10500
ENSG00000136574	12.5768	-0.85754	0.399003	-2.14921	0.0316181	0.414442	GATA4	2626
ENSG00000148704	2.1572	-0.921348	0.428735	-2.14899	0.0316353	0.414442	VAX1	11023
ENSG00000092853	483.132	-0.205229	0.0955096	-2.14878	0.0316516	0.414442	CLSPN	63967
ENSG00000241015	52.01	0.201595	0.0938182	2.14878	0.0316519	0.414442	TPM3P9	147804
ENSG00000204950	2.92668	-0.740746	0.344776	-2.14849	0.0316751	0.414442	LRRC10B	390205
ENSG00000165527	903.754	-0.161032	0.0749538	-2.14842	0.0316802	0.414442	ARF6	382
ENSG00000139880	54.0531	-0.276179	0.128596	-2.14764	0.031742	0.414879	CDH24	64403
ENSG00000175874	8.48703	-0.444191	0.206862	-2.14728	0.0317709	0.41507	CREG2	200407
ENSG00000182551	382.083	-0.180231	0.0839523	-2.14682	0.0318073	0.415134	ADI1	55256
ENSG00000151445	178.509	0.103724	0.0483308	2.14613	0.0318626	0.415134	VIPAS39	63894
ENSG00000253490	5.26344	0.308065	0.143547	2.14609	0.0318657	0.415134	LINC02099	101929450
ENSG00000120471	1.52237	-0.504179	0.23493	-2.14608	0.0318669	0.415134	TP53AIP1	63970
ENSG00000215356	0.865674	-0.664612	0.309812	-2.14521	0.0319361	0.415349	ZNF705B	100132396
ENSG00000102897	316.912	-0.177496	0.082744	-2.14512	0.0319433	0.415349	LYRM1	57149
ENSG00000129170	18.1719	-0.468786	0.218543	-2.14505	0.0319488	0.415349	CSRP3	8048
ENSG00000196353	5.17313	-0.64188	0.299335	-2.14435	0.0320045	0.415702	CPNE4	131034
ENSG00000175216	1737.78	-0.11711	0.0546281	-2.14377	0.0320512	0.415939	CKAP5	9793
ENSG00000183569	77.1442	0.229666	0.107155	2.14332	0.0320878	0.416228	SERHL2	253190
ENSG00000260001	4.15257	0.386562	0.18039	2.14292	0.0321194	0.4163	TGFBR3L	100507588
ENSG00000100427	34.0132	-0.679618	0.31715	-2.14289	0.0321219	0.4163	MLC1	23209
ENSG00000136250	348.026	0.225686	0.105363	2.142	0.0321935	0.416673	AOAH	313
ENSG00000089356	11.0478	-0.668745	0.312251	-2.14169	0.0322181	0.416807	FXYD3	5349
ENSG00000212588	17.9586	0.310908	0.145187	2.14144	0.0322387	0.416869	SNORA26	677810
ENSG00000118156	3.3649	-0.481969	0.225085	-2.14128	0.0322515	0.416869	ZNF541	84215
ENSG00000167851	84.4816	0.238939	0.111627	2.14051	0.0323138	0.417306	CD300A	11314
ENSG00000229089	19.0548	-0.285516	0.133435	-2.13974	0.0323758	0.4178	ANKRD20A8P	729171
ENSG00000136535	6.97505	-0.439024	0.205214	-2.13934	0.0324079	0.417941	TBR1	10716
ENSG00000204147	10.8853	-0.196873	0.0920421	-2.13894	0.0324405	0.417941	ASAH2B	653308
ENSG00000163485	15.2691	0.385092	0.18005	2.13881	0.0324514	0.417941	ADORA1	134
ENSG00000182854	0.943059	1.25914	0.58875	2.13866	0.0324634	0.417941	OR4F15	390649
ENSG00000135250	666.809	-0.145753	0.0681744	-2.13794	0.0325213	0.418249	SRPK2	6733
ENSG00000186862	19.4814	0.289263	0.135356	2.13706	0.0325935	0.418249	PDZD7	79955
ENSG00000164761	55.6095	0.311235	0.14564	2.13702	0.0325963	0.418249	TNFRSF11B	4982
ENSG00000146192	911.216	0.19951	0.093362	2.13695	0.032602	0.418249	FGD2	221472
ENSG00000188729	9.22853	-0.705674	0.330396	-2.13585	0.032692	0.419036	OSTN	344901
ENSG00000173401	27.1121	0.375933	0.176078	2.13504	0.0327581	0.419577	GLIPR1L1	256710
ENSG00000041982	1981.54	0.270448	0.126678	2.13492	0.0327675	0.419577	TNC	3371
ENSG00000119535	235.832	-0.302886	0.14188	-2.1348	0.0327774	0.419577	CSF3R	1441
ENSG00000206557	7.9838	-0.571408	0.267792	-2.13378	0.032861	0.420147	TRIM71	131405
ENSG00000259895	6.63105	-0.272089	0.127544	-2.13331	0.0328996	0.420219	LOC729652	729652
ENSG00000119917	163.597	0.294553	0.138073	2.13331	0.0328996	0.420219	IFIT3	3437
ENSG00000141568	660.032	-0.11699	0.0548749	-2.13193	0.0330125	0.420923	FOXK2	3607
ENSG00000186280	15.4052	-0.269768	0.126552	-2.13168	0.0330335	0.420959	KDM4D	55693
ENSG00000178623	34.8904	0.322676	0.151381	2.13155	0.0330441	0.420959	GPR35	2859
ENSG00000254440	3.58729	-0.498035	0.233755	-2.13058	0.0331235	0.421223	PBOV1	59351
ENSG00000188167	323.202	0.148175	0.0695506	2.13046	0.0331336	0.421223	TMPPE	643853
ENSG00000258334	6.3515	-0.31662	0.148625	-2.13033	0.0331446	0.421223	LOC101927267	101927267
ENSG00000184635	251.366	0.193638	0.0908998	2.13023	0.0331525	0.421223	ZNF93	81931
ENSG00000056972	400.344	0.133953	0.0628868	2.13007	0.0331659	0.421223	TRAF3IP2	10758
ENSG00000109819	49.9153	-0.517697	0.243066	-2.12986	0.0331834	0.421262	PPARGC1A	10891
ENSG00000236027	3.81867	-0.514581	0.241642	-2.12952	0.0332112	0.421432	PATE3	100169851
ENSG00000099937	89.713	0.197787	0.092906	2.12889	0.0332633	0.421542	SERPIND1	3053
ENSG00000110713	1757.33	-0.0710326	0.0333798	-2.12801	0.0333362	0.422064	NUP98	4928
ENSG00000168393	191.42	-0.139691	0.0656537	-2.1277	0.0333623	0.422064	DTYMK	1841
ENSG00000141294	33.1524	-0.231539	0.108835	-2.12742	0.033385	0.422138	LRRC46	90506
ENSG00000230430	1.18189	-0.735052	0.345577	-2.12703	0.0334177	0.422138	USP17L25	728373
ENSG00000223547	273.926	0.185611	0.0872694	2.12687	0.0334308	0.422138	ZNF844	284391
ENSG00000137561	1.93882	-0.725595	0.341175	-2.12675	0.0334406	0.422138	TTPA	7274
ENSG00000154252	10.9125	0.49232	0.231585	2.12587	0.0335141	0.422701	GAL3ST2	64090
ENSG00000149503	929.211	-0.169273	0.0796626	-2.12488	0.0335967	0.423351	INCENP	3619
ENSG00000188626	38.437	0.247275	0.116379	2.12473	0.0336092	0.423351	GOLGA8M	653720
ENSG00000184574	413.347	0.182988	0.086134	2.12445	0.0336322	0.423458	LPAR5	57121
ENSG00000204475	23.2381	0.412416	0.194199	2.12368	0.0336973	0.424003	NCR3	259197
ENSG00000253305	267.879	0.267614	0.126043	2.12319	0.0337382	0.42406	PCDHGB6	56100
ENSG00000168078	132.599	-0.257039	0.121116	-2.12225	0.0338168	0.424683	PBK	55872
ENSG00000168824	70.1471	0.292717	0.137973	2.12155	0.0338753	0.425052	NSG1	27065
ENSG00000115602	22.8943	0.486124	0.22916	2.12133	0.0338942	0.425099	IL1RL1	9173
ENSG00000180846	68.5271	0.244144	0.115101	2.12113	0.0339109	0.425099	CSNK1G2-AS1	255193
ENSG00000180432	9.63671	-0.431708	0.203541	-2.12099	0.0339228	0.425099	CYP8B1	1582
ENSG00000130167	4.40874	-0.559454	0.263856	-2.1203	0.0339804	0.425292	TSPAN16	26526
ENSG00000117983	287.045	-0.422336	0.199196	-2.1202	0.0339888	0.425292	MUC5B	727897
ENSG00000205937	207.175	-0.115946	0.054687	-2.12018	0.0339909	0.425292	RNPS1	10921
ENSG00000163794	10.9473	0.286987	0.135382	2.11983	0.03402	0.425292	UCN	7349
ENSG00000169989	7.22133	-0.399539	0.188477	-2.11983	0.0340206	0.425292	TIGD4	201798
ENSG00000183578	14.3974	-0.331198	0.156242	-2.11977	0.0340257	0.425292	TNFAIP8L3	388121
ENSG00000111981	10.5569	0.436906	0.206221	2.11863	0.0341217	0.426127	ULBP1	80329
ENSG00000169248	207.669	0.387147	0.182859	2.11719	0.0342435	0.427459	CXCL11	6373
ENSG00000075702	542.499	-0.198559	0.0937985	-2.11687	0.0342708	0.427459	WDR62	284403
ENSG00000196517	65.9362	-0.334199	0.157893	-2.11661	0.0342927	0.427459	SLC6A9	6536
ENSG00000171951	14.5714	0.491495	0.232219	2.11651	0.0343011	0.427459	SCG2	7857
ENSG00000146678	0.889081	-1.51156	0.714176	-2.11651	0.0343016	0.427459	IGFBP1	3484
ENSG00000077152	112.934	-0.224077	0.105894	-2.11605	0.0343406	0.427626	UBE2T	29089
ENSG00000205129	9.62286	-0.409154	0.19338	-2.11581	0.0343612	0.427626	C4orf47	441054
ENSG00000071626	1773	-0.117434	0.0555038	-2.11578	0.0343636	0.427626	DAZAP1	26528
ENSG00000122952	441.064	-0.193974	0.091694	-2.11544	0.0343921	0.427626	ZWINT	11130
ENSG00000254349	12.1842	-0.777527	0.3676	-2.11514	0.0344176	0.427626	MIR2052HG	441355
ENSG00000133115	1.8581	-1.84505	0.87255	-2.11455	0.0344682	0.427828	STOML3	161003
ENSG00000174885	43.1125	0.404099	0.191114	2.11444	0.0344779	0.427828	NLRP6	171389
ENSG00000198663	375.368	-0.103159	0.0488025	-2.11381	0.0345315	0.427992	C6orf89	221477
ENSG00000182366	6.83025	0.226633	0.107218	2.11375	0.0345365	0.427992	FAM87A	157693
ENSG00000213420	57.6801	-0.370338	0.175217	-2.1136	0.0345498	0.427992	GPC2	221914
ENSG00000111218	4.03412	-0.399756	0.189195	-2.11294	0.0346061	0.428507	PRMT8	56341
ENSG00000065882	1764	-0.182049	0.086169	-2.1127	0.0346265	0.428578	TBC1D1	23216
ENSG00000148498	140.361	-0.328971	0.155733	-2.11239	0.0346526	0.428661	PARD3	56288
ENSG00000108175	2826.59	0.168292	0.0796731	2.11228	0.0346626	0.428661	ZMIZ1	57178
ENSG00000135722	64.5838	0.198403	0.0939651	2.11146	0.0347329	0.429167	FBXL8	55336
ENSG00000198445	6.54076	-0.586524	0.277808	-2.11126	0.0347504	0.429201	CCT8L2	150160
ENSG00000186832	26.8444	1.02971	0.488223	2.10909	0.0349369	0.431139	KRT16	3868
ENSG00000272695	7.58841	-0.351279	0.166579	-2.10878	0.0349635	0.431286	GAS6-DT	100506394
ENSG00000189299	2.21224	-0.981961	0.466053	-2.10697	0.03512	0.432667	FOXR2	139628
ENSG00000182870	10.2396	0.595166	0.282748	2.10493	0.0352972	0.4343	GALNT9	50614
ENSG00000135077	220.204	0.202937	0.0964252	2.1046	0.035326	0.434314	HAVCR2	84868
ENSG00000111907	45.5065	-0.401788	0.190913	-2.10456	0.0353293	0.434314	TPD52L1	7164
ENSG00000245148	6.84274	0.209733	0.0996685	2.10431	0.0353513	0.434314	ARAP1-AS2	100506020
ENSG00000100191	27.6357	0.378021	0.179653	2.10418	0.035363	0.434314	SLC5A4	6527
ENSG00000116711	39.8556	0.282372	0.134266	2.10307	0.0354597	0.435115	PLA2G4A	5321
ENSG00000105613	65.7991	-0.341923	0.162634	-2.10241	0.0355176	0.435115	MAST1	22983
ENSG00000138646	86.9219	0.30611	0.145605	2.10233	0.0355246	0.435115	HERC5	51191
ENSG00000168348	9.49237	0.406898	0.193559	2.10219	0.0355363	0.435115	INSM2	84684
ENSG00000050767	13.4647	0.378164	0.179891	2.10219	0.0355367	0.435115	COL23A1	91522
ENSG00000221176	10.0999	0.262905	0.125078	2.10193	0.0355593	0.435115	MIR1207	100302175
ENSG00000139197	506.906	-0.207145	0.0985695	-2.10151	0.0355962	0.435115	PEX5	5830
ENSG00000125968	62.1913	-0.346384	0.164841	-2.10133	0.0356124	0.435115	ID1	3397
ENSG00000196660	1.80146	-1.1001	0.523551	-2.10122	0.0356215	0.435115	SLC30A10	55532
ENSG00000170312	614.304	-0.238476	0.113508	-2.10096	0.0356446	0.435115	CDK1	983
ENSG00000163382	199.436	-0.139229	0.0662701	-2.10093	0.0356474	0.435115	NAXE	128240
ENSG00000197444	25.2097	-0.787156	0.374784	-2.10029	0.0357033	0.435399	OGDHL	55753
ENSG00000176619	925.775	-0.178568	0.0850397	-2.09982	0.0357447	0.435399	LMNB2	84823
ENSG00000115042	129.581	-0.148603	0.0707901	-2.09921	0.0357987	0.435583	FAHD2A	51011
ENSG00000136546	29.2766	0.525547	0.25041	2.09875	0.0358392	0.435641	SCN7A	6332
ENSG00000151322	52.3129	0.318885	0.15196	2.09848	0.035863	0.435748	NPAS3	64067
ENSG00000139083	694.195	-0.22829	0.108804	-2.09817	0.0358899	0.435813	ETV6	2120
ENSG00000213190	324.089	0.161032	0.0768051	2.09663	0.0360261	0.435813	MLLT11	10962
ENSG00000091651	148.826	-0.195256	0.0931297	-2.0966	0.036029	0.435813	ORC6	23594
ENSG00000123572	24.7652	-0.633894	0.30235	-2.09656	0.0360326	0.435813	NRK	203447
ENSG00000078725	4.53583	-0.897656	0.428218	-2.09626	0.036059	0.435813	BRINP1	1620
ENSG00000138152	2.82964	-0.818846	0.390629	-2.09623	0.036062	0.435813	BTBD16	118663
ENSG00000011260	317.574	-0.197863	0.0943904	-2.09621	0.0360632	0.435813	UTP18	51096
ENSG00000198945	299.615	0.182111	0.0868866	2.09596	0.0360856	0.435813	L3MBTL3	84456
ENSG00000103546	1.8225	-1.0645	0.507886	-2.09595	0.0360864	0.435813	SLC6A2	6530
ENSG00000232399	4.41619	-0.712468	0.339936	-2.09589	0.0360924	0.435813	USP17L13	100287238
ENSG00000086159	7.53956	0.351996	0.167969	2.0956	0.0361175	0.435813	AQP6	363
ENSG00000161082	7.28872	-0.358418	0.171038	-2.09555	0.0361223	0.435813	CELF5	60680
ENSG00000102239	5.83315	0.456202	0.217742	2.09514	0.0361581	0.435893	BRS3	680
ENSG00000235602	25.6635	0.236061	0.112701	2.09457	0.0362089	0.436316	POU5F1P3	642559
ENSG00000243137	5.1735	-0.887455	0.423727	-2.0944	0.0362242	0.436321	PSG4	5672
ENSG00000111110	133.734	0.283346	0.135333	2.0937	0.0362865	0.436855	PPM1H	57460
ENSG00000164088	224.062	0.179156	0.0855895	2.0932	0.0363315	0.436855	PPM1M	132160
ENSG00000187054	27.5127	0.50174	0.239747	2.09279	0.0363681	0.436855	TMPRSS11A	339967
ENSG00000163064	16.3214	-0.488245	0.233312	-2.09267	0.0363789	0.436855	EN1	2019
ENSG00000008869	1050.34	0.114215	0.0545818	2.09255	0.0363892	0.436855	HEATR5B	54497
ENSG00000206535	23.0759	-0.260184	0.124358	-2.09222	0.0364189	0.436855	LNP1	348801
ENSG00000101280	3.38233	-0.479391	0.229179	-2.09177	0.036459	0.436855	ANGPT4	51378
ENSG00000171053	2.88128	-0.572972	0.273957	-2.09147	0.036486	0.436855	PATE1	160065
ENSG00000100604	30.7248	0.418335	0.200029	2.09137	0.0364947	0.436855	CHGA	1113
ENSG00000243710	11.8358	-0.531612	0.254195	-2.09136	0.0364962	0.436855	CFAP57	149465
ENSG00000206013	4.82064	0.436749	0.208912	2.09059	0.0365647	0.436855	IFITM5	387733
ENSG00000225151	51.7672	-0.269782	0.129077	-2.09008	0.0366104	0.436855	GOLGA2P7	388152
ENSG00000118804	5.50296	-0.467384	0.223662	-2.08969	0.0366458	0.436855	STBD1	8987
ENSG00000136045	489.48	-0.103689	0.0496202	-2.08965	0.0366495	0.436855	PWP1	11137
ENSG00000112763	662.926	0.13381	0.0640349	2.08963	0.0366507	0.436855	BTN2A1	11120
ENSG00000176953	854.287	-0.106141	0.0507991	-2.08942	0.03667	0.436855	NFATC2IP	84901
ENSG00000172531	1151.41	-0.142193	0.0680556	-2.08937	0.0366748	0.436855	PPP1CA	5499
ENSG00000253159	294.949	0.254403	0.121775	2.08913	0.0366958	0.436855	PCDHGA12	26025
ENSG00000186395	227.007	0.226952	0.108644	2.08895	0.0367121	0.436855	KRT10	3858
ENSG00000135378	188.554	-0.302984	0.145046	-2.08888	0.0367189	0.436855	PRRG4	79056
ENSG00000184999	4.53389	-0.964314	0.461799	-2.08817	0.0367824	0.436855	SLC22A10	387775
ENSG00000053702	147.14	0.163815	0.0784511	2.08812	0.0367871	0.436855	NRIP2	83714
ENSG00000177098	13.1599	-0.440301	0.210863	-2.08809	0.0367899	0.436855	SCN4B	6330
ENSG00000107295	8.90489	0.73029	0.349748	2.08805	0.0367933	0.436855	SH3GL2	6456
ENSG00000183763	82.036	-0.192049	0.091979	-2.08796	0.0368013	0.436855	TRAIP	10293
ENSG00000127989	298.682	0.209924	0.100544	2.08789	0.0368077	0.436855	MTERF1	7978
ENSG00000168476	201.037	-0.16447	0.0787866	-2.08754	0.0368393	0.437029	REEP4	80346
ENSG00000133454	55.2495	0.609076	0.29179	2.08738	0.036854	0.437029	MYO18B	84700
ENSG00000125347	1030.47	0.19619	0.0939955	2.08723	0.0368672	0.437029	IRF1	3659
ENSG00000203952	2.11004	-0.76802	0.368026	-2.08686	0.0369006	0.437247	CCDC160	347475
ENSG00000134291	336.345	-0.173024	0.0829774	-2.08519	0.0370519	0.43806	TMEM106C	79022
ENSG00000196944	21.5585	-0.657614	0.315386	-2.08511	0.0370592	0.43806	OR2T4	127074
ENSG00000139278	859.218	0.190645	0.0914314	2.08511	0.0370594	0.43806	GLIPR1	11010
ENSG00000172803	53.7242	0.209131	0.100342	2.08418	0.0371439	0.438526	SNX32	254122
ENSG00000092529	18.5305	0.224713	0.10784	2.08376	0.0371818	0.438583	CAPN3	825
ENSG00000151929	266.01	0.237971	0.114217	2.0835	0.0372061	0.438583	BAG3	9531
ENSG00000199090	2.10374	0.369271	0.177247	2.08337	0.0372178	0.438583	MIR326	442900
ENSG00000140067	2.76966	0.538646	0.258572	2.08316	0.0372369	0.438583	FAM181A	90050
ENSG00000186710	9.47701	-0.379541	0.182222	-2.08285	0.0372648	0.438583	CFAP73	387885
ENSG00000081181	42.8256	0.172618	0.0828881	2.08255	0.0372926	0.438583	ARG2	384
ENSG00000186452	19.0148	-0.402142	0.193117	-2.08237	0.0373084	0.438583	TMPRSS12	283471
ENSG00000216490	20.1436	0.230817	0.110845	2.08235	0.0373108	0.438583	IFI30	10437
ENSG00000188566	315.881	-0.16639	0.0799054	-2.08234	0.0373113	0.438583	NDOR1	27158
ENSG00000168158	6.38373	0.472329	0.226838	2.08223	0.0373214	0.438583	OR2C1	4993
ENSG00000173214	628.366	0.142479	0.0684287	2.08215	0.0373291	0.438583	MFSD4B	91749
ENSG00000105810	4877.58	-0.241302	0.11592	-2.08163	0.0373763	0.438961	CDK6	1021
ENSG00000133069	67.7626	-0.335536	0.161202	-2.08146	0.0373916	0.438963	TMCC2	9911
ENSG00000157856	1.45499	-0.578777	0.278152	-2.0808	0.0374524	0.439384	DRC1	92749
ENSG00000049769	165.107	-0.283344	0.136184	-2.08059	0.0374711	0.439384	PPP1R3F	89801
ENSG00000099821	229.909	-0.184269	0.0885876	-2.08008	0.037518	0.439564	POLRMT	5442
ENSG00000175906	17.2855	-0.431829	0.207711	-2.07899	0.037618	0.439912	ARL4D	379
ENSG00000134590	323.29	-0.211328	0.10165	-2.07898	0.037619	0.439912	RTL8C	8933
ENSG00000176225	559.528	-0.157418	0.0757323	-2.07862	0.0376527	0.439912	RTTN	25914
ENSG00000133105	1.62252	-1.29802	0.624466	-2.07861	0.0376534	0.439912	RXFP2	122042
ENSG00000218416	6.82782	0.37877	0.18234	2.07728	0.0377762	0.440949	LOC100130449	100130449
ENSG00000152977	14.5424	-0.862692	0.41539	-2.07683	0.0378176	0.440949	ZIC1	7545
ENSG00000104164	1827.21	0.206264	0.0993353	2.07644	0.0378528	0.44114	BLOC1S6	26258
ENSG00000173157	31.871	-0.854912	0.41176	-2.07624	0.0378719	0.44114	ADAMTS20	80070
ENSG00000182118	56.9206	-0.208064	0.100226	-2.07596	0.0378979	0.44114	FAM89A	375061
ENSG00000170396	348.499	-0.382995	0.184499	-2.07587	0.037906	0.44114	ZNF804A	91752
ENSG00000159216	2108.42	0.138266	0.0666074	2.07583	0.0379099	0.44114	RUNX1,LOC100506403	861100506403
ENSG00000147003	5.65917	0.404711	0.194981	2.07565	0.0379265	0.44114	CLTRN	57393
ENSG00000183476	6.32963	0.438449	0.211261	2.07539	0.0379503	0.44114	SH2D7	646892
ENSG00000164776	79.8718	0.20154	0.0971154	2.07527	0.0379618	0.44114	PHKG1	5260
ENSG00000117266	155.961	0.248511	0.119757	2.07513	0.0379749	0.44114	CDK18	5129
ENSG00000171564	15.1698	-1.53596	0.740241	-2.07495	0.0379911	0.44114	FGB	2244
ENSG00000163683	724.161	0.326631	0.157456	2.07443	0.038039	0.44134	SMIM14	201895
ENSG00000175315	2.24691	-0.824932	0.397684	-2.07434	0.0380479	0.44134	CST6	1474
ENSG00000188986	449.454	-0.154056	0.0742819	-2.07394	0.0380846	0.441591	NELFB	25920
ENSG00000137872	122.244	0.416079	0.2007	2.07314	0.0381596	0.442115	SEMA6D	80031
ENSG00000198453	122.31	0.208081	0.1004	2.07252	0.038217	0.442528	ZNF568	374900
ENSG00000168785	76.8372	-0.242246	0.11689	-2.07242	0.0382262	0.442528	TSPAN5	10098
ENSG00000109680	92.479	-0.15492	0.0747624	-2.07217	0.0382497	0.442625	TBC1D19	55296
ENSG00000136155	22.0032	-1.14674	0.553459	-2.07196	0.0382695	0.442679	SCEL	8796
ENSG00000068400	749.96	-0.152723	0.0737378	-2.07116	0.0383435	0.443108	GRIPAP1	56850
ENSG00000163902	881.801	-0.111507	0.0538434	-2.07095	0.0383634	0.443108	RPN1	6184
ENSG00000157895	105.57	-0.1259	0.0607966	-2.07083	0.0383746	0.443108	C12orf43	64897
ENSG00000161526	453.982	-0.133919	0.0646711	-2.07077	0.0383802	0.443108	SAP30BP	29115
ENSG00000184599	2.7224	-0.760282	0.367183	-2.07058	0.0383983	0.443114	TAFA3	284467
ENSG00000126945	639.956	-0.149308	0.0721345	-2.06986	0.0384654	0.443713	HNRNPH2	3188
ENSG00000202354	5.04414	0.495556	0.239434	2.0697	0.0384806	0.443714	RNY3	6085
ENSG00000167850	18.2125	0.272954	0.131902	2.06938	0.0385105	0.443742	CD300C	10871
ENSG00000134389	0.839407	-1.9578	0.946288	-2.06893	0.0385527	0.443742	CFHR5	81494
ENSG00000143994	52.2406	0.224987	0.108749	2.06887	0.0385585	0.443742	ABHD1	84696
ENSG00000196387	425.352	0.136057	0.065764	2.06886	0.0385592	0.443742	ZNF140	7699
ENSG00000204536	216.353	-0.230771	0.111625	-2.06738	0.0386983	0.444642	CCHCR1	54535
ENSG00000197576	18.386	0.317908	0.153824	2.0667	0.0387629	0.445159	HOXA4	3201
ENSG00000099954	52.4251	0.452278	0.218861	2.0665	0.0387812	0.445159	CECR2	27443
ENSG00000167995	105.842	0.204574	0.0990024	2.06636	0.0387947	0.445159	BEST1	7439
ENSG00000125166	428.369	-0.199312	0.0964619	-2.06622	0.0388073	0.445159	GOT2	2806
ENSG00000171574	68.44	-0.171186	0.0828564	-2.06605	0.0388234	0.445159	ZNF584	201514
ENSG00000070718	253.084	0.163818	0.0793013	2.06577	0.0388501	0.445159	AP3M2	10947
ENSG00000186298	4276.36	-0.167238	0.0809688	-2.06546	0.0388796	0.445229	PPP1CC	5501
ENSG00000129226	10.6771	0.218945	0.106012	2.06529	0.0388956	0.445229	CD68	968
ENSG00000100897	470.433	-0.10786	0.05223	-2.06509	0.0389144	0.445229	DCAF11	80344
ENSG00000099860	280.871	0.242539	0.117458	2.0649	0.0389325	0.445229	GADD45B	4616
ENSG00000146109	202.865	0.119996	0.0581186	2.06468	0.038953	0.445289	ABT1	29777
ENSG00000214814	14.5629	-0.735392	0.356241	-2.06431	0.0389884	0.445518	FER1L6	654463
ENSG00000186185	526.69	-0.196256	0.0951135	-2.06338	0.0390762	0.446172	KIF18B	146909
ENSG00000134758	348.841	-0.196834	0.0954423	-2.06234	0.0391757	0.447133	RNF138	51444
ENSG00000244045	78.2551	0.115605	0.0560673	2.0619	0.0392169	0.447428	TMEM199	147007
ENSG00000104415	166.545	0.264663	0.128402	2.0612	0.0392837	0.447693	CCN4	8840
ENSG00000125409	4.71732	-0.531194	0.257713	-2.06118	0.0392855	0.447693	TEKT3	64518
ENSG00000228836	6.418	-1.27852	0.620323	-2.06106	0.0392974	0.447693	CT45A5	441521
ENSG00000163975	140.764	-0.361984	0.175634	-2.06102	0.0393014	0.447693	MELTF	4241
ENSG00000167861	44.0742	-0.367687	0.178463	-2.0603	0.0393695	0.448071	HID1	283987
ENSG00000176956	4.53503	-0.433882	0.210603	-2.06019	0.0393801	0.448071	LY6H	4062
ENSG00000169016	74.7409	0.119239	0.0578823	2.06003	0.0393961	0.448071	E2F6	1876
ENSG00000179023	3.57227	-1.07782	0.523389	-2.05931	0.0394643	0.448672	KLHDC7A	127707
ENSG00000144406	15.2239	0.40183	0.195177	2.0588	0.0395133	0.449054	UNC80	285175
ENSG00000166974	1650.89	-0.174696	0.0848911	-2.05789	0.0396008	0.449339	MAPRE2	10982
ENSG00000179833	1810.64	-0.193729	0.0941407	-2.05787	0.0396027	0.449339	SERTAD2	9792
ENSG00000207622	3.09784	0.244239	0.118695	2.0577	0.0396187	0.449339	MIR619	693204
ENSG00000137675	2.20442	-0.993266	0.482736	-2.05758	0.0396308	0.449339	MMP27	64066
ENSG00000139219	7.79337	-0.511775	0.24876	-2.0573	0.0396574	0.449466	COL2A1	1280
[truncated: 18,280 more rows]
